# Supplementary material for: Paleo-evolutionary plasticity of plant disease resistance genes
Source: BMC Genomics. 2014 Mar 12;15:187. doi: 10.1186/1471-2164-15-187 (PMC4234491; doi:10.1186/1471-2164-15-187)
Supplement: Additional file 2: Dataset S1 — R-gene repertoire and associated miRNAs in plants. The table provides the catalog of R-genes characterized in grasses including rice (OS), Brachypodium (BD), sorghum (SB), and maize (ZM), and rosids including grape (VV), Arabidopsis (AT), papaya (CP), Cacao (TC), Soybean (GM), Lotus (LJ), Medicago (MD), Stawberry (FV), and Poplar (PT). [file 1471-2164-15-187-S2.xls]

## Sheet: OS
Gene_name	Chromosome	Start	End	Type of R gene	Targets by miRNAs	Targets by RSV	Targets by RDV
LOC_Os01g18120	chr01	10145555	10149298	RG
LOC_Os01g18150	chr01	10161180	10162283	Pkinase	miR169/miR2925
LOC_Os01g18584	chr01	10467318	10475578	WRKY	miR5075
LOC_Os01g18710	chr01	10547862	10546018	LRR-kinase	miR529
LOC_Os01g18800	chr01	10619601	10624330	Pkinase-Ser/Thr
LOC_Os01g19160	chr01	10819191	10816129	Pkinase
LOC_Os01g19150	chr01	10819361	10823935	Pkinase
LOC_Os01g20720	chr01	11509132	11512575	LRR-NBS	miR2118/miR482	rsv3_2381694_19_1
LOC_Os01g20880	chr01	11637619	11642376	Pkinase		rsv3_67334_20_4	rdv3_24141_21_15
LOC_Os01g20900	chr01	11659964	11667788	Pkinase	miR167
LOC_Os01g21240	chr01	11838033	11841455	NBS
LOC_Os01g21960	chr01	12309027	12314257	Pkinase-Ser/Thr
LOC_Os01g21970	chr01	12319708	12315276	Pkinase
LOC_Os01g22390	chr01	12577242	12567139	Pkinase	miR164
LOC_Os01g22990	chr01	12907283	12903947	LRR	miR414		rdv3_100705_21_3/rdv3_65726_22_5
LOC_Os01g23380	chr01	13127422	13124413	NBS	miR5384	rsv3_562269_20_1
LOC_Os01g23970	chr01	13470386	13473432	Pkinase-Ser/Thr
LOC_Os01g03370	chr01	1358059	1353403	LRR-Pkinase
LOC_Os01g24820	chr01	13966225	13962366	LRR-NBS
LOC_Os01g25460	chr01	14422169	14420326	LRR
LOC_Os01g25630	chr01	14514085	14509083	NBS	miR482/miR1168
LOC_Os01g25720	chr01	14564448	14559068	NBS	miR5261/miR482/miR1168
LOC_Os01g25740	chr01	14574235	14569488	NBS	miR156
LOC_Os01g25760	chr01	14585457	14580271	LRR-NBS	miR5554
LOC_Os01g25810	chr01	14599603	14595028	NBS	miR1168
LOC_Os01g26174	chr01	14807625	14810748	Pkinase
LOC_Os01g26210	chr01	14840751	14838579	Pkinase	miR3444
LOC_Os01g26280	chr01	14879166	14881659	Pkinase	miR319
LOC_Os01g26300	chr01	14887902	14886366	Pkinase
LOC_Os01g26390	chr01	14947054	14950788	Pkinase
LOC_Os01g03690	chr01	1515047	1518438	Pkinase-Ser/Thr
LOC_Os01g28730	chr01	16413489	16415538	Pkinase
LOC_Os01g04070	chr01	1761586	1765746	LRR			rdv3_1437427_19_1/rdv3_22317_21_17/rdv3_242708_20_2
LOC_Os01g32660	chr01	18231621	18237005	Pkinase
LOC_Os01g33090	chr01	18532023	18535067	LRR-Pkinase	miR1846
LOC_Os01g33110	chr01	18556167	18559937	LRR-Pkinase	miR390
LOC_Os01g04230	chr01	1864738	1867192	Pkinase
LOC_Os01g33430	chr01	18737254	18732198	LRR	miR396
LOC_Os01g33684	chr01	18867666	18858748	NBS	miR2118
LOC_Os01g33810	chr01	18940590	18943406	NBS
LOC_Os01g33950	chr01	18998075	19002520	LRR-Pkinase	miR396	rsv3_22552_21_8
LOC_Os01g34480	chr01	19336555	19341032	RG
LOC_Os01g04409	chr01	1964253	1954579	Pkinase		rsv3_6559_20_19
LOC_Os01g04450	chr01	1979286	1974225	Pkinase	miR5384
LOC_Os01g35184	chr01	19804453	19796109	Pkinase-Ser/Thr	miR172
LOC_Os01g04460	chr01	1981069	1983196	Pkinase-Ser/Thr	miR1168
LOC_Os01g04480	chr01	1990317	1993659	Pkinase			rdv3_65453_19_5
LOC_Os01g04490	chr01	1995229	2000107	Pkinase-Ser/Thr	miR1046
LOC_Os01g04520	chr01	2011623	2014859	Pkinase-Ser/Thr
LOC_Os01g04540	chr01	2020681	2022979	Pkinase-Ser/Thr	miR5215
LOC_Os01g36080	chr01	20296927	20289304	Pkinase	miR5384
LOC_Os01g04550	chr01	2032920	2034972	Pkinase
LOC_Os01g04570	chr01	2045519	2049323	Pkinase-Ser/Thr
LOC_Os01g04580	chr01	2050385	2054440	Pkinase-Ser/Thr	miR5075/miR171
LOC_Os01g36500	chr01	20587565	20583109	Pkinase	miR166
LOC_Os01g36550	chr01	20611294	20614510	Pkinase
LOC_Os01g01410	chr01	206408	202512	Pkinase	miR5021
LOC_Os01g36640	chr01	20654837	20661680	NBS	miR1448/miR1445/miR472/miR482		rdv3_532308_18_1
LOC_Os01g36790	chr01	20796096	20791475	Pkinase
LOC_Os01g04720	chr01	2127600	2134112	LRR
LOC_Os01g38840	chr01	22117773	22115734	Pkinase
LOC_Os01g38850	chr01	22123981	22121139	Pkinase
LOC_Os01g38900	chr01	22172947	22164473	Pkinase-Ser/Thr
LOC_Os01g38910	chr01	22174931	22174341	Ser/Thr
LOC_Os01g38950	chr01	22205835	22210876	Pkinase
LOC_Os01g39350	chr01	22473383	22475595	Pkinase
LOC_Os01g39600	chr01	22668325	22664193	LRR-Pkinase			rdv3_1873_21_122
LOC_Os01g39670	chr01	22702422	22704407	LRR	miR4249
LOC_Os01g39820	chr01	22783194	22781987	Pkinase
LOC_Os01g39970	chr01	22865844	22869075	Pkinase
LOC_Os01g39990	chr01	22881365	22879721	RG		rsv3_28815_20_7/rsv3_292456_21_2
LOC_Os01g40160	chr01	22980567	22977933	LRR
LOC_Os01g40260	chr01	23058791	23060088	WRKY	miR5384
LOC_Os01g40430	chr01	23153964	23151657	WRKY
LOC_Os01g40499	chr01	23222789	23206752	Pkinase-Ser/Thr	miR3460
LOC_Os01g40590	chr01	23250718	23245301	Pkinase	miR2673
LOC_Os01g40840	chr01	23417602	23422231	Pkinase-Ser/Thr			rdv3_99391_20_3
LOC_Os01g41120	chr01	23612086	23614184	LRR
LOC_Os01g41340	chr01	23721459	23719803	LRR	miR5386
LOC_Os01g41730	chr01	23951137	23953867	Pkinase-Ser/Thr			rdv3_247131_21_2
LOC_Os01g41750	chr01	23962223	23958615	LRR		rsv3_89060_20_3	rdv3_126969_20_3
LOC_Os01g41770	chr01	23969728	23966502	LRR			rdv3_580475_18_1
LOC_Os01g41780	chr01	23978326	23975118	LRR
LOC_Os01g41870	chr01	24054609	24059925	Pkinase	miR5075
LOC_Os01g41890	chr01	24073688	24078561	NBS	miR5071/miR482		rdv3_133538_20_2
LOC_Os01g41910	chr01	24096963	24098363	LRR-Pkinase
LOC_Os01g41930	chr01	24102720	24106595	LRR			rdv3_67157_19_5
LOC_Os01g42294	chr01	24308752	24302798	LRR-Pkinase
LOC_Os01g42400	chr01	24432677	24430197	Pkinase
LOC_Os01g42950	chr01	24755488	24763277	Pkinase		rsv3_236284_19_2
LOC_Os01g43350	chr01	25115097	25111290	Pkinase
LOC_Os01g43410	chr01	25165972	25170466	Pkinase	miR2095
LOC_Os01g43440	chr01	25184269	25182785	LRR	miR3454/miR5075
LOC_Os01g43550	chr01	25274144	25272130	WRKY	miR5384
LOC_Os01g43650	chr01	25336301	25339084	WRKY	miR2673
LOC_Os01g43910	chr01	25485227	25478950	Pkinase
LOC_Os01g44110	chr01	25608530	25613462	Pkinase-Ser/Thr			rdv3_172666_20_2
LOC_Os01g44260	chr01	25709546	25711525	RG		rsv3_19940_20_9/rsv3_23032_20_8
LOC_Os01g44320	chr01	25755180	25754323	LRR	miR399
LOC_Os01g45040	chr01	25893854	25890095	LRR	miR5233/miR2926
LOC_Os01g45380	chr01	26084643	26089035	Pkinase
LOC_Os01g45520	chr01	26162999	26166831	Pkinase
LOC_Os01g45570	chr01	26210566	26207052	LRR
LOC_Os01g45620	chr01	26249826	26244471	Pkinase	miR902
LOC_Os01g45760	chr01	26321517	26323793	RG
LOC_Os01g46030	chr01	26496763	26498414	Pkinase
LOC_Os01g05600	chr01	2669726	2666754	LRR-NBS	miR2118/miR897/miR1510
LOC_Os01g46500	chr01	26775899	26779723	LRR
LOC_Os01g05620	chr01	2683166	2678821	LRR-NBS	miR2118/miR897/miR1510/miR1049
LOC_Os01g05640	chr01	2688988	2685425	LRR-Pkinase
LOC_Os01g46800	chr01	27015264	27014225	WRKY
LOC_Os01g47470	chr01	27461042	27457389	Pkinase-Ser/Thr
LOC_Os01g47530	chr01	27498135	27505279	Pkinase	miR159/miR5140
LOC_Os01g47560	chr01	27527838	27523265	WRKY
LOC_Os01g47810	chr01	27695552	27693165	Pkinase
LOC_Os01g47820	chr01	27704577	27702153	Pkinase	miR5254
LOC_Os01g47840	chr01	27713419	27715764	Pkinase		rsv3_3023864_20_1
LOC_Os01g47900	chr01	27746932	27744132	Pkinase	miR5384
LOC_Os01g48000	chr01	27803654	27800931	Pkinase	miR5384
LOC_Os01g48020	chr01	27813318	27810982	Pkinase
LOC_Os01g48040	chr01	27823377	27820677	Pkinase
LOC_Os01g48330	chr01	28029324	28019405	Pkinase	miR4230		rdv3_108179_20_3
LOC_Os01g48390	chr01	28060257	28066692	Pkinase	miR1161
LOC_Os01g05870	chr01	2807115	2811819	LRR-Pkinase	miR1031
LOC_Os01g05940	chr01	2827127	2833227	LRR-Pkinase	miR159/miR530
LOC_Os01g05960	chr01	2836736	2840314	LRR-Pkinase	miR5384
LOC_Os01g05980	chr01	2847968	2852027	LRR-Pkinase	miR2098
LOC_Os01g49529	chr01	28823114	28808858	Pkinase	miR5137
LOC_Os01g49580	chr01	28839944	28844416	Pkinase	miR1425
LOC_Os01g49614	chr01	28850853	28861453	Pkinase	miR1425
LOC_Os01g49910	chr01	28993156	28994952	Pkinase
LOC_Os01g49920	chr01	28996326	29000415	LRR-Pkinase			rdv3_1560072_21_1
LOC_Os01g50370	chr01	29248345	29249932	Pkinase
LOC_Os01g50400	chr01	29260692	29262057	Pkinase
LOC_Os01g50410	chr01	29267774	29265818	Pkinase
LOC_Os01g50420	chr01	29274892	29272075	Pkinase
LOC_Os01g06240	chr01	2961719	2959224	Pkinase
LOC_Os01g51200	chr01	29758448	29763313	Pkinase
LOC_Os01g06280	chr01	2979285	2983770	Pkinase	miR5386/miR169		rdv3_16297_21_23/rdv3_38043_22_9/rdv3_82664_19_4/rdv3_837496_20_1
LOC_Os01g51290	chr01	29819403	29810054	Pkinase	miR5492		rdv3_49994_19_7
LOC_Os01g51400	chr01	29878513	29880849	LRR-Pkinase
LOC_Os01g51690	chr01	30049912	30047770	WRKY	miR847
LOC_Os01g52050	chr01	30258334	30254390	LRR-Pkinase	miR5055
LOC_Os01g52270	chr01	30375076	30376833	NBS
LOC_Os01g52280	chr01	30382301	30383886	NBS			rdv3_105920_22_3
LOC_Os01g52290	chr01	30385789	30387810	NBS		rsv3_396181_20_1
LOC_Os01g52304	chr01	30389563	30393193	NBS
LOC_Os01g52320	chr01	30395452	30396978	NBS
LOC_Os01g52330	chr01	30402471	30403973	NBS
LOC_Os01g52340	chr01	30406496	30408329	NBS	miR5565
LOC_Os01g52380	chr01	30418212	30420020	NBS			rdv3_210983_18_2
LOC_Os01g06520	chr01	3068045	3064125	LRR
LOC_Os01g52880	chr01	30733907	30735402	LRR
LOC_Os01g53040	chr01	30809009	30806982	WRKY	miR2102
LOC_Os01g53260	chr01	30931143	30934925	WRKY	miR4993
LOC_Os01g53640	chr01	31145790	31150095	Pkinase
LOC_Os01g53840	chr01	31281586	31276227	Pkinase
LOC_Os01g53920	chr01	31332874	31337174	LRR-Pkinase
LOC_Os01g06670	chr01	3143614	3140403	LRR			rdv3_21887_21_17/rdv3_94094_19_3
LOC_Os01g54100	chr01	31442973	31438140	Pkinase
LOC_Os01g54350	chr01	31606382	31601945	Pkinase	miR5016		rdv3_405590_20_1
LOC_Os01g54480	chr01	31663944	31659712	Pkinase-Ser/Thr
LOC_Os01g06720	chr01	3173346	3176404	LRR
LOC_Os01g54600	chr01	31737826	31735852	WRKY
LOC_Os01g54630	chr01	31760050	31758471	LRR	miR319
LOC_Os01g06730	chr01	3178941	3182148	LRR	miR396/miR5565		rdv3_11449_21_31
LOC_Os01g54700	chr01	31804447	31800745	Pkinase
LOC_Os01g06750	chr01	3193788	3196812	LRR
LOC_Os01g06760	chr01	3198025	3201054	LRR			rdv3_131572_19_3/rdv3_172369_19_2
LOC_Os01g55150	chr01	32054863	32057234	LRR
LOC_Os01g06790	chr01	3219105	3223059	LRR
LOC_Os01g55440	chr01	32267036	32265297	Pkinase	miR1862
LOC_Os01g55450	chr01	32275428	32270376	Pkinase-Ser/Thr	miR1043
LOC_Os01g55530	chr01	32323314	32318937	NBS-TIR
LOC_Os01g06820	chr01	3232789	3234601	LRR
LOC_Os01g55549	chr01	32336632	32333222	LRR
LOC_Os01g06836	chr01	3237929	3240117	LRR
LOC_Os01g06870	chr01	3248006	3249526	LRR	miR166
LOC_Os01g06876	chr01	3253624	3254703	LRR	miR1099/miR437
LOC_Os01g06890	chr01	3256240	3259465	LRR	miR1147/miR482
LOC_Os01g06900	chr01	3269585	3273218	LRR	miR399
LOC_Os01g56330	chr01	32788726	32791914	Pkinase-Ser/Thr
LOC_Os01g06920	chr01	3279778	3283159	LRR	miR159
LOC_Os01g56580	chr01	32942542	32949742	Pkinase	miR482
LOC_Os01g57100	chr01	33323610	33326112	Pkinase
LOC_Os01g57270	chr01	33418469	33423211	LRR-NBS
LOC_Os01g57280	chr01	33424920	33431398	NBS	miR399/miR1087
LOC_Os01g57310	chr01	33442965	33451219	NBS	miR1087
LOC_Os01g57340	chr01	33467975	33472457	NBS	miR477/miR1087
LOC_Os01g57390	chr01	33504593	33504070	LysM	miR2924
LOC_Os01g57400	chr01	33508577	33508188	LysM
LOC_Os01g57480	chr01	33537078	33543180	Pkinase-Ser/Thr	miR1513
LOC_Os01g57490	chr01	33545242	33550592	Pkinase	miR396
LOC_Os01g57510	chr01	33554500	33558619	Pkinase
LOC_Os01g57540	chr01	33567334	33570466	Pkinase
LOC_Os01g57560	chr01	33583561	33575723	Pkinase-Ser/Thr	miR5381/miR5140
LOC_Os01g57870	chr01	33790761	33787102	NBS	miR482		rdv3_931374_19_1
LOC_Os01g57890	chr01	33798748	33805383	LRR
LOC_Os01g57940	chr01	33821450	33823541	Pkinase	miR838
LOC_Os01g58510	chr01	34142253	34143446	NBS	miR2118/miR1437
LOC_Os01g58520	chr01	34145585	34143466	RG	miR5140
LOC_Os01g58530	chr01	34148154	34155661	LRR-NBS			rdv3_7362_21_45
LOC_Os01g58760	chr01	34289473	34290396	LRR			rdv3_215740_20_2
LOC_Os01g07280	chr01	3432420	3428408	LRR
LOC_Os01g59360	chr01	34652159	34654965	Pkinase
LOC_Os01g59440	chr01	34705945	34709933	LRR
LOC_Os01g59550	chr01	34763164	34754561	Pkinase
LOC_Os01g59560	chr01	34771226	34764111	Pkinase	miR1127/miR1423/miR530		rdv3_131572_19_3
LOC_Os01g59570	chr01	34781288	34772599	Pkinase	miR319
LOC_Os01g60060	chr01	35065170	35070872	LRR-Pkinase
LOC_Os01g60070	chr01	35072467	35072676	LRR-kinase
LOC_Os01g60280	chr01	35206298	35195253	LRR-Pkinase
LOC_Os01g60330	chr01	35226005	35228577	LRR-Pkinase	miR5533/miR169
LOC_Os01g60490	chr01	35308317	35312296	WRKY
LOC_Os01g60520	chr01	35323641	35330075	WRKY
LOC_Os01g60540	chr01	35335715	35337947	WRKY
LOC_Os01g60600	chr01	35362170	35359360	WRKY
LOC_Os01g60640	chr01	35389583	35391789	WRKY
LOC_Os01g60670	chr01	35412437	35408774	LRR-Pkinase	miR5384/miR1153	rsv3_1300143_21_1/rsv3_19757_20_9
LOC_Os01g60700	chr01	35427474	35423026	Pkinase-Ser/Thr			rdv3_85069_21_4
LOC_Os01g60910	chr01	35555716	35561222	Pkinase-Ser/Thr
LOC_Os01g61080	chr01	35674827	35677494	WRKY
LOC_Os01g61590	chr01	35946533	35952629	Pkinase	miR5075		rdv3_29104_21_13
LOC_Os01g61620	chr01	35980035	35985246	Pkinase
LOC_Os01g07560	chr01	3618016	3622158	LRR-Pkinase
LOC_Os01g62080	chr01	36256828	36250715	Pkinase-Ser/Thr			rdv3_1172957_19_1
LOC_Os01g62510	chr01	36518530	36515551	WRKY
LOC_Os01g62514	chr01	36521422	36520442	WRKY
LOC_Os01g07630	chr01	3669867	3664241	LRR-Pkinase			rdv3_967268_18_1
LOC_Os01g63280	chr01	37014003	37010558	Pkinase	miR2925		rdv3_35265_21_10
LOC_Os01g63690	chr01	37271442	37269445	RG
LOC_Os01g64000	chr01	37501396	37503395	LRR
LOC_Os01g64490	chr01	37750223	37743879	Pkinase	miR870
LOC_Os01g64730	chr01	37886953	37883523	LRR	miR5059		rdv3_202139_18_2
LOC_Os01g64970	chr01	38037090	38042145	Pkinase-Ser/Thr	miR2673		rdv3_200081_18_2
LOC_Os01g65010	chr01	38069570	38066314	Pkinase-Ser/Thr
LOC_Os01g65060	chr01	38087406	38089148	Pkinase-Ser/Thr
LOC_Os01g65230	chr01	38184372	38180253	Pkinase
LOC_Os01g07940	chr01	3835013	3831931	Pkinase
LOC_Os01g65650	chr01	38438915	38445546	LRR-Pkinase	miR2079
LOC_Os01g65920	chr01	38605879	38601904	LRR
LOC_Os01g65940	chr01	38613696	38609421	Pkinase		rsv3_16808_20_10
LOC_Os01g66020	chr01	38645909	38648674	Pkinase
LOC_Os01g66040	chr01	38651379	38652432	LRR-kinase	miR4993
LOC_Os01g66250	chr01	38808114	38810856	Pkinase	miR5636
LOC_Os01g66510	chr01	38954595	38959329	RG		rsv3_20617_20_8	rdv3_18595_21_20
LOC_Os01g66520	chr01	38962423	38958192	Pkinase-Ser/Thr			rdv3_20383_21_18/rdv3_61032_21_6
LOC_Os01g66610	chr01	39019470	39015059	Pkinase-Ser/Thr
LOC_Os01g66630	chr01	39025891	39028407	Pkinase
LOC_Os01g66640	chr01	39031550	39034322	Pkinase-Ser/Thr
LOC_Os01g66680	chr01	39056663	39061873	Pkinase		rsv3_685718_20_1
LOC_Os01g66760	chr01	39096975	39098643	LRR
LOC_Os01g66860	chr01	39145535	39149016	Pkinase-Ser/Thr
LOC_Os01g67160	chr01	39310927	39308151	Pkinase
LOC_Os01g01740	chr01	393453	388883	Pkinase	miR5658		rdv3_532308_18_1
LOC_Os01g67340	chr01	39422188	39418577	Pkinase
LOC_Os01g68870	chr01	40343450	40350704	LRR-Pkinase			rdv3_129633_19_3
LOC_Os01g70080	chr01	40888210	40882856	NBS
LOC_Os01g70260	chr01	41006426	41010752	Pkinase
LOC_Os01g08370	chr01	4103630	4105343	RG			rdv3_440992_21_1
LOC_Os01g70410	chr01	41117461	41113034	Pkinase		rsv3_2099929_20_1/rsv3_236284_19_2
LOC_Os01g70970	chr01	41408858	41406318	Pkinase
LOC_Os01g71000	chr01	41422754	41427216	Pkinase			rdv3_967268_18_1
LOC_Os01g71100	chr01	41481527	41476804	RG
LOC_Os01g71106	chr01	41487575	41482662	LRR-NBS
LOC_Os01g71114	chr01	41490671	41486156	NBS
LOC_Os01g08470	chr01	4178236	4175962	RG
LOC_Os01g71930	chr01	42008654	42004732	(LRR-SER/THR-OTHERS)
LOC_Os01g72390	chr01	42315705	42312927	NBS	miR472/miR5631/miR482
LOC_Os01g72410	chr01	42324300	42327708	LRR
LOC_Os01g72680	chr01	42496260	42499052	LRR-NBS	miR169/miR482
LOC_Os01g72700	chr01	42511088	42514543	LRR-Pkinase			rdv3_1151945_19_1
LOC_Os01g72790	chr01	42556396	42559489	Pkinase-Ser/Thr
LOC_Os01g72990	chr01	42676247	42663065	LRR-Pkinase	miR5012		rdv3_66523_22_5
LOC_Os01g73370	chr01	42854229	42853759	Pkinase
LOC_Os01g73560	chr01	42948565	42945326	LRR			rdv3_20434_21_18
LOC_Os01g73750	chr01	43042572	43048410	LRR
LOC_Os01g74140	chr01	43273601	43275598	WRKY	miR1171/miR477/miR5075
LOC_Os01g74200	chr01	43311867	43308040	Pkinase
LOC_Os01g08710	chr01	4353270	4337651	WRKY	miR2673	rsv3_117667_20_3/rsv3_396181_20_1	rdv3_733805_18_1
LOC_Os01g09080	chr01	4563224	4565419	WRKY
LOC_Os01g09100	chr01	4570211	4569250	WRKY
LOC_Os01g09200	chr01	4628167	4618480	Pkinase-Ser/Thr	miR5075
LOC_Os01g09580	chr01	4911172	4906692	Pkinase-Ser/Thr	miR3434
LOC_Os01g09860	chr01	5113815	5106751	Pkinase			rdv3_1437427_19_1
LOC_Os01g01110	chr01	52716	54774	Pkinase
LOC_Os01g10150	chr01	5332320	5325620	Pkinase	miR530		rdv3_137966_21_2
LOC_Os01g10320	chr01	5427416	5423320	LRR			rdv3_85069_21_4
LOC_Os01g10450	chr01	5511276	5507318	Pkinase
LOC_Os01g02040	chr01	554817	550824	Pkinase		rsv3_6559_20_19
LOC_Os01g10700	chr01	5724128	5726558	Pkinase-Ser/Thr
LOC_Os01g10710	chr01	5728585	5731122	Pkinase		rsv3_30281_20_6	rdv3_221283_20_2
LOC_Os01g02060	chr01	576371	573245	LRR
LOC_Os01g10840	chr01	5775268	5771083	Pkinase
LOC_Os01g10870	chr01	5796409	5797944	Pkinase-Ser/Thr
LOC_Os01g10890	chr01	5808419	5806359	Pkinase-Ser/Thr			rdv3_27649_21_13
LOC_Os01g10900	chr01	5816009	5811583	LRR-Pkinase	miR172
LOC_Os01g11350	chr01	6093330	6091494	LRR			rdv3_3165_21_85
LOC_Os01g12290	chr01	6708617	6710944	Pkinase			rdv3_191080_19_2
LOC_Os01g12390	chr01	6766966	6763301	LRR-Pkinase			rdv3_43717_19_8
LOC_Os01g12400	chr01	6777139	6771004	Pkinase
LOC_Os01g12410	chr01	6781009	6778721	Pkinase	miR397		rdv3_49994_19_7/rdv3_94094_19_3
LOC_Os01g12420	chr01	6783877	6786533	Pkinase
LOC_Os01g12430	chr01	6790148	6787459	Pkinase	miR5384
LOC_Os01g12490	chr01	6854024	6857764	RG	miR5386
LOC_Os01g02250	chr01	686594	690815	NBS	miR2630
LOC_Os01g12720	chr01	7034905	7039727	Pkinase
LOC_Os01g02280	chr01	704142	711124	LRR-NBS	miR2630
LOC_Os01g12790	chr01	7076702	7082398	LRR-Pkinase	miR164/miR390
LOC_Os01g02290	chr01	720119	717432	Pkinase
LOC_Os01g02300	chr01	720509	723123	Pkinase	miR156		rdv3_10619_21_33/rdv3_10878_22_32/rdv3_3165_21_85/rdv3_4606_22_64
LOC_Os01g02310	chr01	725779	727732	Pkinase-Ser/Thr		rsv3_16834_21_10/rsv3_19940_20_9/rsv3_23032_20_8/rsv3_90595_21_3
LOC_Os01g13060	chr01	7262030	7270039	Pkinase		rsv3_159933_20_2/rsv3_17038_20_10
LOC_Os01g02320	chr01	734822	727951	Pkinase
LOC_Os01g13270	chr01	7397311	7401114	Pkinase	miR5075
LOC_Os01g02350	chr01	741958	739074	Pkinase	miR482
LOC_Os01g02360	chr01	742254	745747	Pkinase	miR169	rsv3_41972_21_5
LOC_Os01g02390	chr01	766483	763971	Pkinase	miR159/miR2949	rsv3_20617_20_8
LOC_Os01g02400	chr01	767134	770651	Pkinase			rdv3_115974_19_3/rdv3_57038_21_6
LOC_Os01g13800	chr01	7735876	7739716	LRR-Pkinase
LOC_Os01g02410	chr01	776039	771211	Pkinase	miR166
LOC_Os01g02420	chr01	778244	781226	Pkinase
LOC_Os01g02430	chr01	785421	782975	Pkinase	miR2085/miR4414		rdv3_237329_19_2/rdv3_29104_21_13/rdv3_33779_21_11/rdv3_39129_22_9/rdv3_97078_18_3
LOC_Os01g02440	chr01	786769	789213	Pkinase-Ser/Thr			rdv3_601429_21_1/rdv3_902335_22_1
LOC_Os01g02460	chr01	791301	792215	Pkinase
LOC_Os01g14440	chr01	8081174	8083846	WRKY	miR2911
LOC_Os01g14510	chr01	8124995	8122469	Pkinase
LOC_Os01g14860	chr01	8326506	8330854	Pkinase	miR1855
LOC_Os01g14926	chr01	8362513	8360854	Pkinase
LOC_Os01g14932	chr01	8372203	8363986	Pkinase
LOC_Os01g02550	chr01	839559	836611	Pkinase-Ser/Thr			rdv3_883839_20_1
LOC_Os01g02560	chr01	840332	844255	Pkinase-Ser/Thr
LOC_Os01g02570	chr01	851370	849051	Pkinase	miR848		rdv3_234667_21_2
LOC_Os01g02580	chr01	857385	854759	Pkinase-Ser/Thr			rdv3_92363_21_4
LOC_Os01g02600	chr01	862768	865865	Pkinase-Ser/Thr			rdv3_115974_19_3
LOC_Os01g15470	chr01	8679731	8684383	Pkinase	miR437		rdv3_440992_21_1
LOC_Os01g15480	chr01	8696430	8688631	Pkinase	miR1110
LOC_Os01g02610	chr01	871619	867120	Pkinase			rdv3_92363_21_4/rdv3_931374_19_1
LOC_Os01g15580	chr01	8747873	8752249	LRR-NBS	miR3980
LOC_Os01g02680	chr01	911048	908537	Pkinase	miR166
LOC_Os01g02690	chr01	912407	916476	Pkinase		rsv3_41972_21_5
LOC_Os01g16230	chr01	9189051	9190241	Pkinase	miR5075
LOC_Os01g02700	chr01	920432	917794	Pkinase	miR2085/miR4414
LOC_Os01g16370	chr01	9289973	9296566	LRR-NBS
LOC_Os01g16390	chr01	9306623	9302886	NBS	miR171		rdv3_131572_19_3
LOC_Os01g16400	chr01	9310937	9314838	NBS	miR1151		rdv3_104858_22_3/rdv3_131572_19_3
LOC_Os01g02730	chr01	935169	932376	Pkinase	miR842
LOC_Os01g02750	chr01	950877	953619	Pkinase	miR5246
LOC_Os01g16750	chr01	9509763	9511880	RG	miR1523
LOC_Os01g02760	chr01	957428	954709	Pkinase	miR2085
LOC_Os01g02770	chr01	958137	961953	Pkinase	miR5246
LOC_Os01g02780	chr01	970129	966110	Pkinase	miR166
LOC_Os01g02790	chr01	973568	977233	Pkinase	miR5246
LOC_Os01g02800	chr01	983562	981103	Pkinase	miR2085
LOC_Os01g17130	chr01	9842578	9845639	LRR
LOC_Os01g02810	chr01	984393	987449	Pkinase
LOC_Os01g17250	chr01	9918373	9914252	LRR
LOC_Os01g02830	chr01	994064	991512	Pkinase	miR2085
LOC_Os01g02840	chr01	994765	997799	Pkinase	miR5246
LOC_Os02g17400	chr02	10013468	10010586	LRR		rsv3_25656_20_7
LOC_Os02g17710	chr02	10216348	10213060	LRR-Pkinase
LOC_Os02g17730	chr02	10240108	10239686	LRR-kinase
LOC_Os02g17910	chr02	10371054	10380937	Pkinase	miR399		rdv3_72692_21_5
LOC_Os02g17970	chr02	10419060	10428058	Pkinase
LOC_Os02g17990	chr02	10437391	10440913	LRR			rdv3_102405_21_3
LOC_Os02g18000	chr02	10444558	10450974	NBS	miR1448/miR1097
LOC_Os02g18070	chr02	10490444	10496411	NBS	miR5163/miR1448
LOC_Os02g18080	chr02	10503047	10508539	NBS	miR1448
LOC_Os02g18140	chr02	10535633	10539697	NBS	miR1448/miR473
LOC_Os02g02780	chr02	1056830	1050786	Pkinase	miR1152
LOC_Os02g18320	chr02	10634658	10641095	LRR-Pkinase	miR169/miR415/miR3476/miR482
LOC_Os02g18430	chr02	10727708	10726134	Pkinase
LOC_Os02g18510	chr02	10780756	10776282	NBS
LOC_Os02g19530	chr02	11411029	11413080	Pkinase
LOC_Os02g19550	chr02	11427540	11429900	Pkinase
LOC_Os02g19750	chr02	11550971	11554437	LRR-NBS	miR390
LOC_Os02g19890	chr02	11708391	11701933	NBS	miR5071/miR870
LOC_Os02g20140	chr02	11869636	11862409	Pkinase
LOC_Os02g20190	chr02	11896751	11895621	LRR
LOC_Os02g20210	chr02	11904931	11902743	NBS	miR399
LOC_Os02g20460	chr02	12068629	12065351	LRR-NBS
LOC_Os02g03060	chr02	1207635	1211225	Pkinase			rdv3_227777_20_2/rdv3_508136_19_1
LOC_Os02g20480	chr02	12079954	12079373	NBS			rdv3_18570_21_20/rdv3_28162_22_13/rdv3_44635_22_8/rdv3_67636_21_5/rdv3_71842_22_5
LOC_Os02g21700	chr02	12893454	12895429	Pkinase	miR5384
LOC_Os02g03410	chr02	1387873	1394417	Pkinase
LOC_Os02g03580	chr02	1457228	1461449	LRR
LOC_Os02g25900	chr02	15186384	15190819	LRR-NBS			rdv3_53418_18_6
LOC_Os02g26160	chr02	15357395	15361347	Pkinase	miR4993
LOC_Os02g26430	chr02	15515627	15516854	WRKY
LOC_Os02g26950	chr02	15822868	15822186	LRR-kinase	miR5198
LOC_Os02g27310	chr02	16082677	16088250	Pkinase
LOC_Os02g27500	chr02	16266679	16264148	LRR-NBS
LOC_Os02g27540	chr02	16309173	16306055	NBS
LOC_Os02g27680	chr02	16398585	16399403	NBS
LOC_Os02g27690	chr02	16400342	16402242	LRR
LOC_Os02g27710	chr02	16407037	16409792	NBS
LOC_Os02g29070	chr02	17211664	17212593	Pkinase
LOC_Os02g29080	chr02	17214377	17214919	Pkinase
LOC_Os02g30150	chr02	17904762	17909604	NBS			rdv3_130452_21_3
LOC_Os02g30540	chr02	18167489	18172501	LRR-Pkinase
LOC_Os02g30900	chr02	18440134	18444643	Pkinase	miR1857		rdv3_27469_22_13/rdv3_38018_22_9/rdv3_45877_21_8
LOC_Os02g04230	chr02	1858237	1850954	Pkinase	miR1312		rdv3_29708_21_12/rdv3_69594_21_5
LOC_Os02g04240	chr02	1864612	1859994	Pkinase	miR172/miR2673
LOC_Os02g32610	chr02	19326261	19318351	Pkinase
LOC_Os02g04430	chr02	1949825	1953397	Pkinase
LOC_Os02g34430	chr02	20617325	20620526	Pkinase-Ser/Thr
LOC_Os02g34490	chr02	20657590	20662944	LRR	miR5565/miR4993
LOC_Os02g34600	chr02	20745511	20740394	Pkinase-Ser/Thr	miR397/miR158
LOC_Os02g34750	chr02	20840346	20834893	Pkinase
LOC_Os02g34770	chr02	20845282	20843795	LRR-Pkinase	miR2619
LOC_Os02g34790	chr02	20855475	20851176	LRR-Pkinase
LOC_Os02g34800	chr02	20859470	20858661	LRR-Pkinase
LOC_Os02g35010	chr02	21002341	20996264	Pkinase
LOC_Os02g35210	chr02	21160810	21164084	NBS	miR169
LOC_Os02g35760	chr02	21471763	21468864	Pkinase
LOC_Os02g04810	chr02	2214641	2207419	TIR		rsv3_782559_21_1
LOC_Os02g37080	chr02	22406455	22401835	RG
LOC_Os02g37830	chr02	22820351	22816195	Pkinase	miR2630
LOC_Os02g37880	chr02	22886399	22891575	Pkinase		rsv3_119527_20_3	rdv3_186806_22_2/rdv3_463053_22_1/rdv3_85628_20_4/rdv3_87829_21_4
LOC_Os02g38040	chr02	22972961	22975702	LRR
LOC_Os02g38080	chr02	22994107	22999452	Pkinase
LOC_Os02g38386	chr02	23203825	23204587	LRR-NBS
LOC_Os02g38392	chr02	23205763	23214163	LRR-NBS	miR5557
LOC_Os02g39010	chr02	23556407	23563210	Pkinase
LOC_Os02g39090	chr02	23604774	23603431	Pkinase
LOC_Os02g39100	chr02	23608548	23606133	LRR
LOC_Os02g39560	chr02	23875833	23870626	Pkinase
LOC_Os02g39660	chr02	23947057	23948732	LRR	miR390/miR5140
LOC_Os02g39884	chr02	24094013	24092282	NBS
LOC_Os02g39970	chr02	24168376	24160960	LRR	miR399
LOC_Os02g40130	chr02	24287266	24288090	LRR
LOC_Os02g40180	chr02	24309891	24312994	LRR-Pkinase	miR834	rsv3_11175_21_13/rsv3_800600_20_1
LOC_Os02g40190	chr02	24317563	24318624	LRR
LOC_Os02g40200	chr02	24321245	24325422	LRR-Pkinase	miR1159
LOC_Os02g40240	chr02	24344559	24348825	LRR-Pkinase	miR5382
LOC_Os02g40260	chr02	24366936	24368624	LRR
LOC_Os02g40860	chr02	24760938	24766881	Pkinase			rdv3_4441_21_66
LOC_Os02g41480	chr02	24858930	24856334	Pkinase
LOC_Os02g41500	chr02	24868342	24865877	Pkinase
LOC_Os02g41580	chr02	24929110	24930599	Pkinase
LOC_Os02g41760	chr02	25099747	25097465	NBS	miR824
LOC_Os02g41890	chr02	25173832	25170221	LRR-Pkinase	miR782
LOC_Os02g42110	chr02	25311328	25315572	Pkinase
LOC_Os02g42150	chr02	25345873	25342352	Pkinase	miR2642
LOC_Os02g42160	chr02	25354142	25350877	Pkinase
LOC_Os02g42190	chr02	25372024	25368823	Pkinase
LOC_Os02g42370	chr02	25482215	25485863	LRR-Pkinase
LOC_Os02g42412	chr02	25509778	25508640	LRR
LOC_Os02g42620	chr02	25635264	25633218	Pkinase
LOC_Os02g42780	chr02	25720213	25718086	Pkinase
LOC_Os02g43250	chr02	26048295	26046953	LRR-Pkinase	miR5384
LOC_Os02g43290	chr02	26086052	26084547	Pkinase
LOC_Os02g43430	chr02	26207138	26203100	Pkinase
LOC_Os02g43560	chr02	26278045	26274384	WRKY	miR156		rdv3_46660_19_7/rdv3_51224_19_7
LOC_Os02g43740	chr02	26387094	26390851	Pkinase
LOC_Os02g05480	chr02	2646358	2642975	Pkinase			rdv3_1232717_22_1
LOC_Os02g43870	chr02	26491841	26488631	Pkinase
LOC_Os02g44610	chr02	27023119	27029874	Pkinase
LOC_Os02g44642	chr02	27056086	27043019	Pkinase	miR169/miR164/miR5565		rdv3_185592_19_2
LOC_Os02g44920	chr02	27211850	27209372	Pkinase
LOC_Os02g45130	chr02	27370892	27366163	Pkinase			rdv3_2184_21_110/rdv3_234190_19_2/rdv3_2930_22_91/rdv3_67157_19_5
LOC_Os02g45250	chr02	27489045	27481996	LRR	miR5055/miR2658
LOC_Os02g45750	chr02	27831765	27835366	Pkinase
LOC_Os02g05686	chr02	2786757	2789073	LRR-NBS-TIR			rdv3_261902_19_1
LOC_Os02g46090	chr02	28080731	28086282	Pkinase			rdv3_24085_20_15/rdv3_43717_19_8
LOC_Os02g05730	chr02	2824131	2816878	Pkinase
LOC_Os02g46760	chr02	28546870	28547892	Pkinase
LOC_Os02g46770	chr02	28549925	28550365	LRR-Pkinase
LOC_Os02g05820	chr02	2869692	2874216	Pkinase			rdv3_15463_22_24/rdv3_30642_21_12/rdv3_43553_21_8
LOC_Os02g47060	chr02	28720914	28725064	WRKY	miR2673	rsv3_1932_20_46
LOC_Os02g47220	chr02	28814926	28820788	Pkinase-Ser/Thr		rsv3_23964_21_8
LOC_Os02g47410	chr02	28942548	28933874	Pkinase
LOC_Os02g05910	chr02	2937377	2933892	LRR-Pkinase	miR2119
LOC_Os02g05920	chr02	2941646	2938044	LRR-Pkinase
LOC_Os02g48080	chr02	29423892	29426591	Pkinase-Ser/Thr	miR396
LOC_Os02g05930	chr02	2949304	2945291	LRR-Pkinase		rsv3_20617_20_8
LOC_Os02g48200	chr02	29512887	29509699	Pkinase			rdv3_6970_21_47
LOC_Os02g48210	chr02	29517386	29513611	Pkinase			rdv3_53418_18_6
LOC_Os02g48300	chr02	29551847	29549773	LRR
LOC_Os02g05940	chr02	2955764	2952129	LRR-Pkinase
LOC_Os02g05950	chr02	2962175	2958769	LRR-Pkinase
LOC_Os02g05960	chr02	2968656	2965238	LRR-Pkinase	miR5015
LOC_Os02g05970	chr02	2975380	2971989	LRR-Pkinase	miR5161	rsv3_109794_20_3
LOC_Os02g05980	chr02	2982400	2978853	LRR-Pkinase
LOC_Os02g49040	chr02	29973929	29976865	Pkinase
LOC_Os02g06030	chr02	3007976	3005600	LRR			rdv3_274672_19_1
LOC_Os02g49310	chr02	30129487	30132860	Pkinase	miR164
LOC_Os02g49560	chr02	30289740	30290249	LRR			rdv3_159126_20_2/rdv3_21367_21_17/rdv3_453571_19_1/rdv3_8668_21_39
LOC_Os02g06070	chr02	3031111	3028946	LRR	miR397
LOC_Os02g49600	chr02	30314072	30310272	LRR	miR164
LOC_Os02g06090	chr02	3037223	3040481	LRR	miR1153
LOC_Os02g06120	chr02	3055297	3048519	LRR
LOC_Os02g06130	chr02	3064559	3059459	LRR			rdv3_74615_21_4
LOC_Os02g06150	chr02	3073432	3071796	LRR
LOC_Os02g06160	chr02	3076493	3078824	Pkinase
LOC_Os02g06180	chr02	3087072	3084913	LRR
LOC_Os02g06190	chr02	3095182	3092568	LRR	miR5015
LOC_Os02g06200	chr02	3099377	3097245	LRR	miR1862
LOC_Os02g06210	chr02	3108577	3106061	LRR			rdv3_32165_22_11
LOC_Os02g06220	chr02	3113443	3114237	LRR-Pkinase
LOC_Os02g50970	chr02	31166067	31174313	Pkinase
LOC_Os02g06240	chr02	3119601	3120817	LRR
LOC_Os02g51050	chr02	31220692	31221487	LRR
LOC_Os02g06250	chr02	3126660	3124209	LRR	miR408
LOC_Os02g06260	chr02	3129254	3126960	LRR
LOC_Os02g06270	chr02	3134983	3132773	LRR			rdv3_32165_22_11
LOC_Os02g06280	chr02	3137963	3136181	LRR-Pkinase		rsv3_256496_20_2/rsv3_8956_21_15
LOC_Os02g52850	chr02	32310123	32307013	Pkinase	miR5384
LOC_Os02g53000	chr02	32423529	32420453	LysM
LOC_Os02g53030	chr02	32448682	32450139	Pkinase
LOC_Os02g53040	chr02	32455259	32456963	Pkinase
LOC_Os02g53100	chr02	32483148	32489201	WRKY	miR5075/miR1071
LOC_Os02g06570	chr02	3286406	3283210	Pkinase-Ser/Thr	miR3954
LOC_Os02g53720	chr02	32880974	32883873	Pkinase
LOC_Os02g53750	chr02	32912645	32909495	Pkinase
LOC_Os02g54170	chr02	33210608	33213800	LRR
LOC_Os02g06600	chr02	3323236	3326723	LRR-Pkinase	miR156		rdv3_129309_18_3
LOC_Os02g06620	chr02	3332464	3335806	LRR-Pkinase
LOC_Os02g54510	chr02	33380337	33387027	Pkinase
LOC_Os02g54550	chr02	33406395	33408410	LRR
LOC_Os02g54590	chr02	33428231	33433342	Pkinase
LOC_Os02g54600	chr02	33438079	33436200	Pkinase
LOC_Os02g54900	chr02	33618117	33624174	Pkinase
LOC_Os02g55050	chr02	33718795	33716274	LRR
LOC_Os02g55340	chr02	33887906	33879976	Pkinase	miR1045/miR5140
LOC_Os02g56310	chr02	34465156	34462883	Pkinase	miR5384
LOC_Os02g56370	chr02	34506805	34503654	Pkinase
LOC_Os02g56380	chr02	34513605	34510753	Pkinase
LOC_Os02g56400	chr02	34528410	34525687	Pkinase
LOC_Os02g56460	chr02	34560253	34558406	RG
LOC_Os02g56560	chr02	34639001	34643317	Pkinase	miR1128
LOC_Os02g56630	chr02	34714997	34717490	Pkinase	miR917
LOC_Os02g56700	chr02	34758300	34760774	RG	miR1163
LOC_Os02g56720	chr02	34763775	34765320	RG	miR1163/miR2925/miR1097
LOC_Os02g57080	chr02	34946140	34939104	Pkinase-Ser/Thr	miR5075
LOC_Os02g06930	chr02	3504419	3508754	Pkinase
LOC_Os02g57310	chr02	35112900	35107768	NBS		rsv3_62371_20_4
LOC_Os02g57420	chr02	35188442	35184524	Pkinase	miR437
LOC_Os02g57440	chr02	35199142	35200416	Pkinase	miR2925/miR5075
LOC_Os02g57560	chr02	35259524	35257337	Pkinase
LOC_Os02g57700	chr02	35328463	35334952	Pkinase
LOC_Os02g57860	chr02	35426971	35425163	LRR
LOC_Os02g57890	chr02	35436739	35435057	LRR
LOC_Os02g57910	chr02	35441726	35444096	LRR			rdv3_109698_21_3
LOC_Os02g57940	chr02	35478087	35475984	LRR
LOC_Os02g57960	chr02	35495167	35492353	LRR
LOC_Os02g58030	chr02	35527222	35520718	LRR
LOC_Os02g58390	chr02	35704930	35699767	Pkinase	miR1860
LOC_Os02g58520	chr02	35769161	35771397	Pkinase			rdv3_43034_19_8
LOC_Os02g58610	chr02	35815834	35817102	Pkinase
LOC_Os02g58670	chr02	35848862	35847478	LRR	miR5075
LOC_Os02g01730	chr02	406674	404247	Pkinase-Ser/Thr
LOC_Os02g07790	chr02	4081528	4078376	Pkinase-Ser/Thr
LOC_Os02g07810	chr02	4086434	4089162	Pkinase	miR4993
LOC_Os02g07840	chr02	4109767	4112881	LRR
LOC_Os02g07960	chr02	4175209	4165204	Pkinase			rdv3_625409_22_1
LOC_Os02g08140	chr02	4310093	4306569	Pkinase
LOC_Os02g08240	chr02	4376785	4380320	Pkinase
LOC_Os02g01800	chr02	442288	446000	LRR-Pkinase	miR394		rdv3_114997_20_3/rdv3_2175_21_111/rdv3_386569_18_1/rdv3_477096_19_1/rdv3_8692_21_39
LOC_Os02g08420	chr02	4497074	4500446	RG
LOC_Os02g08440	chr02	4542759	4544980	WRKY	miR3522
LOC_Os02g08530	chr02	4607650	4604016	Pkinase	miR3455
LOC_Os02g09359	chr02	4817116	4808231	Pkinase
LOC_Os02g09740	chr02	5019762	5028025	LRR-Pkinase			rdv3_46587_21_8/rdv3_733805_18_1
LOC_Os02g09780	chr02	5047098	5045332	RG
LOC_Os02g09790	chr02	5051394	5048653	NBS	miR393/miR1510/miR5389
LOC_Os02g09830	chr02	5068039	5067200	LRR
LOC_Os02g09960	chr02	5179750	5182121	Pkinase
LOC_Os02g10100	chr02	5266509	5259819	LRR-Pkinase	miR390/miR5384	rsv3_13668_20_11/rsv3_19019_21_9
LOC_Os02g10110	chr02	5270233	5276454	LRR-Pkinase			rdv3_1047519_22_1/rdv3_11831_22_30/rdv3_12219_22_29/rdv3_1527839_21_1/rdv3_1548879_22_1/rdv3_57458_21_6/rdv3_7479_21_44/rdv3_97052_20_3
LOC_Os02g10350	chr02	5442079	5447379	RG			rdv3_477096_19_1
LOC_Os02g10550	chr02	5554583	5556179	NBS
LOC_Os02g10580	chr02	5566073	5567620	NBS	miR5384
LOC_Os02g10700	chr02	5631315	5628039	LRR	miR169
LOC_Os02g02040	chr02	572743	566048	Pkinase	miR482	rsv3_236284_19_2
LOC_Os02g10900	chr02	5788769	5785295	NBS	miR169		rdv3_85712_22_4
LOC_Os02g11930	chr02	6183115	6187830	LRR-Pkinase	miR1044		rdv3_144395_21_2/rdv3_78982_20_4
LOC_Os02g11980	chr02	6212210	6208684	LRR-Pkinase			rdv3_114997_20_3/rdv3_2175_21_111/rdv3_386569_18_1/rdv3_477096_19_1/rdv3_8692_21_39
LOC_Os02g12010	chr02	6231985	6228456	LRR-Pkinase
LOC_Os02g12030	chr02	6250599	6247083	LRR-Pkinase
LOC_Os02g12040	chr02	6256373	6254346	LRR-Pkinase
LOC_Os02g02120	chr02	630655	627342	Pkinase
LOC_Os02g12130	chr02	6311211	6313776	Pkinase-Ser/Thr	miR166		rdv3_15208_21_24
LOC_Os02g02140	chr02	640452	637011	LRR-Pkinase	miR3454
LOC_Os02g12340	chr02	6424004	6422491	LRR-kinase
LOC_Os02g12400	chr02	6468567	6472845	LRR-Pkinase
LOC_Os02g12420	chr02	6480097	6476660	LRR-Pkinase			rdv3_21887_21_17/rdv3_2531_21_100
LOC_Os02g12440	chr02	6487390	6490577	LRR-Pkinase
LOC_Os02g12450	chr02	6491390	6495136	LRR-Pkinase	miR166		rdv3_1415384_19_1
LOC_Os02g12660	chr02	6614191	6609371	Pkinase
LOC_Os02g12670	chr02	6616308	6623367	Pkinase
LOC_Os02g12810	chr02	6733499	6726340	Pkinase	miR5381/miR167
LOC_Os02g12910	chr02	6815291	6818362	LRR-Pkinase	miR5015
LOC_Os02g13410	chr02	7157124	7154364	Pkinase
LOC_Os02g13420	chr02	7164809	7166419	LRR-Pkinase
LOC_Os02g13430	chr02	7175962	7172422	LRR-Pkinase			rdv3_172369_19_2/rdv3_201994_20_2
LOC_Os02g13460	chr02	7187529	7183462	LRR-Pkinase
LOC_Os02g13510	chr02	7224509	7220338	LRR-Pkinase	miR5384		rdv3_438476_21_1
LOC_Os02g13640	chr02	7316388	7319487	LRR
LOC_Os02g13780	chr02	7438310	7434644	LRR-Pkinase	miR164/miR2868/miR5562
LOC_Os02g13850	chr02	7501283	7513594	LRR-Pkinase	miR1888/miR4413
LOC_Os02g13990	chr02	7635234	7630852	LRR
LOC_Os02g14120	chr02	7715738	7710511	LRR-Pkinase
LOC_Os02g14130	chr02	7723686	7718902	Pkinase
LOC_Os02g14480	chr02	7978621	7975664	Pkinase
LOC_Os02g14530	chr02	8004980	8017327	Pkinase
LOC_Os02g14910	chr02	8323890	8325789	LRR
LOC_Os02g02490	chr02	884018	888245	LRR-Pkinase	miR5384
LOC_Os02g16060	chr02	9136746	9140118	NBS	miR5021		rdv3_47213_22_7
LOC_Os02g16070	chr02	9142456	9144354	LRR-NBS
LOC_Os02g16100	chr02	9160561	9161199	RG
LOC_Os02g16110	chr02	9163263	9166120	LRR-NBS
LOC_Os02g16250	chr02	9238437	9239234	LRR-NBS
LOC_Os02g16260	chr02	9240038	9243851	LRR-NBS
LOC_Os02g16270	chr02	9257996	9262612	NBS	miR897/miR2864
LOC_Os02g16330	chr02	9284786	9290815	NBS	miR169
LOC_Os02g16430	chr02	9374340	9376532	LRR-NBS
LOC_Os02g16540	chr02	9446490	9448845	WRKY	miR2673
LOC_Os02g02600	chr02	950728	954726	Pkinase-Ser/Thr	miR319
LOC_Os02g16680	chr02	9538488	9535408	LRR
LOC_Os02g16790	chr02	9571803	9571150	Pkinase
LOC_Os02g02640	chr02	967172	974497	LRR-NBS	miR419
LOC_Os02g02670	chr02	988442	995506	LRR-NBS	miR1132/miR1223
LOC_Os02g17304	chr02	9928338	9922463	NBS	miR482		rdv3_53418_18_6
LOC_Os02g02680	chr02	999809	1005369	LRR-NBS
LOC_Os03g18170	chr03	10163613	10166505	Pkinase
LOC_Os03g18370	chr03	10274701	10271322	Pkinase
LOC_Os03g18430	chr03	10315974	10312242	Pkinase
LOC_Os03g18630	chr03	10416745	10419530	LRR-Pkinase
LOC_Os03g20340	chr03	11486413	11491179	kinase
LOC_Os03g20380	chr03	11510816	11505106	Pkinase
LOC_Os03g20450	chr03	11564133	11569199	LRR-Pkinase
LOC_Os03g20550	chr03	11629657	11630977	WRKY	miR399/miR5020
LOC_Os03g20650	chr03	11663168	11662277	LRR	miR5075
LOC_Os03g20840	chr03	11780874	11776898	LRR-NBS			rdv3_902335_22_1
LOC_Os03g02980	chr03	1190024	1196208	Pkinase	miR5075
LOC_Os03g21230	chr03	12096644	12101967	LRR-Pkinase
LOC_Os03g21510	chr03	12265508	12270461	LRR-Pkinase	miR482
LOC_Os03g21540	chr03	12287498	12290693	Pkinase	miR1079
LOC_Os03g21620	chr03	12323174	12319013	Pkinase-Ser/Thr
LOC_Os03g21710	chr03	12373502	12375728	WRKY
LOC_Os03g21730	chr03	12390108	12394057	LRR-Pkinase			rdv3_1151945_19_1
LOC_Os03g21770	chr03	12419496	12421543	Pkinase
LOC_Os03g21800	chr03	12430913	12435162	LRR
LOC_Os03g22050	chr03	12614015	12609538	Pkinase-Ser/Thr		rsv3_5906_21_20/rsv3_68781_20_4
LOC_Os03g22700	chr03	13094569	13089745	Pkinase		rsv3_78416_20_3	rdv3_240771_19_2
LOC_Os03g03280	chr03	1383969	1387325	Pkinase			rdv3_64816_19_5
LOC_Os03g03290	chr03	1388347	1390179	Pkinase
LOC_Os03g24930	chr03	14185785	14187968	Pkinase
LOC_Os03g25070	chr03	14294891	14302259	Pkinase	miR2673
LOC_Os03g03410	chr03	1435807	1439740	Pkinase-Ser/Thr			rdv3_261902_19_1
LOC_Os03g03510	chr03	1497641	1492966	Pkinase
LOC_Os03g26250	chr03	14989924	14990498	RG
LOC_Os03g26260	chr03	14994568	15002067	NBS
LOC_Os03g03550	chr03	1529769	1532164	LRR
LOC_Os03g03570	chr03	1540386	1545249	LRR-Pkinase	miR5075	rsv3_31664_20_6	rdv3_14137_21_26
LOC_Os03g27280	chr03	15611227	15606862	Pkinase-Ser/Thr
LOC_Os03g03660	chr03	1603222	1607849	Pkinase	miR167	rsv3_2850378_20_1
LOC_Os03g27990	chr03	16057586	16051594	LRR-Pkinase
LOC_Os03g28270	chr03	16244046	16235900	LRR	miR167/miR482		rdv3_100845_19_3/rdv3_747506_19_1
LOC_Os03g28300	chr03	16261486	16269244	Pkinase	miR172/miR537		rdv3_55628_21_6/rdv3_848690_21_1
LOC_Os03g03700	chr03	1627107	1623013	RG
LOC_Os03g29410	chr03	16708991	16704066	Pkinase	miR5075
LOC_Os03g30050	chr03	17095925	17096698	Pkinase
LOC_Os03g03880	chr03	1743643	1749036	Pkinase
LOC_Os03g03890	chr03	1751162	1754025	Pkinase
LOC_Os03g30890	chr03	17554190	17558434	Pkinase	miR5485	rsv3_17312_20_9
LOC_Os03g30910	chr03	17560174	17562653	NBS
LOC_Os03g31000	chr03	17614914	17622407	Pkinase
LOC_Os03g31044	chr03	17643113	17635130	Pkinase			rdv3_43017_19_8
LOC_Os03g31070	chr03	17664951	17657495	Pkinase	miR169/miR951
LOC_Os03g31260	chr03	17760867	17759596	Pkinase
LOC_Os03g04050	chr03	1831985	1836925	Pkinase
LOC_Os03g32180	chr03	18364965	18366384	LRR	miR3460/miR5075
LOC_Os03g04110	chr03	1858017	1860865	LysM	miR160/miR1047
LOC_Os03g32580	chr03	18590809	18593412	LRR			rdv3_108939_21_3/rdv3_93813_21_3
LOC_Os03g33012	chr03	18837459	18848244	WRKY
LOC_Os03g04270	chr03	1938910	1935970	LRR
LOC_Os03g35600	chr03	19681306	19685877	Pkinase-Ser/Thr	miR843
LOC_Os03g36650	chr03	20280360	20279474	Ser/Thr
LOC_Os03g36920	chr03	20445866	20442594	LRR-NBS	miR1068		rdv3_88265_21_4
LOC_Os03g37120	chr03	20523944	20527257	Pkinase
LOC_Os03g37720	chr03	20872040	20868240	LRR-NBS	miR482
LOC_Os03g38250	chr03	21188230	21192566	NBS	miR1507/miR472/miR482
LOC_Os03g38330	chr03	21223039	21227042	LRR-NBS	miR172/miR1510		rdv3_100705_21_3
LOC_Os03g38689	chr03	21434644	21432145	LRR-kinase
LOC_Os03g38710	chr03	21441640	21438478	Pkinase
LOC_Os03g39150	chr03	21700679	21701734	Pkinase
LOC_Os03g40194	chr03	22305019	22295982	LRR-NBS	miR1507		rdv3_234190_19_2
LOC_Os03g40250	chr03	22325954	22323928	LRR	miR2102
LOC_Os03g40400	chr03	22400439	22402342	Pkinase
LOC_Os03g41460	chr03	23025911	23023353	Pkinase-Ser/Thr
LOC_Os03g43440	chr03	24182129	24180423	Pkinase-Ser/Thr
LOC_Os03g43590	chr03	24311483	24305827	Pkinase
LOC_Os03g43650	chr03	24357094	24355125	LRR
LOC_Os03g43670	chr03	24370082	24374272	Pkinase
LOC_Os03g43760	chr03	24430210	24435129	Pkinase			rdv3_66103_19_5
LOC_Os03g43930	chr03	24611849	24605999	LRR	miR165/miR166
LOC_Os03g44020	chr03	24698271	24699932	Pkinase
LOC_Os03g44050	chr03	24717694	24713458	Pkinase	miR5384/miR5564
LOC_Os03g44140	chr03	24761499	24752003	Pkinase	miR5384/miR2103
LOC_Os03g05140	chr03	2478127	2474669	LRR-Pkinase
LOC_Os03g45430	chr03	25597787	25599250	LRR-kinase
LOC_Os03g45450	chr03	25606263	25605177	WRKY
LOC_Os03g46550	chr03	26286909	26291150	LRR-NBS	miR5071
LOC_Os03g46600	chr03	26326865	26329082	LRR
LOC_Os03g47470	chr03	26779676	26781280	Pkinase
LOC_Os03g05470	chr03	2686574	2689932	Pkinase			rdv3_17718_21_21/rdv3_69005_21_5
LOC_Os03g01410	chr03	273263	272015	LRR
LOC_Os03g48270	chr03	27416586	27421932	Pkinase
LOC_Os03g48320	chr03	27470665	27466789	LRR-NBS	miR5386/miR1444	rsv3_1203675_20_1/rsv3_47832_20_5
LOC_Os03g48370	chr03	27485907	27492254	LRR-NBS			rdv3_129309_18_3
LOC_Os03g48880	chr03	27789116	27787590	LRR
LOC_Os03g48890	chr03	27795078	27792803	LRR
LOC_Os03g49250	chr03	27995291	27997315	LysM	miR477
LOC_Os03g49620	chr03	28209054	28203603	Pkinase	miR5076/miR482
LOC_Os03g49640	chr03	28224883	28218695	Pkinase
LOC_Os03g49750	chr03	28263445	28269133	Pkinase
LOC_Os03g50150	chr03	28548971	28553108	NBS	miR472/miR482		rdv3_100845_19_3
LOC_Os03g50230	chr03	28592810	28587475	Pkinase
LOC_Os03g50330	chr03	28665388	28657759	Pkinase-Ser/Thr
LOC_Os03g50390	chr03	28711471	28699223	Pkinase	miR5678
LOC_Os03g50450	chr03	28748354	28744597	Pkinase		rsv3_1480767_19_1
LOC_Os03g50550	chr03	28811030	28812067	Pkinase
LOC_Os03g50810	chr03	28969251	28965150	LRR-Pkinase	miR2622		rdv3_1437427_19_1
LOC_Os03g51020	chr03	29115779	29108530	Pkinase
LOC_Os03g51040	chr03	29133714	29131475	Pkinase	miR390
LOC_Os03g51060	chr03	29142233	29141702	Pkinase
LOC_Os03g51440	chr03	29380996	29376911	LRR-Pkinase
LOC_Os03g53050	chr03	30372601	30375952	WRKY
LOC_Os03g53090	chr03	30399484	30400591	LRR
LOC_Os03g53250	chr03	30504143	30499228	Pkinase			rdv3_29884_22_12/rdv3_39845_21_9/rdv3_571_21_266
LOC_Os03g53410	chr03	30591890	30595614	Pkinase
LOC_Os03g53720	chr03	30753722	30757825	Pkinase
LOC_Os03g53880	chr03	30850319	30840532	Pkinase-Ser/Thr
LOC_Os03g54780	chr03	31078999	31087923	Pkinase-Ser/Thr	miR447
LOC_Os03g54900	chr03	31151420	31146033	LRR-Pkinase	miR1110/miR2628
LOC_Os03g55080	chr03	31265875	31262139	WRKY	miR2673
LOC_Os03g55164	chr03	31330339	31337999	WRKY	miR5021	rsv3_2740496_19_1
LOC_Os03g55210	chr03	31356366	31353463	Pkinase	miR482	rsv3_2163908_20_1
LOC_Os03g06330	chr03	3144377	3148063	Pkinase	miR771
LOC_Os03g55389	chr03	31453402	31447755	Pkinase
LOC_Os03g55490	chr03	31504991	31509412	Pkinase	miR482
LOC_Os03g55560	chr03	31558488	31551348	Pkinase	miR1168
LOC_Os03g55600	chr03	31591636	31597194	Pkinase-Ser/Thr
LOC_Os03g55620	chr03	31613534	31617661	Pkinase-Ser/Thr
LOC_Os03g06410	chr03	3180423	3187410	Pkinase		rsv3_69026_20_4	rdv3_1399655_19_1/rdv3_163845_19_2/rdv3_614152_20_1/rdv3_92841_18_4
LOC_Os03g55990	chr03	31808090	31810462	LRR
LOC_Os03g56160	chr03	31947341	31949599	Pkinase
LOC_Os03g56180	chr03	31954191	31952157	Pkinase
LOC_Os03g56250	chr03	31987355	31982784	LRR-Pkinase
LOC_Os03g56270	chr03	32017583	32022581	LRR-Pkinase	miR3454	rsv3_2552678_20_1
LOC_Os03g56370	chr03	32078449	32075829	LRR
LOC_Os03g56470	chr03	32124206	32121576	Pkinase			rdv3_18595_21_20
LOC_Os03g57450	chr03	32690661	32694605	Pkinase
LOC_Os03g57510	chr03	32733924	32730579	Pkinase
LOC_Os03g57780	chr03	32864618	32869627	LRR-Pkinase	miR169		rdv3_55896_20_6
LOC_Os03g57940	chr03	32938457	32945832	Pkinase	miR394		rdv3_74978_20_4
LOC_Os03g58110	chr03	33024486	33022715	LRR
LOC_Os03g58420	chr03	33225866	33227417	WRKY
LOC_Os03g06654	chr03	3334152	3339583	RG	miR5264	rsv3_1399805_20_1
LOC_Os03g58750	chr03	33398391	33399860	Pkinase
LOC_Os03g59390	chr03	33744763	33749033	Pkinase	miR5075
LOC_Os03g59440	chr03	33774433	33773568	RG	miR3460		rdv3_1274_21_158/rdv3_237329_19_2
LOC_Os03g59460	chr03	33781769	33784143	LRR
LOC_Os03g60150	chr03	34145226	34141349	Pkinase
LOC_Os03g60710	chr03	34441879	34446703	Pkinase
LOC_Os03g60810	chr03	34486946	34483772	Pkinase
LOC_Os03g61010	chr03	34602277	34607157	Pkinase
LOC_Os03g61060	chr03	34629671	34627220	Pkinase	miR1848/miR1096
LOC_Os03g61310	chr03	34749011	34752176	Pkinase
LOC_Os03g62180	chr03	35161853	35157895	Pkinase	miR2926		rdv3_1437427_19_1
LOC_Os03g62340	chr03	35256292	35251384	Pkinase	miR910
LOC_Os03g62430	chr03	35304099	35299666	Pkinase	miR1511
LOC_Os03g62500	chr03	35330995	35324715	Pkinase			rdv3_53418_18_6
LOC_Os03g62700	chr03	35425280	35419520	Pkinase
LOC_Os03g63020	chr03	35572597	35577649	Pkinase			rdv3_51224_19_7/rdv3_92841_18_4
LOC_Os03g63150	chr03	35637943	35632219	LRR-NBS	miR827/miR482	rsv3_19757_20_9/rsv3_2371874_21_1/rsv3_62371_20_4	rdv3_1452071_21_1
LOC_Os03g63200	chr03	35654709	35649237	LRR-NBS	miR2118/miR482
LOC_Os03g63220	chr03	35666128	35664909	RG
LOC_Os03g63240	chr03	35671051	35668814	NBS	miR482/miR1168
LOC_Os03g63810	chr03	35978097	35982755	WRKY	miR1082/miR5137
LOC_Os03g64030	chr03	36125417	36123647	Pkinase	miR2102
LOC_Os03g64050	chr03	36128249	36129646	Pkinase
LOC_Os03g07430	chr03	3750668	3746551	Pkinase			rdv3_103066_21_3/rdv3_5859_22_54/rdv3_934602_21_1
LOC_Os03g07450	chr03	3766044	3763394	LRR
LOC_Os03g08170	chr03	4152295	4158364	Pkinase
LOC_Os03g08550	chr03	4376265	4382213	LRR-Pkinase	miR838
LOC_Os03g08610	chr03	4413677	4417061	LRR
LOC_Os03g09070	chr03	4684612	4681084	LRR	miR393
LOC_Os03g01850	chr03	488940	493129	Pkinase
LOC_Os03g01890	chr03	528168	536254	LRR	miR165/miR166
LOC_Os03g10900	chr03	5578899	5575945	NBS	miR482
LOC_Os03g10910	chr03	5586147	5588873	LRR-NBS	miR1151/miR5384/miR2102
LOC_Os03g10940	chr03	5599842	5595162	Pkinase
LOC_Os03g11340	chr03	5824111	5819824	LRR		rsv3_409146_20_1
LOC_Os03g11360	chr03	5833021	5836581	LRR
LOC_Os03g01990	chr03	599367	602419	LysM
LOC_Os03g12150	chr03	6356243	6359846	Pkinase-Ser/Thr
LOC_Os03g12160	chr03	6367776	6359396	LRR	miR5647	rsv3_342070_20_1
LOC_Os03g12250	chr03	6413964	6417645	LRR-Pkinase	miR5384
LOC_Os03g12390	chr03	6525593	6524062	Pkinase
LOC_Os03g12470	chr03	6568786	6573152	Pkinase
LOC_Os03g12520	chr03	6606076	6609359	Pkinase
LOC_Os03g12570	chr03	6636719	6647836	Pkinase	miR169/miR838
LOC_Os03g12680	chr03	6746800	6742097	Pkinase	miR1846
LOC_Os03g12730	chr03	6787909	6783625	LRR-Pkinase	miR531/miR5384		rdv3_1115297_21_1/rdv3_1151945_19_1
LOC_Os03g13080	chr03	7049620	7047746	Pkinase
LOC_Os03g02190	chr03	712592	710831	Pkinase	miR5384
LOC_Os03g13614	chr03	7348755	7337204	LRR	miR773/miR482	rsv3_1622138_20_1/rsv3_6607_21_18	rdv3_237329_19_2/rdv3_405590_20_1/rdv3_97078_18_3
LOC_Os03g13820	chr03	7466601	7461136	Pkinase
LOC_Os03g02320	chr03	778372	787647	Pkinase
LOC_Os03g14710	chr03	7977212	7979387	Pkinase
LOC_Os03g14840	chr03	8066214	8067785	Pkinase
LOC_Os03g14900	chr03	8105137	8101302	LRR-NBS	miR5384
LOC_Os03g15250	chr03	8323694	8318994	Pkinase	miR482
LOC_Os03g15570	chr03	8556553	8551918	Pkinase
LOC_Os03g15750	chr03	8666681	8662606	RG
LOC_Os03g15770	chr03	8677100	8681341	Pkinase-Ser/Thr
LOC_Os03g16010	chr03	8806698	8812641	LRR-Pkinase			rdv3_53418_18_6
LOC_Os03g16130	chr03	8881032	8875256	Pkinase	miR171
LOC_Os03g16260	chr03	8945859	8943018	Pkinase		rsv3_122407_21_3
LOC_Os03g16740	chr03	9252633	9248664	Pkinase			rdv3_1054059_21_1/rdv3_68166_21_5/rdv3_883839_20_1
LOC_Os03g01160	chr03	92755	88732	Pkinase		rsv3_110567_20_3
LOC_Os03g16950	chr03	9401976	9400740	Ser/Thr	miR5140
LOC_Os03g17300	chr03	9611696	9615766	Pkinase
LOC_Os03g17550	chr03	9734808	9730731	Pkinase-Ser/Thr
LOC_Os03g02680	chr03	975945	979588	Pkinase
LOC_Os03g17700	chr03	9829524	9826751	Pkinase
LOC_Os03g17980	chr03	9985438	9991075	Pkinase	miR1428
LOC_Os04g02860	chr04	1100505	1105865	NBS
LOC_Os04g02920	chr04	1147736	1153958	LRR
LOC_Os04g20680	chr04	11549917	11544611	Pkinase		rsv3_19757_20_9/rsv3_62371_20_4
LOC_Os04g20810	chr04	11660424	11656247	Pkinase
LOC_Os04g21790	chr04	12318609	12323927	Pkinase
LOC_Os04g21820	chr04	12339714	12344931	Pkinase	miR2083
LOC_Os04g21890	chr04	12371400	12374198	LRR-NBS	miR482/miR407
LOC_Os04g21950	chr04	12400846	12402739	WRKY
LOC_Os04g22090	chr04	12488200	12482724	LRR-NBS	miR167		rdv3_438476_21_1
LOC_Os04g22100	chr04	12496380	12493787	RG
LOC_Os04g22120	chr04	12514925	12509422	Pkinase	miR5386/miR2927
LOC_Os04g22470	chr04	12701830	12693329	LRR-Pkinase	miR167
LOC_Os04g03180	chr04	1323788	1316762	LRR
LOC_Os04g23600	chr04	13489830	13486983	Pkinase	miR1134
LOC_Os04g03210	chr04	1349313	1345753	LRR-Pkinase	miR856
LOC_Os04g23620	chr04	13499697	13496643	Pkinase			rdv3_43553_21_8
LOC_Os04g23640	chr04	13505903	13503309	Pkinase
LOC_Os04g23700	chr04	13530615	13527957	Pkinase
LOC_Os04g23720	chr04	13544743	13542090	Pkinase			rdv3_67157_19_5
LOC_Os04g23760	chr04	13564403	13561729	Pkinase	miR5658
LOC_Os04g23890	chr04	13630009	13616871	Pkinase	miR5386/miR5384
LOC_Os04g24220	chr04	13838508	13843546	Pkinase
LOC_Os04g24290	chr04	13888243	13890347	Pkinase
LOC_Os04g24300	chr04	13895185	13900400	Pkinase	miR319
LOC_Os04g24510	chr04	14031683	14036571	Pkinase	miR530
LOC_Os04g24700	chr04	14155964	14158438	NBS	miR399		rdv3_42599_21_8
LOC_Os04g03370	chr04	1435758	1433828	Pkinase
LOC_Os04g25900	chr04	15038182	15044423	LRR-NBS
LOC_Os04g03530	chr04	1522015	1523854	Pkinase
LOC_Os04g26350	chr04	15350392	15347013	LRR
LOC_Os04g03579	chr04	1559771	1549342	Pkinase
LOC_Os04g28210	chr04	16485116	16479707	LRR		rsv3_31664_20_6/rsv3_83164_21_3
LOC_Os04g28780	chr04	16856887	16859531	Pkinase-Ser/Thr
LOC_Os04g03830	chr04	1710306	1714386	Pkinase	miR5483
LOC_Os04g29680	chr04	17484020	17480464	Pkinase
LOC_Os04g29740	chr04	17540106	17534440	Pkinase	miR395
LOC_Os04g29770	chr04	17554484	17552218	Pkinase			rdv3_7069_22_46
LOC_Os04g29930	chr04	17662825	17658658	Pkinase
LOC_Os04g29960	chr04	17689890	17686923	Pkinase	miR533
LOC_Os04g29990	chr04	17704183	17700755	Pkinase	miR390
LOC_Os04g30010	chr04	17722411	17718706	Pkinase		rsv3_1233922_19_1
LOC_Os04g30030	chr04	17729387	17726046	Pkinase	miR164/miR5048
LOC_Os04g30040	chr04	17742051	17753089	Pkinase	miR414
LOC_Os04g30060	chr04	17758414	17757377	Pkinase	miR390/miR156/miR3463/miR2102
LOC_Os04g30160	chr04	17818005	17813628	Pkinase		rsv3_804872_21_1
LOC_Os04g30240	chr04	17862047	17854738	Pkinase
LOC_Os04g30260	chr04	17877409	17874058	Pkinase	miR847
LOC_Os04g30270	chr04	17885176	17881966	Pkinase
LOC_Os04g30330	chr04	17914637	17911757	Pkinase
LOC_Os04g30370	chr04	17934039	17938750	Pkinase	miR408
LOC_Os04g03980	chr04	1803208	1801085	RG
LOC_Os04g30530	chr04	18060058	18063002	NBS	miR482
LOC_Os04g30540	chr04	18063778	18064869	LRR
LOC_Os04g30610	chr04	18091907	18094112	NBS	miR2118/miR472/miR811/miR482
LOC_Os04g30660	chr04	18131253	18135073	NBS	miR2118/miR482		rdv3_1527839_21_1
LOC_Os04g30690	chr04	18153480	18157126	NBS	miR2118		rdv3_67769_20_5/rdv3_87745_19_4
LOC_Os04g30930	chr04	18302966	18306772	NBS	miR1507
LOC_Os04g32310	chr04	19178461	19183760	Pkinase-Ser/Thr
LOC_Os04g32940	chr04	19716261	19712504	LRR
LOC_Os04g33500	chr04	20075231	20071430	Pkinase	miR164
LOC_Os04g04330	chr04	2021609	2025962	LRR-Pkinase	miR3454/miR528		rdv3_131572_19_3/rdv3_24085_20_15/rdv3_28398_20_13/rdv3_43717_19_8/rdv3_97078_18_3
LOC_Os04g34250	chr04	20554733	20557334	Pkinase-Ser/Thr
LOC_Os04g34270	chr04	20570383	20573247	Pkinase-Ser/Thr		rsv3_1300143_21_1/rsv3_19757_20_9
LOC_Os04g34290	chr04	20581578	20584028	Pkinase			rdv3_1058_21_181/rdv3_192515_20_2
LOC_Os04g34300	chr04	20591822	20594248	Pkinase-Ser/Thr	miR1222/miR774
LOC_Os04g34320	chr04	20597959	20600264	Pkinase	miR482
LOC_Os04g34330	chr04	20602696	20605300	Pkinase-Ser/Thr
LOC_Os04g34360	chr04	20623729	20625862	Pkinase-Ser/Thr			rdv3_94094_19_3
LOC_Os04g34370	chr04	20630519	20633266	Pkinase-Ser/Thr			rdv3_21887_21_17/rdv3_2531_21_100/rdv3_94094_19_3
LOC_Os04g34390	chr04	20637914	20640322	Pkinase-Ser/Thr	miR396
LOC_Os04g34410	chr04	20647196	20650715	Pkinase-Ser/Thr	miR1099		rdv3_94094_19_3
LOC_Os04g34420	chr04	20655867	20658293	Pkinase-Ser/Thr			rdv3_94094_19_3
LOC_Os04g35080	chr04	21135668	21139578	Pkinase	miR1858
LOC_Os04g35114	chr04	21153387	21157199	Pkinase			rdv3_716390_18_1
LOC_Os04g35210	chr04	21209402	21214557	LRR
LOC_Os04g35240	chr04	21227117	21232577	Pkinase-Ser/Thr
LOC_Os04g35700	chr04	21571264	21565179	Pkinase	miR437
LOC_Os04g35890	chr04	21694399	21691554	Pkinase
LOC_Os04g36680	chr04	21947174	21942532	RG
LOC_Os04g04670	chr04	2239385	2234045	Pkinase
LOC_Os04g38480	chr04	22653439	22648195	LRR-Pkinase	miR482
LOC_Os04g04800	chr04	2287918	2289845	Pkinase
LOC_Os04g38910	chr04	22903620	22901110	LRR-Pkinase
LOC_Os04g39180	chr04	23078904	23074745	Pkinase
LOC_Os04g39460	chr04	23287746	23290532	LRR-NBS	miR848		rdv3_181433_21_2
LOC_Os04g39570	chr04	23368089	23360738	WRKY	miR2083/miR5075
LOC_Os04g01310	chr04	233845	231088	Pkinase-Ser/Thr	miR1148
LOC_Os04g39650	chr04	23407634	23410875	LRR-Pkinase	miR5384/miR4993
LOC_Os04g39910	chr04	23550973	23553357	Pkinase
LOC_Os04g39930	chr04	23560082	23562487	Pkinase			rdv3_52694_21_7
LOC_Os04g40080	chr04	23645051	23648224	LRR
LOC_Os04g40440	chr04	23813430	23817004	LRR
LOC_Os04g40760	chr04	23970339	23972164	LRR	miR3467
LOC_Os04g01320	chr04	239769	236843	Pkinase-Ser/Thr
LOC_Os04g40780	chr04	23981835	23980029	LRR
LOC_Os04g41030	chr04	24128927	24131777	Pkinase
LOC_Os04g41100	chr04	24152700	24158976	Pkinase
LOC_Os04g41160	chr04	24199379	24197226	Pkinase	miR5384		rdv3_131572_19_3/rdv3_172369_19_2/rdv3_201994_20_2
LOC_Os04g41310	chr04	24293319	24296672	Pkinase
LOC_Os04g41370	chr04	24322495	24319367	LRR-NBS	miR482	rsv3_1300143_21_1/rsv3_19757_20_9/rsv3_2736776_20_1/rsv3_62371_20_4
LOC_Os04g41380	chr04	24322860	24326542	LRR
LOC_Os04g41510	chr04	24396460	24405557	Pkinase-Ser/Thr	miR838
LOC_Os04g41530	chr04	24412136	24416746	Pkinase-Ser/Thr	miR1101/miR837
LOC_Os04g42470	chr04	24915267	24907620	LRR
LOC_Os04g42480	chr04	24921115	24926063	Pkinase
LOC_Os04g42620	chr04	24998755	25000637	RG	miR529
LOC_Os04g42700	chr04	25039323	25034495	LRR-Pkinase		rsv3_68781_20_4/rsv3_871364_20_1
LOC_Os04g42740	chr04	25078094	25080475	Pkinase-Ser/Thr
LOC_Os04g43020	chr04	25234353	25240710	Pkinase	miR914
LOC_Os04g43340	chr04	25417733	25412748	NBS	miR1507
LOC_Os04g43440	chr04	25493439	25489213	LRR-NBS
LOC_Os04g43490	chr04	25512709	25508208	Pkinase
LOC_Os04g43710	chr04	25648722	25650105	Pkinase
LOC_Os04g43730	chr04	25669202	25665662	Pkinase
LOC_Os04g44110	chr04	25895663	25899284	LRR
LOC_Os04g44900	chr04	26356156	26353617	Pkinase
LOC_Os04g44910	chr04	26357009	26359683	Pkinase
LOC_Os04g45170	chr04	26484251	26489487	LRR	miR390
LOC_Os04g45730	chr04	26841036	26839293	Pkinase	miR159
LOC_Os04g45920	chr04	26977932	26975253	Pkinase
LOC_Os04g46060	chr04	27071896	27065188	WRKY
LOC_Os04g46180	chr04	27134723	27138709	Pkinase
LOC_Os04g46300	chr04	27215537	27211750	NBS			rdv3_386569_18_1
LOC_Os04g46320	chr04	27244397	27241735	Pkinase
LOC_Os04g46350	chr04	27260624	27258493	LRR
LOC_Os04g05470	chr04	2746025	2739856	Pkinase	miR2079		rdv3_200081_18_2
LOC_Os04g47240	chr04	27837844	27830151	Pkinase
LOC_Os04g47300	chr04	27863201	27860415	Pkinase		rsv3_2842723_21_1
LOC_Os04g05560	chr04	2796189	2798730	Pkinase
LOC_Os04g47570	chr04	27999115	27994114	Pkinase
LOC_Os04g47620	chr04	28046652	28043654	Pkinase
LOC_Os04g05580	chr04	2813295	2817621	Pkinase			rdv3_74978_20_4
LOC_Os04g48070	chr04	28387933	28381593	LRR
LOC_Os04g48380	chr04	28635070	28635429	LysM
LOC_Os04g48760	chr04	28863245	28867695	LRR-Pkinase
LOC_Os04g49460	chr04	29289733	29288538	Pkinase
LOC_Os04g49510	chr04	29312137	29317404	Pkinase
LOC_Os04g50920	chr04	29913406	29917462	WRKY	miR828/miR5075		rdv3_116157_21_3
LOC_Os04g51030	chr04	29990047	29994880	Pkinase	miR5140
LOC_Os04g51040	chr04	29998608	29995979	Pkinase
LOC_Os04g51050	chr04	30004905	30001205	Pkinase
LOC_Os04g51370	chr04	30205069	30197367	Pkinase	miR169
LOC_Os04g51560	chr04	30326094	30327496	WRKY
LOC_Os04g51580	chr04	30339429	30333852	LRR			rdv3_82664_19_4
LOC_Os04g51950	chr04	30610504	30606477	Pkinase-Ser/Thr
LOC_Os04g52140	chr04	30755036	30760773	Pkinase
LOC_Os04g52590	chr04	31051830	31044029	LRR-Pkinase			rdv3_70700_19_5/rdv3_79340_20_4
LOC_Os04g52600	chr04	31063345	31055719	LRR-Pkinase
LOC_Os04g52606	chr04	31076910	31066224	LRR-Pkinase	miR2088		rdv3_1229_21_162/rdv3_48009_20_7
LOC_Os04g52614	chr04	31088664	31080632	LRR-Pkinase	miR3624
LOC_Os04g52630	chr04	31097237	31089687	LRR-Pkinase
LOC_Os04g52640	chr04	31108979	31098527	LRR-Pkinase
LOC_Os04g52780	chr04	31206034	31201695	LRR-Pkinase
LOC_Os04g52840	chr04	31247345	31244047	Pkinase-Ser/Thr			rdv3_1175861_21_1/rdv3_85686_22_4
LOC_Os04g52860	chr04	31262939	31259192	Pkinase
LOC_Os04g52970	chr04	31334008	31339348	LRR-NBS			rdv3_22024_21_17
LOC_Os04g53000	chr04	31346084	31347211	LRR-NBS			rdv3_129309_18_3
LOC_Os04g53050	chr04	31381060	31385140	NBS	miR3441/miR414		rdv3_438476_21_1
LOC_Os04g53060	chr04	31386340	31388283	LRR-NBS	miR1077/miR774
LOC_Os04g53120	chr04	31419036	31425732	NBS	miR1077
LOC_Os04g53160	chr04	31437628	31443630	LRR-NBS	miR3452/miR1077/miR472/miR482		rdv3_22024_21_17/rdv3_747506_19_1
LOC_Os04g53496	chr04	31635367	31643224	LRR-NBS	miR482
LOC_Os04g53800	chr04	31840453	31843327	RG			rdv3_392181_22_1/rdv3_677668_21_1
LOC_Os04g53810	chr04	31844641	31846795	RG			rdv3_20434_21_18
LOC_Os04g53830	chr04	31859488	31862826	RG
LOC_Os04g53850	chr04	31866464	31869265	RG	miR2926
LOC_Os04g53920	chr04	31912935	31916324	RG
LOC_Os04g53994	chr04	31958289	31954491	Pkinase
LOC_Os04g53998	chr04	31963183	31959070	Pkinase	miR3455/miR169/miR5657	rsv3_409146_20_1
LOC_Os04g54002	chr04	31974125	31970352	Pkinase-Ser/Thr	miR446
LOC_Os04g54010	chr04	31977883	31974718	Pkinase-Ser/Thr			rdv3_21893_21_17
LOC_Os04g54020	chr04	31983657	31978528	Pkinase	miR5140/miR1098
LOC_Os04g54070	chr04	32007888	32004052	Pkinase
LOC_Os04g54080	chr04	32014576	32010011	Pkinase-Ser/Thr	miR172		rdv3_10661_21_33/rdv3_21588_22_17/rdv3_39544_20_9/rdv3_41199_20_9/rdv3_740_21_226
LOC_Os04g54110	chr04	32019311	32023465	Pkinase	miR2102		rdv3_172666_20_2
LOC_Os04g54120	chr04	32029115	32025814	Pkinase-Ser/Thr			rdv3_674327_20_1
LOC_Os04g54130	chr04	32033965	32029886	Pkinase-Ser/Thr	miR830
LOC_Os04g54140	chr04	32039199	32035059	Pkinase
LOC_Os04g54180	chr04	32057778	32054294	Pkinase-Ser/Thr			rdv3_110614_20_3/rdv3_1151945_19_1
LOC_Os04g54190	chr04	32062384	32059084	Pkinase-Ser/Thr	miR169/miR172
LOC_Os04g06210	chr04	3209969	3210612	Pkinase
LOC_Os04g06244	chr04	3225957	3230078	Pkinase			rdv3_74978_20_4
LOC_Os04g55420	chr04	32744203	32747935	LRR	miR5021		rdv3_402212_20_1
LOC_Os04g55440	chr04	32755775	32758622	LRR
LOC_Os04g55620	chr04	32894259	32890650	Pkinase
LOC_Os04g55760	chr04	32973555	32977063	Pkinase
LOC_Os04g55770	chr04	32985753	32977450	LRR	miR838
LOC_Os04g56060	chr04	33167555	33172574	Pkinase
LOC_Os04g56080	chr04	33183043	33180497	Pkinase
LOC_Os04g56090	chr04	33188294	33190738	Pkinase
LOC_Os04g56110	chr04	33199537	33202132	Pkinase
LOC_Os04g56120	chr04	33204235	33202484	Pkinase	miR5386
LOC_Os04g56130	chr04	33207787	33209146	Pkinase
LOC_Os04g56360	chr04	33375236	33377019	Pkinase
LOC_Os04g56530	chr04	33500162	33488354	Pkinase
LOC_Os04g57430	chr04	33952558	33954778	LRR
LOC_Os04g57630	chr04	34083621	34079714	LRR-Pkinase
LOC_Os04g57660	chr04	34113143	34110655	LRR
LOC_Os04g58080	chr04	34376411	34378413	LRR
LOC_Os04g58250	chr04	34466137	34461535	Pkinase
LOC_Os04g58420	chr04	34542155	34544426	RG
LOC_Os04g58700	chr04	34682522	34688298	LRR-Pkinase	miR390
LOC_Os04g58750	chr04	34723918	34730685	Pkinase
LOC_Os04g58910	chr04	34824722	34820847	LRR-Pkinase
LOC_Os04g58990	chr04	34872196	34870281	Pkinase
LOC_Os04g59000	chr04	34879643	34872938	Pkinase
LOC_Os04g59320	chr04	35051877	35057717	Pkinase
LOC_Os04g59450	chr04	35125261	35127167	Pkinase-Ser/Thr
LOC_Os04g07200	chr04	3811029	3813437	Pkinase
LOC_Os04g08370	chr04	4460656	4457786	LRR
LOC_Os04g08390	chr04	4477245	4472141	LRR
LOC_Os04g09390	chr04	4986217	4985084	WRKY-kinase			rdv3_28071_21_13
LOC_Os04g09770	chr04	5223329	5221481	Pkinase-Ser/Thr	miR2863
LOC_Os04g01860	chr04	532958	532305	Pkinase	miR5021
LOC_Os04g01874	chr04	544079	536282	Pkinase
LOC_Os04g01890	chr04	551025	553022	Pkinase			rdv3_237329_19_2/rdv3_24085_20_15/rdv3_97078_18_3
LOC_Os04g10260	chr04	5525480	5519583	LRR
LOC_Os04g01980	chr04	600665	603419	Pkinase
LOC_Os04g11430	chr04	6230570	6233423	NBS	miR1507
LOC_Os04g02030	chr04	633741	630343	NBS		rsv3_100744_20_3/rsv3_2880857_20_1/rsv3_782019_20_1
LOC_Os04g02040	chr04	634948	634634	LRR-NBS
LOC_Os04g11780	chr04	6428565	6432301	NBS
LOC_Os04g12080	chr04	6614014	6618857	Pkinase
LOC_Os04g12180	chr04	6692022	6689236	Pkinase
LOC_Os04g02110	chr04	678255	671654	LRR-NBS	miR482		rdv3_131572_19_3/rdv3_22884_21_16
LOC_Os04g02120	chr04	685817	684309	NBS
LOC_Os04g12460	chr04	6873995	6868873	LRR
LOC_Os04g12540	chr04	6922552	6918914	Pkinase	miR530		rdv3_43017_19_8
LOC_Os04g12560	chr04	6937760	6935141	Pkinase		rsv3_2042571_20_1
LOC_Os04g12580	chr04	6948875	6946439	Pkinase
LOC_Os04g12600	chr04	6959088	6956674	Pkinase
LOC_Os04g12830	chr04	7064772	7067951	NBS
LOC_Os04g13040	chr04	7170107	7171009	LRR
LOC_Os04g13640	chr04	7601225	7600154	Pkinase	miR414
LOC_Os04g14220	chr04	7963724	7952840	NBS	miR472
LOC_Os04g14570	chr04	8151097	8146585	LRR	miR414		rdv3_14931_21_24
LOC_Os04g15560	chr04	8442769	8444173	Pkinase
LOC_Os04g15580	chr04	8455983	8452667	Pkinase-Ser/Thr			rdv3_172666_20_2
LOC_Os04g15630	chr04	8477093	8479798	LRR-Pkinase
LOC_Os04g15650	chr04	8487803	8490905	LRR-Pkinase
LOC_Os04g15660	chr04	8495072	8497841	LRR-Pkinase	miR419/miR1535
LOC_Os04g02450	chr04	881296	879014	NBS	miR1530
LOC_Os04g02480	chr04	889890	889546	LRR-NBS
LOC_Os04g02520	chr04	920506	912253	LRR	miR159
LOC_Os05g17604	chr05	10105526	10091684	LRR-Pkinase	miR167
LOC_Os05g17800	chr05	10212685	10213940	LRR-kinase
LOC_Os05g17810	chr05	10219524	10225829	LRR-Pkinase	miR167
LOC_Os05g18090	chr05	10383537	10386873	LRR
LOC_Os05g20150	chr05	11771172	11768000	Pkinase-Ser/Thr	miR482	rsv3_17312_20_9
LOC_Os05g23250	chr05	13199470	13191900	LRR-NBS
LOC_Os05g23990	chr05	13739054	13744193	LRR-NBS
LOC_Os05g24010	chr05	13756032	13762055	LRR-Pkinase
LOC_Os05g03450	chr05	1432746	1435269	Pkinase
LOC_Os05g03460	chr05	1439388	1441806	Pkinase
LOC_Os05g25350	chr05	14638522	14643627	Pkinase	miR5015
LOC_Os05g25370	chr05	14647840	14657746	Pkinase			rdv3_57038_21_6
LOC_Os05g25390	chr05	14671672	14676186	Pkinase	miR2102
LOC_Os05g25430	chr05	14710993	14706608	Pkinase
LOC_Os05g25450	chr05	14721558	14717443	Pkinase
LOC_Os05g25540	chr05	14762435	14765963	Pkinase	miR5021
LOC_Os05g25700	chr05	14868926	14875064	WRKY	miR5384
LOC_Os05g25770	chr05	14913495	14915716	WRKY
LOC_Os05g03620	chr05	1525459	1528189	Pkinase
LOC_Os05g26820	chr05	15477973	15482323	Pkinase-Ser/Thr
LOC_Os05g26940	chr05	15566578	15565223	Pkinase-Ser/Thr	miR1158
LOC_Os05g27730	chr05	16072123	16074604	WRKY	miR5384
LOC_Os05g28520	chr05	16623986	16621097	Pkinase	miR4993
LOC_Os05g03860	chr05	1695733	1697184	LRR
LOC_Os05g03900	chr05	1721096	1723308	WRKY
LOC_Os05g03920	chr05	1730490	1733754	Pkinase	miR3980		rdv3_403199_21_1/rdv3_651958_21_1
LOC_Os05g30220	chr05	17436949	17431776	NBS	miR399
LOC_Os05g30820	chr05	17807836	17805537	Pkinase
LOC_Os05g30870	chr05	17841698	17849176	Pkinase
LOC_Os05g31530	chr05	18260208	18265956	LRR-NBS	miR1507/miR1445
LOC_Os05g31550	chr05	18273181	18276849	LRR-NBS	miR1507
LOC_Os05g31570	chr05	18295956	18301673	LRR-NBS	miR1507/miR1445
LOC_Os05g31610	chr05	18315706	18320034	LRR	miR5556
LOC_Os05g32170	chr05	18674175	18677127	Pkinase		rsv3_107402_22_3/rsv3_130943_21_2/rsv3_342070_20_1
LOC_Os05g32360	chr05	18785338	18789091	Pkinase-Ser/Thr			rdv3_1488800_18_1
LOC_Os05g32600	chr05	19000748	19006757	Pkinase
LOC_Os05g32660	chr05	19034960	19039955	LRR			rdv3_85628_20_4
LOC_Os05g33080	chr05	19315763	19320398	Pkinase-Ser/Thr
LOC_Os05g33160	chr05	19366698	19365588	LRR	miR390
LOC_Os05g04340	chr05	1955898	1952050	Pkinase	miR172		rdv3_2922_22_91
LOC_Os05g33690	chr05	19745271	19747708	LRR-Pkinase			rdv3_20434_21_18/rdv3_32946_21_11
LOC_Os05g33870	chr05	19898356	19899306	LRR
LOC_Os05g34050	chr05	20033951	20029651	LRR	miR169
LOC_Os05g34220	chr05	20175507	20179320	NBS	miR2118		rdv3_690745_20_1
LOC_Os05g34230	chr05	20183327	20180624	NBS	miR1507/miR482
LOC_Os05g34270	chr05	20203854	20200099	Pkinase	miR1917
LOC_Os05g34390	chr05	20300884	20307630	Pkinase	miR827
LOC_Os05g04460	chr05	2035614	2031498	Pkinase	miR3445/miR1521
LOC_Os05g34550	chr05	20407027	20401756	RG
LOC_Os05g01370	chr05	205050	206078	LRR
LOC_Os05g34950	chr05	20680981	20678271	Pkinase	miR838
LOC_Os05g04520	chr05	2074035	2078452	Pkinase
LOC_Os05g35110	chr05	20763986	20767911	LRR
LOC_Os05g01380	chr05	208835	210041	LRR	miR1166/miR5368
LOC_Os05g04550	chr05	2095321	2091611	Pkinase-Ser/Thr	miR414
LOC_Os05g35760	chr05	21143541	21141660	Pkinase-Ser/Thr
LOC_Os05g35770	chr05	21147844	21146238	Pkinase-Ser/Thr	miR397
LOC_Os05g36050	chr05	21262184	21259031	Pkinase-Ser/Thr
LOC_Os05g36960	chr05	21504456	21510231	Pkinase	miR1172	rsv3_41972_21_5
LOC_Os05g04640	chr05	2162957	2157537	WRKY
LOC_Os05g38010	chr05	22214691	22215174	Pkinase
LOC_Os05g01430	chr05	226442	227461	LRR
LOC_Os05g38770	chr05	22664464	22661891	Pkinase
LOC_Os05g39080	chr05	22832498	22827706	Pkinase
LOC_Os05g39090	chr05	22841236	22836130	Pkinase	miR835/miR395
LOC_Os05g39410	chr05	23034091	23029470	Pkinase
LOC_Os05g39720	chr05	23230243	23227268	WRKY
LOC_Os05g39870	chr05	23350814	23346280	Pkinase-Ser/Thr
LOC_Os05g39890	chr05	23355090	23354608	Pkinase-Ser/Thr
LOC_Os05g39900	chr05	23358227	23359325	Pkinase-Ser/Thr
LOC_Os05g40050	chr05	23440881	23444492	LRR-Pkinase
LOC_Os05g40060	chr05	23447293	23446217	WRKY	miR834
LOC_Os05g40070	chr05	23455737	23453168	WRKY			rdv3_97078_18_3
LOC_Os05g40080	chr05	23468510	23467405	WRKY
LOC_Os05g01444	chr05	234821	236474	LRR
LOC_Os05g40150	chr05	23502194	23497769	NBS	miR482
LOC_Os05g40160	chr05	23503562	23507194	NBS	miR1161/miR482
LOC_Os05g40180	chr05	23515818	23518185	Pkinase-Ser/Thr
LOC_Os05g40200	chr05	23527800	23522217	LRR-Pkinase
LOC_Os05g40270	chr05	23570191	23579700	LRR-Pkinase			rdv3_43802_19_8
LOC_Os05g40770	chr05	23822364	23816223	LRR-Pkinase	miR169
LOC_Os05g41090	chr05	23991882	23987977	Pkinase-Ser/Thr
LOC_Os05g41220	chr05	24057794	24054372	kinase
LOC_Os05g41230	chr05	24068334	24066061	LRR
LOC_Os05g41270	chr05	24094983	24092265	Pkinase	miR5055
LOC_Os05g41290	chr05	24101239	24105995	LRR-NBS	miR1507/miR482		rdv3_10217_21_34/rdv3_11905_21_30/rdv3_138217_21_2/rdv3_15310_22_24
LOC_Os05g41310	chr05	24114006	24117335	LRR-NBS	miR1507/miR472/miR482
LOC_Os05g41370	chr05	24147487	24151581	Pkinase
LOC_Os05g41540	chr05	24239573	24237792	LRR			rdv3_2079_22_114/rdv3_3420_21_81/rdv3_571_21_266
LOC_Os05g41950	chr05	24488598	24485946	Pkinase
LOC_Os05g42210	chr05	24593567	24599421	Pkinase-Ser/Thr
LOC_Os05g42220	chr05	24608048	24612280	LRR
LOC_Os05g05160	chr05	2489565	2496123	Pkinase
LOC_Os05g43570	chr05	25256571	25248577	Pkinase-Ser/Thr
LOC_Os05g43840	chr05	25406109	25408396	Pkinase-Ser/Thr
LOC_Os05g44030	chr05	25529809	25535556	Pkinase	miR907
LOC_Os05g44290	chr05	25688604	25692896	Pkinase			rdv3_392181_22_1/rdv3_677668_21_1
LOC_Os05g44770	chr05	25942512	25938367	LRR-Pkinase	miR5384		rdv3_107975_20_3/rdv3_4641_21_64/rdv3_87574_20_4
LOC_Os05g44930	chr05	26030070	26034804	Pkinase	miR5012
LOC_Os05g44940	chr05	26037156	26043728	Pkinase	miR837
LOC_Os05g44950	chr05	26046652	26050260	LRR-kinase
LOC_Os05g44960	chr05	26052834	26056236	Pkinase
LOC_Os05g44970	chr05	26060098	26064315	Pkinase
LOC_Os05g44990	chr05	26070126	26074441	Pkinase
LOC_Os05g45000	chr05	26076104	26077536	LRR-kinase
LOC_Os05g45010	chr05	26081562	26084201	LRR
LOC_Os05g45230	chr05	26174546	26173688	WRKY
LOC_Os05g45240	chr05	26180497	26178012	RG
LOC_Os05g45420	chr05	26268347	26263733	Pkinase
LOC_Os05g45430	chr05	26275285	26273188	LRR
LOC_Os05g45520	chr05	26308010	26306006	LRR	miR1023
LOC_Os05g45570	chr05	26329375	26324538	LRR
LOC_Os05g45690	chr05	26390509	26388941	NBS			rdv3_10176_21_34/rdv3_329865_21_1/rdv3_50067_22_7
LOC_Os05g45990	chr05	26578395	26576294	LRR
LOC_Os05g46020	chr05	26599203	26600939	WRKY	miR847
LOC_Os05g46090	chr05	26652880	26649139	LRR
LOC_Os05g46390	chr05	26807332	26805728	LRR	miR902
LOC_Os05g46560	chr05	26875241	26878233	LRR	miR2673
LOC_Os05g46750	chr05	26986744	26984094	Pkinase	miR832	rsv3_1046624_21_1
LOC_Os05g46760	chr05	26994094	26992676	Pkinase
LOC_Os05g47560	chr05	27166177	27161975	Pkinase-Ser/Thr	miR444
LOC_Os05g47750	chr05	27274348	27270206	Pkinase-Ser/Thr			rdv3_1002535_20_1/rdv3_10661_21_33/rdv3_1066_21_180/rdv3_12565_22_29/rdv3_1437427_19_1/rdv3_192122_20_2/rdv3_209133_23_2/rdv3_21588_22_17/rdv3_378_22_354/rdv3_39544_20_9/rdv3_41199_20_9/rdv3_52789_23_7/rdv3_6202_21_51/rdv3_6586_22_49/rdv3_740_21_226/rdv3_89482_21_4
LOC_Os05g47770	chr05	27277669	27284274	Pkinase-Ser/Thr	miR1507		rdv3_107975_20_3/rdv3_2161_21_111/rdv3_87574_20_4
LOC_Os05g48660	chr05	27806241	27803338	Pkinase	miR1161
LOC_Os05g49100	chr05	28071421	28074717	WRKY
LOC_Os05g49140	chr05	28110753	28105490	Pkinase			rdv3_275198_20_1/rdv3_69594_21_5
LOC_Os05g49210	chr05	28155290	28157769	WRKY
LOC_Os05g49620	chr05	28388530	28389789	WRKY	miR5386
LOC_Os05g50120	chr05	28637740	28643250	Pkinase
LOC_Os05g50130	chr05	28648050	28650974	LRR
LOC_Os05g50190	chr05	28680614	28676880	Pkinase	miR5075
LOC_Os05g05800	chr05	2877117	2870514	TIR	miR393
LOC_Os05g50610	chr05	28929900	28925864	WRKY	miR399
LOC_Os05g50700	chr05	28981310	28982543	WRKY
LOC_Os05g50780	chr05	29048554	29046079	LRR-NBS
LOC_Os05g50810	chr05	29061280	29057158	Pkinase
LOC_Os05g50830	chr05	29071353	29074155	Pkinase	miR5075
LOC_Os05g51070	chr05	29224067	29228409	LRR-Pkinase	miR5384/miR838
LOC_Os05g51190	chr05	29281423	29276639	Pkinase			rdv3_1339134_21_1/rdv3_55896_20_6
LOC_Os05g51400	chr05	29397661	29401826	Pkinase
LOC_Os05g51560	chr05	29492740	29487869	Pkinase	miR1026		rdv3_233432_22_2/rdv3_28898_22_13
LOC_Os05g51740	chr05	29599000	29594243	LRR-Pkinase	miR847		rdv3_1274_21_158/rdv3_237329_19_2/rdv3_245929_20_2/rdv3_412843_20_1/rdv3_97078_18_3
LOC_Os05g06240	chr05	3136250	3134563	LRR			rdv3_110614_20_3
LOC_Os05g06990	chr05	3649022	3651796	Pkinase
LOC_Os05g07080	chr05	3707449	3704516	Pkinase	miR435
LOC_Os05g07300	chr05	3859044	3856217	Pkinase-Ser/Thr
LOC_Os05g07420	chr05	3937209	3934476	Pkinase			rdv3_1413724_21_1/rdv3_28071_21_13/rdv3_53251_20_6
LOC_Os05g07450	chr05	3951403	3948989	Pkinase			rdv3_28071_21_13
LOC_Os05g07470	chr05	3961619	3959406	Pkinase	miR5678
LOC_Os05g01710	chr05	415052	421312	RG
LOC_Os05g07740	chr05	4150733	4154823	LRR-Pkinase
LOC_Os05g07820	chr05	4189805	4194772	LRR-Pkinase
LOC_Os05g07850	chr05	4218190	4208166	Pkinase
LOC_Os05g01780	chr05	449442	454325	Pkinase	miR167
LOC_Os05g01040	chr05	47833	42394	Pkinase-Ser/Thr	miR5382
LOC_Os05g08770	chr05	4793449	4790086	LRR
LOC_Os05g09020	chr05	4977649	4976230	WRKY			rdv3_131572_19_3/rdv3_172369_19_2
LOC_Os05g09050	chr05	5007172	5002721	RG
LOC_Os05g09640	chr05	5426120	5427430	LRR
LOC_Os05g02020	chr05	558530	555186	Pkinase	miR2109
LOC_Os05g11140	chr05	6261878	6251998	Pkinase			rdv3_16183_21_23
LOC_Os05g11730	chr05	6640807	6636795	Pkinase
LOC_Os05g11750	chr05	6651285	6645812	Pkinase
LOC_Os05g11790	chr05	6682248	6680368	Pkinase-Ser/Thr
LOC_Os05g12140	chr05	6919086	6916174	LRR
LOC_Os05g12570	chr05	7191042	7196018	NBS
LOC_Os05g12680	chr05	7262679	7258641	Pkinase
LOC_Os05g12770	chr05	7309611	7304979	LRR-NBS
LOC_Os05g13770	chr05	7609492	7613262	Pkinase			rdv3_185592_19_2
LOC_Os05g14220	chr05	7955131	7952449	Pkinase
LOC_Os05g14370	chr05	8066205	8067888	WRKY
LOC_Os05g14750	chr05	8358207	8361726	Pkinase
LOC_Os05g15040	chr05	8514512	8505704	NBS	miR841	rsv3_256496_20_2/rsv3_30381_22_6/rsv3_4305_21_25/rsv3_81374_20_3/rsv3_8956_21_15
LOC_Os05g15150	chr05	8570230	8576318	LRR	miR863
LOC_Os05g15720	chr05	8858421	8865871	Pkinase
LOC_Os05g16180	chr05	9129102	9123860	NBS
LOC_Os05g16200	chr05	9134281	9130647	NBS	miR904/miR482		rdv3_747506_19_1
LOC_Os05g16360	chr05	9246095	9245018	Pkinase
LOC_Os05g16420	chr05	9297346	9297847	LRR-kinase
LOC_Os05g16430	chr05	9301003	9307448	Pkinase
LOC_Os05g16670	chr05	9440942	9453408	LRR	miR3624
LOC_Os05g16740	chr05	9496781	9506993	LRR-Pkinase
LOC_Os05g16824	chr05	9565282	9574770	LRR-Pkinase
LOC_Os05g16920	chr05	9623232	9624018	LRR-kinase
LOC_Os05g16930	chr05	9627293	9634211	LRR-Pkinase	miR3441
LOC_Os06g17490	chr06	10145842	10148403	Pkinase
LOC_Os06g17880	chr06	10374847	10379264	LRR-NBS	miR482		rdv3_235436_20_2
LOC_Os06g17900	chr06	10386510	10389466	LRR-NBS		rsv3_926461_19_1	rdv3_5607_21_56
LOC_Os06g17910	chr06	10396098	10398254	LRR-NBS
LOC_Os06g17920	chr06	10404660	10414296	LRR-NBS		rsv3_926461_19_1	rdv3_5607_21_56
LOC_Os06g17930	chr06	10419704	10426558	LRR-NBS
LOC_Os06g17950	chr06	10434817	10440908	LRR-NBS			rdv3_7022_21_47/rdv3_93163_20_4
LOC_Os06g17970	chr06	10444053	10450140	LRR-NBS			rdv3_12887_21_28
LOC_Os06g18000	chr06	10470229	10468300	Pkinase	miR1846/miR5043
LOC_Os06g18830	chr06	10693168	10689488	Pkinase
LOC_Os06g20050	chr06	11497993	11502824	NBS
LOC_Os06g22290	chr06	12930780	12933696	Pkinase
LOC_Os06g22460	chr06	13057028	13054163	NBS	miR164/miR2118
LOC_Os06g22810	chr06	13296088	13300272	Pkinase	miR167
LOC_Os06g22820	chr06	13305575	13301547	Pkinase			rdv3_1320283_20_1/rdv3_245120_21_2
LOC_Os06g03500	chr06	1350184	1346281	LRR-NBS	miR1510/miR482/miR5180
LOC_Os06g23190	chr06	13540655	13543835	LRR-Pkinase	miR2275/miR5486	rsv3_110326_20_3	rdv3_41519_21_9/rdv3_45128_21_8
LOC_Os06g03610	chr06	1399969	1396922	Pkinase			rdv3_1172957_19_1
LOC_Os06g03682	chr06	1447682	1444508	Pkinase
LOC_Os06g26340	chr06	15422650	15413830	Pkinase
LOC_Os06g27890	chr06	15820886	15810010	Pkinase			rdv3_129309_18_3/rdv3_1320283_20_1/rdv3_187687_19_2/rdv3_245120_21_2
LOC_Os06g03970	chr06	1604461	1611410	LRR-Pkinase	miR390
LOC_Os06g28480	chr06	16197180	16199386	LRR
LOC_Os06g29080	chr06	16582088	16578009	Pkinase	miR5021/miR5384/miR395
LOC_Os06g29110	chr06	16591977	16598302	RG
LOC_Os06g29120	chr06	16615254	16603799	Pkinase		rsv3_1191600_20_1/rsv3_87003_20_3
LOC_Os06g29340	chr06	16763030	16769687	Pkinase
LOC_Os06g29810	chr06	17163868	17159337	Pkinase			rdv3_53672_21_6
LOC_Os06g30130	chr06	17377300	17380312	Pkinase-Ser/Thr
LOC_Os06g30430	chr06	17583539	17585353	NBS	miR2118/miR394/miR482
LOC_Os06g30860	chr06	17916086	17914926	WRKY	miR4993
LOC_Os06g04370	chr06	1863516	1867212	LRR-Pkinase
LOC_Os06g33360	chr06	19433825	19438090	NBS			rdv3_999234_19_1
LOC_Os06g33720	chr06	19620613	19618926	RG	miR2927
LOC_Os06g34960	chr06	20333177	20325285	Pkinase
LOC_Os06g35160	chr06	20491277	20489198	Pkinase-Ser/Thr	miR5381
LOC_Os06g35200	chr06	20521133	20523988	LRR-Pkinase	miR5384
LOC_Os06g35530	chr06	20716743	20723738	Pkinase
LOC_Os06g35850	chr06	20914617	20917500	Pkinase
LOC_Os06g35870	chr06	20928243	20930165	Pkinase	miR1027
LOC_Os06g04810	chr06	2097814	2094567	LRR		rsv3_80822_20_3
LOC_Os06g04820	chr06	2104395	2099055	LRR
LOC_Os06g04830	chr06	2109064	2105720	LRR			rdv3_66103_19_5/rdv3_99068_20_3
LOC_Os06g04840	chr06	2115565	2111267	LRR			rdv3_21887_21_17/rdv3_2531_21_100/rdv3_46660_19_7/rdv3_51224_19_7
LOC_Os06g36270	chr06	21254245	21258925	LRR-Pkinase
LOC_Os06g36310	chr06	21273557	21271735	LRR-Pkinase
LOC_Os06g36320	chr06	21278313	21281211	LRR-Pkinase	miR862/miR5201
LOC_Os06g04880	chr06	2145620	2139039	Pkinase
LOC_Os06g04980	chr06	2194354	2197374	LRR
LOC_Os06g37620	chr06	22274419	22270190	Pkinase		rsv3_1311027_21_1
LOC_Os06g05050	chr06	2228207	2232268	Pkinase	miR3452
LOC_Os06g37670	chr06	22314610	22317084	Pkinase	miR319
LOC_Os06g37690	chr06	22330489	22332909	Pkinase	miR319		rdv3_70700_19_5
LOC_Os06g37750	chr06	22351083	22353773	Pkinase
LOC_Os06g37810	chr06	22374920	22374264	NBS
LOC_Os06g37820	chr06	22386249	22375669	LRR-NBS
LOC_Os06g37840	chr06	22397671	22395865	NBS
LOC_Os06g05070	chr06	2242213	2240347	Pkinase	miR5276
LOC_Os06g38100	chr06	22535603	22537238	Pkinase
LOC_Os06g38340	chr06	22713669	22709848	LRR-Pkinase
LOC_Os06g38590	chr06	22862177	22865875	LRR-Pkinase			rdv3_412781_22_1
LOC_Os06g38640	chr06	22937993	22939810	LRR-Pkinase			rdv3_94094_19_3
LOC_Os06g38650	chr06	22950399	22953848	LRR-Pkinase	miR166		rdv3_94094_19_3
LOC_Os06g38670	chr06	22957564	22965353	LRR-Pkinase	miR5650
LOC_Os06g38730	chr06	22991414	22994906	LRR-Pkinase	miR5081
LOC_Os06g38780	chr06	23016864	23019935	LRR-Pkinase
LOC_Os06g38830	chr06	23051319	23048806	LRR-Pkinase
LOC_Os06g38930	chr06	23093021	23096527	LRR-Pkinase
LOC_Os06g38970	chr06	23130655	23135331	LRR-Pkinase	miR2078		rdv3_716390_18_1/rdv3_931374_19_1
LOC_Os06g38990	chr06	23147854	23143702	LRR-Pkinase	miR4407		rdv3_97078_18_3
LOC_Os06g39360	chr06	23360598	23354098	LRR-NBS	miR3979/miR5041/miR482
LOC_Os06g40030	chr06	23814107	23811301	Pkinase	miR414/miR2634
LOC_Os06g40360	chr06	24032676	24035844	LRR
LOC_Os06g40370	chr06	24043794	24037933	Pkinase-Ser/Thr		rsv3_119527_20_3	rdv3_35265_21_10/rdv3_5607_21_56
LOC_Os06g05359	chr06	2409177	2417569	LRR-NBS
LOC_Os06g05380	chr06	2428150	2432255	WRKY	miR5232
LOC_Os06g40790	chr06	24337115	24331456	RG
LOC_Os06g41480	chr06	24865900	24870160	NBS	miR172/miR482		rdv3_38674_22_9
LOC_Os06g41500	chr06	24878413	24876427	Pkinase	miR319
LOC_Os06g41510	chr06	24887619	24890114	Pkinase	miR2118
LOC_Os06g41560	chr06	24909008	24906231	Pkinase
LOC_Os06g41640	chr06	24934196	24929058	LRR-NBS	miR2592/miR482
LOC_Os06g41660	chr06	24944283	24937981	LRR-NBS	miR482
LOC_Os06g41670	chr06	24958581	24953265	LRR-NBS	miR5257
LOC_Os06g05520	chr06	2501902	2497848	Pkinase
LOC_Os06g41810	chr06	25075552	25072545	RG
LOC_Os06g41960	chr06	25183930	25182038	LysM-Pkinase
LOC_Os06g41980	chr06	25197245	25199248	Pkinase	miR5384
LOC_Os06g42220	chr06	25347650	25346179	LRR
LOC_Os06g42800	chr06	25732224	25726516	Pkinase
LOC_Os06g43030	chr06	25866750	25869247	Pkinase
LOC_Os06g43270	chr06	26002184	26006063	Pkinase
LOC_Os06g43670	chr06	26278807	26291348	LRR-NBS
LOC_Os06g43840	chr06	26398279	26404234	Pkinase	miR5384
LOC_Os06g44010	chr06	26510702	26508922	WRKY	miR3453
LOC_Os06g05830	chr06	2662465	2660305	Pkinase	miR1088/miR5384
LOC_Os06g44170	chr06	26651373	26649130	RG
LOC_Os06g44180	chr06	26658237	26651832	RG			rdv3_274672_19_1
LOC_Os06g44430	chr06	26832863	26835087	Pkinase
LOC_Os06g45020	chr06	27225622	27232109	LRR-Pkinase
LOC_Os06g45140	chr06	27301110	27298917	LRR	miR3458
LOC_Os06g45240	chr06	27338390	27334850	Pkinase
LOC_Os06g45280	chr06	27368187	27362819	Pkinase
LOC_Os06g45300	chr06	27383225	27385862	Pkinase-Ser/Thr
LOC_Os06g45350	chr06	27411681	27416604	Pkinase	miR3476
LOC_Os06g45630	chr06	27621466	27625276	LRR-Pkinase	miR319
LOC_Os06g45690	chr06	27665207	27669509	NBS	miR856/miR482
LOC_Os06g46330	chr06	28093399	28089141	Pkinase		rsv3_80822_20_3	rdv3_21708_21_17
LOC_Os06g06090	chr06	2812005	2805544	Pkinase			rdv3_275198_20_1/rdv3_69594_21_5
LOC_Os06g46380	chr06	28142874	28147386	LRR	miR867
LOC_Os06g46920	chr06	28471155	28469176	RG
LOC_Os06g47100	chr06	28548833	28546658	LRR	miR5075/miR5382
LOC_Os06g47470	chr06	28756412	28751551	Pkinase
LOC_Os06g47530	chr06	28773433	28768507	Pkinase-Ser/Thr			rdv3_73246_19_5
LOC_Os06g47620	chr06	28836130	28830591	LRR	miR5075
LOC_Os06g47650	chr06	28852373	28855938	LRR-Pkinase	miR319/miR1444/miR530	rsv3_80822_20_3
LOC_Os06g47700	chr06	28870008	28866477	LRR-Pkinase-Ser/Thr
LOC_Os06g47710	chr06	28872807	28871389	LRR
LOC_Os06g47720	chr06	28877070	28873840	LRR-Pkinase-Ser/Thr	miR3460
LOC_Os06g47740	chr06	28891152	28887961	LRR-Pkinase
LOC_Os06g47750	chr06	28900945	28897443	LRR-Pkinase	miR2925
LOC_Os06g47760	chr06	28908077	28904579	LRR
LOC_Os06g47800	chr06	28929079	28925197	NBS			rdv3_51224_19_7
LOC_Os06g47820	chr06	28940273	28942706	Pkinase	miR414		rdv3_1066_21_180
LOC_Os06g47880	chr06	28966976	28968112	Pkinase
LOC_Os06g48520	chr06	29355138	29351932	NBS
LOC_Os06g48590	chr06	29397209	29401633	Pkinase
LOC_Os06g06360	chr06	2958755	2962007	WRKY
LOC_Os06g48980	chr06	29677083	29674092	Pkinase
LOC_Os06g48990	chr06	29689113	29678387	LRR-NBS
LOC_Os06g49100	chr06	29753547	29755379	LRR
LOC_Os06g06380	chr06	2978497	2972522	LRR-NBS		rsv3_238010_21_2	rdv3_95150_20_3
LOC_Os06g49170	chr06	29794255	29790165	Pkinase	miR2592
LOC_Os06g06390	chr06	2983290	2979289	LRR-NBS	miR5071/miR862/miR3452
LOC_Os06g49260	chr06	29854923	29849304	Pkinase
LOC_Os06g06400	chr06	2989868	2984095	LRR-NBS	miR1888
LOC_Os06g49360	chr06	29906316	29904062	LRR-NBS
LOC_Os06g49380	chr06	29923542	29916714	LRR-NBS		rsv3_51565_20_4	rdv3_67880_21_5
LOC_Os06g49390	chr06	29930823	29925783	LRR-NBS
LOC_Os06g49430	chr06	29948831	29953876	Pkinase			rdv3_69594_21_5
LOC_Os06g50030	chr06	30300725	30307151	Pkinase			rdv3_187687_19_2
LOC_Os06g50100	chr06	30349036	30345757	Pkinase	miR5384
LOC_Os06g50310	chr06	30455224	30451451	LRR	miR838
LOC_Os06g50340	chr06	30473475	30469047	LRR-Pkinase
LOC_Os06g50480	chr06	30563133	30566038	LRR
LOC_Os06g50510	chr06	30573839	30582597	LRR			rdv3_85069_21_4
LOC_Os06g50560	chr06	30611938	30605146	LRR			rdv3_85069_21_4
LOC_Os06g50600	chr06	30623098	30620211	LRR
LOC_Os06g50724	chr06	30690821	30687277	LRR			rdv3_85069_21_4
LOC_Os06g50830	chr06	30757414	30753646	LRR
LOC_Os06g50910	chr06	30814785	30796114	Pkinase-Ser/Thr			rdv3_62021_21_5
LOC_Os06g50920	chr06	30816440	30822400	Pkinase
LOC_Os06g51170	chr06	30955666	30952030	Pkinase-Ser/Thr
LOC_Os06g51360	chr06	31104335	31106969	LysM		rsv3_5671_20_21
LOC_Os06g06760	chr06	3180763	3174776	Pkinase		rsv3_19940_20_9/rsv3_342070_20_1/rsv3_926461_19_1
LOC_Os06g06850	chr06	3238157	3233520	NBS	miR156
LOC_Os06g06860	chr06	3245313	3240834	NBS			rdv3_10864_21_32
LOC_Os06g06920	chr06	3284653	3280883	Pkinase		rsv3_31664_20_6	rdv3_43017_19_8
LOC_Os06g06930	chr06	3288132	3285676	Pkinase			rdv3_43017_19_8
LOC_Os06g06940	chr06	3295359	3293198	Pkinase	miR1090	rsv3_238010_21_2/rsv3_251128_21_2/rsv3_78416_20_3
LOC_Os06g06960	chr06	3306862	3304185	Pkinase		rsv3_1233922_19_1	rdv3_43017_19_8
LOC_Os06g07070	chr06	3359532	3362524	Pkinase
LOC_Os06g07130	chr06	3407661	3417592	LRR	miR4224/miR4993	rsv3_177058_20_2
LOC_Os06g07230	chr06	3464374	3459182	Pkinase
LOC_Os06g07330	chr06	3517029	3514131	Pkinase	miR834
LOC_Os06g07590	chr06	3660324	3659018	LRR
LOC_Os06g08154	chr06	3960587	3955914	LRR-Pkinase			rdv3_415440_20_1/rdv3_79558_21_4
LOC_Os06g08280	chr06	4007140	4012540	Pkinase
LOC_Os06g08680	chr06	4328667	4329599	LRR-kinase
LOC_Os06g08690	chr06	4333807	4330517	LRR-Pkinase	miR5380
LOC_Os06g08710	chr06	4341792	4338308	LRR-Pkinase
LOC_Os06g09180	chr06	4615609	4617212	Pkinase
LOC_Os06g09190	chr06	4623189	4624518	Pkinase
LOC_Os06g09230	chr06	4644102	4639592	Pkinase
LOC_Os06g09250	chr06	4649154	4648582	LRR
LOC_Os06g09660	chr06	4925493	4931178	TIR
LOC_Os06g09860	chr06	5017062	5019425	Pkinase	miR1846/miR5384
LOC_Os06g10160	chr06	5198452	5195740	Pkinase
LOC_Os06g10230	chr06	5250844	5243152	LRR-Pkinase
LOC_Os06g10660	chr06	5558910	5562098	LysM
LOC_Os06g10790	chr06	5634722	5632355	Pkinase	miR5386/miR5384/miR4993		rdv3_690745_20_1
LOC_Os06g12120	chr06	6487554	6483044	LRR-Pkinase
LOC_Os06g12590	chr06	6831863	6821980	Pkinase			rdv3_55896_20_6/rdv3_804021_20_1
LOC_Os06g13050	chr06	7157823	7147962	LRR	miR5182
LOC_Os06g13320	chr06	7326450	7324615	Pkinase
LOC_Os06g14260	chr06	7955232	7952936	Pkinase
LOC_Os06g02550	chr06	884831	891704	Pkinase-Ser/Thr
LOC_Os06g15730	chr06	8916865	8912932	RG
LOC_Os06g15750	chr06	8938019	8934093	NBS			rdv3_11151_22_32/rdv3_27536_22_13/rdv3_8127_22_42
LOC_Os06g16070	chr06	9149342	9145960	LRR-Pkinase
LOC_Os06g16300	chr06	9288220	9290320	LRR	miR1509
LOC_Os06g16330	chr06	9314992	9322904	LRR-Pkinase	miR1509
LOC_Os06g16450	chr06	9422052	9417322	LRR
LOC_Os06g16790	chr06	9723860	9714215	LRR-NBS	miR866	rsv3_236164_22_2
LOC_Os07g17220	chr07	10144221	10140594	RG	miR846
LOC_Os07g17230	chr07	10158080	10153757	LRR-NBS	miR2673
LOC_Os07g17250	chr07	10171462	10175132	NBS
LOC_Os07g02780	chr07	1019896	1013637	Pkinase		rsv3_117667_20_3
LOC_Os07g17420	chr07	10285193	10282446	NBS	miR5071
LOC_Os07g18230	chr07	10805697	10803447	Pkinase
LOC_Os07g18240	chr07	10811496	10808407	Pkinase
LOC_Os07g03000	chr07	1119235	1116085	LRR-Pkinase
LOC_Os07g19320	chr07	11434184	11430290	NBS	miR396
LOC_Os07g20610	chr07	11911997	11908142	Pkinase-Ser/Thr
LOC_Os07g22710	chr07	12801874	12793266	Pkinase	miR159	rsv3_2842723_21_1
LOC_Os07g24330	chr07	13841310	13841035	LRR
LOC_Os07g25540	chr07	14618807	14616512	RG			rdv3_45128_21_8
LOC_Os07g25680	chr07	14721415	14729883	Pkinase			rdv3_200081_18_2
LOC_Os07g26000	chr07	14914344	14918756	LRR
LOC_Os07g26180	chr07	15053760	15055388	Pkinase
LOC_Os07g26430	chr07	15190749	15198953	NBS			rdv3_999234_19_1
LOC_Os07g26730	chr07	15445052	15442249	NBS
LOC_Os07g03780	chr07	1576914	1573621	Pkinase	miR168
LOC_Os07g03790	chr07	1583930	1581752	Pkinase
LOC_Os07g03810	chr07	1591608	1588734	Pkinase	miR5021		rdv3_1437427_19_1
LOC_Os07g27370	chr07	15929796	15926951	NBS
LOC_Os07g03820	chr07	1595913	1593659	Pkinase
LOC_Os07g27460	chr07	15996811	16001673	Pkinase-Ser/Thr	miR5658
LOC_Os07g03830	chr07	1600184	1598169	Pkinase	miR164
LOC_Os07g03840	chr07	1603677	1601323	Pkinase
LOC_Os07g03860	chr07	1610723	1608526	Pkinase	miR5562		rdv3_167994_20_2
LOC_Os07g03870	chr07	1614544	1611157	Pkinase
LOC_Os07g27670	chr07	16146219	16147789	WRKY
LOC_Os07g03880	chr07	1618891	1616813	Pkinase	miR833
LOC_Os07g03890	chr07	1627039	1621065	Pkinase	miR4994		rdv3_1102922_20_1/rdv3_215740_20_2
LOC_Os07g03900	chr07	1631553	1629523	Pkinase-Ser/Thr
LOC_Os07g03920	chr07	1641552	1638179	Pkinase			rdv3_580475_18_1
LOC_Os07g03930	chr07	1647256	1645313	Pkinase			rdv3_200081_18_2/rdv3_29884_22_12/rdv3_39845_21_9/rdv3_51852_22_7
LOC_Os07g28300	chr07	16529952	16527012	LRR			rdv3_747506_19_1
LOC_Os07g03950	chr07	1666302	1664392	Pkinase	miR482
LOC_Os07g03970	chr07	1671771	1669750	Pkinase
LOC_Os07g28570	chr07	16721574	16724325	LRR
LOC_Os07g03990	chr07	1681486	1685083	LRR-Pkinase
LOC_Os07g28820	chr07	16868774	16873661	Pkinase	miR159		rdv3_477096_19_1/rdv3_747506_19_1
LOC_Os07g04000	chr07	1688245	1685595	Pkinase	miR5658
LOC_Os07g04010	chr07	1693218	1691209	Pkinase
LOC_Os07g28930	chr07	16965239	16968267	Pkinase
LOC_Os07g04040	chr07	1710501	1712797	Pkinase
LOC_Os07g29330	chr07	17207791	17196721	Pkinase-Ser/Thr	miR5384/miR3434
LOC_Os07g04130	chr07	1752089	1754377	Pkinase
LOC_Os07g29810	chr07	17522393	17526402	LRR-NBS
LOC_Os07g29820	chr07	17533392	17527858	LRR-NBS	miR167
LOC_Os07g30410	chr07	17990295	17986242	Pkinase			rdv3_235436_20_2/rdv3_32636_23_11/rdv3_409_21_339
LOC_Os07g30510	chr07	18049416	18045363	Pkinase			rdv3_235436_20_2/rdv3_32636_23_11/rdv3_409_21_339
LOC_Os07g04190	chr07	1814408	1810493	LRR-Pkinase	miR5384
LOC_Os07g31130	chr07	18414603	18418726	Pkinase
LOC_Os07g31190	chr07	18451961	18460762	Pkinase
LOC_Os07g31210	chr07	18477349	18479358	Pkinase	miR167/miR1216
LOC_Os07g31250	chr07	18496305	18501119	Pkinase
LOC_Os07g04220	chr07	1849699	1854499	Pkinase	miR172/miR5564	rsv3_24581_20_7	rdv3_86914_21_4
LOC_Os07g31290	chr07	18526814	18530103	Pkinase
LOC_Os07g31500	chr07	18690611	18686420	LRR-Pkinase	miR5075
LOC_Os07g31800	chr07	18902841	18894069	LRR-NBS
LOC_Os07g31810	chr07	18905076	18904714	NBS	miR159
LOC_Os07g31840	chr07	18918815	18913258	LRR
LOC_Os07g32400	chr07	19266589	19257030	Pkinase	miR1160
LOC_Os07g32480	chr07	19327032	19330212	Pkinase
LOC_Os07g33110	chr07	19772782	19767311	Pkinase		rsv3_67334_20_4
LOC_Os07g04520	chr07	1992961	1990766	Pkinase
LOC_Os07g33670	chr07	20121270	20113836	LRR			rdv3_1488800_18_1
LOC_Os07g33690	chr07	20133627	20127954	LRR-NBS	miR482	rsv3_3113842_20_1	rdv3_1095798_22_1
LOC_Os07g33720	chr07	20156217	20160968	LRR-NBS
LOC_Os07g33730	chr07	20168467	20162555	NBS	miR472/miR779/miR482/miR902
LOC_Os07g33740	chr07	20172269	20175557	NBS			rdv3_10864_21_32/rdv3_12710_21_28/rdv3_15607_21_23/rdv3_37347_21_10/rdv3_950221_20_1
LOC_Os07g34980	chr07	20956926	20960693	Pkinase	miR1886
LOC_Os07g35004	chr07	20968287	20974256	Pkinase	miR164
LOC_Os07g35110	chr07	21027740	21030345	LRR
LOC_Os07g35140	chr07	21043424	21048792	Pkinase	miR5021		rdv3_87745_19_4
LOC_Os07g35260	chr07	21102815	21108266	Pkinase-Ser/Thr
LOC_Os07g35280	chr07	21114625	21119305	Pkinase
LOC_Os07g35290	chr07	21119599	21123601	Pkinase
LOC_Os07g35300	chr07	21126918	21130836	Pkinase
LOC_Os07g35310	chr07	21139039	21131334	Pkinase
LOC_Os07g35330	chr07	21139247	21142585	Pkinase	miR473
LOC_Os07g35340	chr07	21144785	21148051	Pkinase
LOC_Os07g35370	chr07	21157102	21153656	Pkinase
LOC_Os07g35380	chr07	21162198	21159201	Pkinase
LOC_Os07g35390	chr07	21165527	21168989	Pkinase-Ser/Thr
LOC_Os07g35410	chr07	21173358	21176869	Pkinase
LOC_Os07g35540	chr07	21264139	21267697	Pkinase
LOC_Os07g04810	chr07	2128349	2126718	Pkinase	miR5384
LOC_Os07g35580	chr07	21297882	21293502	Pkinase		rsv3_69026_20_4
LOC_Os07g04820	chr07	2131800	2130060	Pkinase
LOC_Os07g35650	chr07	21354958	21351387	Pkinase
LOC_Os07g35660	chr07	21357959	21364861	Pkinase	miR164
LOC_Os07g35680	chr07	21373000	21366275	Pkinase
LOC_Os07g35690	chr07	21376396	21379579	Pkinase			rdv3_46660_19_7/rdv3_51224_19_7/rdv3_92841_18_4
LOC_Os07g35700	chr07	21386590	21383053	Pkinase
LOC_Os07g35730	chr07	21395010	21393501	Pkinase-Ser/Thr
LOC_Os07g35740	chr07	21409993	21406210	Pkinase
LOC_Os07g35750	chr07	21417602	21410931	Pkinase
LOC_Os07g35770	chr07	21425801	21424656	Pkinase
LOC_Os07g35790	chr07	21435977	21432863	Pkinase
LOC_Os07g35810	chr07	21443129	21439491	Pkinase-Ser/Thr
LOC_Os07g04900	chr07	2165422	2160944	LRR-NBS
LOC_Os07g36544	chr07	21849603	21844633	Pkinase-Ser/Thr
LOC_Os07g36570	chr07	21866821	21861413	Pkinase	miR2083		rdv3_508136_19_1
LOC_Os07g36590	chr07	21881678	21875197	Pkinase-Ser/Thr			rdv3_21708_21_17/rdv3_75272_21_4
LOC_Os07g36780	chr07	22037940	22035466	Pkinase-Ser/Thr	miR169
LOC_Os07g36890	chr07	22091643	22089230	LRR
LOC_Os07g36980	chr07	22140237	22139063	Pkinase	miR5140
LOC_Os07g37810	chr07	22675055	22669718	LRR-Pkinase
LOC_Os07g37950	chr07	22773493	22772068	TIR
LOC_Os07g38070	chr07	22825251	22829829	Pkinase			rdv3_532308_18_1
LOC_Os07g38120	chr07	22860888	22856901	Pkinase		rsv3_782019_20_1
LOC_Os07g38130	chr07	22874013	22872558	LRR		rsv3_251128_21_2
LOC_Os07g38250	chr07	22933928	22935916	Pkinase
LOC_Os07g38530	chr07	23144285	23147915	Pkinase			rdv3_1437427_19_1
LOC_Os07g05190	chr07	2317309	2311700	LRR-Pkinase		rsv3_2688800_20_1
LOC_Os07g38640	chr07	23208946	23206760	Pkinase	miR482
LOC_Os07g38800	chr07	23279409	23276784	Pkinase
LOC_Os07g38810	chr07	23283279	23280857	Pkinase
LOC_Os07g38820	chr07	23290095	23287584	Pkinase
LOC_Os07g39480	chr07	23657931	23652382	WRKY		rsv3_2850378_20_1
LOC_Os07g39520	chr07	23676169	23678254	Pkinase-Ser/Thr
LOC_Os07g40570	chr07	24313688	24310208	WRKY	miR4993
LOC_Os07g40630	chr07	24350232	24346202	LRR-Pkinase			rdv3_1151945_19_1
LOC_Os07g40690	chr07	24382713	24385011	RG
LOC_Os07g40810	chr07	24458215	24454435	LRR-NBS
LOC_Os07g40974	chr07	24516063	24513622	RG
LOC_Os07g40986	chr07	24526300	24516278	RG
LOC_Os07g41070	chr07	24568623	24565437	RG
LOC_Os07g05370	chr07	2460377	2456540	Pkinase
LOC_Os07g41140	chr07	24619369	24623214	LRR-Pkinase			rdv3_43802_19_8
LOC_Os07g41694	chr07	24982935	24991142	LRR	miR414/miR5384/miR2673
LOC_Os07g42200	chr07	25253370	25258320	Pkinase	miR5075
LOC_Os07g42626	chr07	25514758	25521489	LRR-Pkinase
LOC_Os07g42770	chr07	25620132	25615470	Pkinase	miR773
LOC_Os07g42940	chr07	25716112	25720520	Pkinase-Ser/Thr
LOC_Os07g43350	chr07	25948867	25944224	LRR-Pkinase
LOC_Os07g43560	chr07	26054432	26050527	Pkinase
LOC_Os07g43570	chr07	26061509	26057625	Pkinase	miR5012
LOC_Os07g43900	chr07	26248846	26243824	Pkinase
LOC_Os07g44250	chr07	26444825	26443937	RG
LOC_Os07g44260	chr07	26448775	26448311	RG
LOC_Os07g44280	chr07	26455926	26455026	RG
LOC_Os07g05620	chr07	2646166	2641852	Pkinase
LOC_Os07g44290	chr07	26462481	26467164	Pkinase-Ser/Thr
LOC_Os07g44360	chr07	26509762	26502757	Pkinase-Ser/Thr
LOC_Os07g44370	chr07	26514613	26515647	RG			rdv3_1115297_21_1/rdv3_386569_18_1
LOC_Os07g44380	chr07	26518435	26518995	RG
LOC_Os07g44450	chr07	26552843	26553882	RG
LOC_Os07g44710	chr07	26687132	26681343	Pkinase	miR4246
LOC_Os07g44930	chr07	26803569	26804441	RG
LOC_Os07g44950	chr07	26808101	26811557	LRR
LOC_Os07g05740	chr07	2760222	2755524	LRR-Pkinase	miR531
LOC_Os07g47230	chr07	28226876	28230131	Pkinase	miR1088/miR3461
LOC_Os07g47270	chr07	28251973	28248349	Pkinase
LOC_Os07g47950	chr07	28636154	28641083	Pkinase
LOC_Os07g48090	chr07	28709056	28711198	Pkinase-Ser/Thr
LOC_Os07g48100	chr07	28727912	28725095	Pkinase-Ser/Thr
LOC_Os07g48180	chr07	28782244	28778192	LRR
LOC_Os07g48260	chr07	28830705	28827100	WRKY
LOC_Os07g48290	chr07	28854107	28858115	Pkinase-Ser/Thr	miR5265
LOC_Os07g48310	chr07	28866936	28861864	LRR-Pkinase
LOC_Os07g48660	chr07	29143215	29145344	LRR	miR5075		rdv3_1437427_19_1
LOC_Os07g48730	chr07	29177968	29179798	Pkinase-Ser/Thr
LOC_Os07g48760	chr07	29188589	29192863	Pkinase
LOC_Os07g48790	chr07	29202863	29200303	kinase	miR5384		rdv3_88265_21_4
LOC_Os07g49240	chr07	29482828	29485745	Pkinase		rsv3_2113554_21_1/rsv3_72413_20_4
LOC_Os07g49470	chr07	29629278	29631774	Pkinase			rdv3_21708_21_17
LOC_Os07g06570	chr07	3190620	3188410	Pkinase
LOC_Os07g06740	chr07	3291591	3286778	Pkinase	miR169		rdv3_122573_21_3/rdv3_73370_21_5
LOC_Os07g06820	chr07	3322052	3328243	Pkinase-Ser/Thr
LOC_Os07g01530	chr07	333128	331459	NBS
LOC_Os07g01550	chr07	342225	348402	LRR
LOC_Os07g07230	chr07	3581472	3586694	LRR-Pkinase	miR771
LOC_Os07g07390	chr07	3688467	3690622	Pkinase	miR159		rdv3_51329_22_7
LOC_Os07g01600	chr07	372031	374011	RG			rdv3_172369_19_2/rdv3_504110_20_1
LOC_Os07g07560	chr07	3771600	3778097	Pkinase
LOC_Os07g01630	chr07	382650	383470	RG
LOC_Os07g07990	chr07	4029153	4027536	LRR
LOC_Os07g01660	chr07	404007	402670	RG	miR910
LOC_Os07g08000	chr07	4048054	4052823	Pkinase-Ser/Thr	miR2619/miR171
LOC_Os07g01710	chr07	423169	426822	LRR-Pkinase	miR1318
LOC_Os07g08750	chr07	4500218	4497224	Pkinase
LOC_Os07g08860	chr07	4593907	4591394	Pkinase-Ser/Thr
LOC_Os07g08890	chr07	4616966	4621113	LRR-NBS	miR482
LOC_Os07g09610	chr07	5100809	5105598	Pkinase	miR2925
LOC_Os07g09900	chr07	5265610	5261709	NBS			rdv3_117768_20_3
LOC_Os07g09910	chr07	5271719	5270787	NBS
LOC_Os07g09920	chr07	5282008	5279463	NBS	miR5071
LOC_Os07g09940	chr07	5292186	5291221	LRR-NBS
LOC_Os07g10400	chr07	5580700	5585843	Pkinase
LOC_Os07g10560	chr07	5724815	5722282	LRR-NBS	miR5384
LOC_Os07g10630	chr07	5776111	5772175	LRR-Pkinase			rdv3_1151945_19_1
LOC_Os07g11010	chr07	6049551	6058815	RG			rdv3_66103_19_5
LOC_Os07g02060	chr07	632615	628861	WRKY	miR5384
LOC_Os07g02100	chr07	662911	665445	RG			rdv3_185592_19_2
LOC_Os07g12480	chr07	7111043	7109061	Pkinase
LOC_Os07g12670	chr07	7239409	7237465	NBS
LOC_Os07g12680	chr07	7243321	7242448	LRR-NBS
LOC_Os07g12850	chr07	7361845	7368397	Pkinase
LOC_Os07g02350	chr07	803486	797777	Pkinase
LOC_Os07g14490	chr07	8255501	8256556	Pkinase
LOC_Os07g02450	chr07	840165	842998	LRR-Pkinase	miR5543
LOC_Os07g14820	chr07	8466732	8470398	LRR-Pkinase	miR531
LOC_Os07g02530	chr07	897399	898078	LRR-NBS
LOC_Os07g02560	chr07	919735	918200	NBS
LOC_Os07g15930	chr07	9250697	9254014	Pkinase	miR845
LOC_Os07g02570	chr07	925137	923605	NBS
LOC_Os07g02590	chr07	929603	926794	NBS	miR5053		rdv3_804021_20_1
LOC_Os07g02610	chr07	940047	937911	NBS
LOC_Os07g02620	chr07	945077	943506	NBS
LOC_Os07g02624	chr07	948852	946097	NBS
LOC_Os07g02630	chr07	952206	949161	NBS	miR778/miR5339		rdv3_804021_20_1
LOC_Os07g02640	chr07	955950	954543	NBS
LOC_Os07g02660	chr07	961525	958899	NBS			rdv3_64077_20_5
LOC_Os08g16450	chr08	10065520	10065849	LRR-NBS
LOC_Os08g16460	chr08	10071081	10075054	LRR-NBS	miR2118/miR159	rsv3_284599_20_2
LOC_Os08g16580	chr08	10138356	10136050	LRR			rdv3_129716_20_3/rdv3_17167_21_21/rdv3_188390_20_2/rdv3_2552_21_99
LOC_Os08g17320	chr08	10584678	10586985	Pkinase
LOC_Os08g17400	chr08	10633260	10626852	WRKY
LOC_Os08g17410	chr08	10652201	10649073	LRR-Pkinase	miR5529		rdv3_237329_19_2/rdv3_97078_18_3
LOC_Os08g17500	chr08	10712239	10714449	RG
LOC_Os08g18920	chr08	11272867	11268328	Pkinase
LOC_Os08g19590	chr08	11696261	11704702	LRR
LOC_Os08g19694	chr08	11791873	11779187	NBS
LOC_Os08g19980	chr08	11959626	11950315	LRR-NBS
LOC_Os08g20000	chr08	11968350	11975567	#NAME?	miR419
LOC_Os08g02996	chr08	1306953	1304268	Pkinase
LOC_Os08g03002	chr08	1308861	1307083	Pkinase
LOC_Os08g03020	chr08	1337038	1334443	Pkinase
LOC_Os08g03040	chr08	1359473	1358627	Pkinase
LOC_Os08g03070	chr08	1367435	1364703	Pkinase
LOC_Os08g03090	chr08	1387438	1385439	Pkinase			rdv3_110053_19_3/rdv3_967268_18_1
LOC_Os08g23290	chr08	13923227	13925568	LRR-Pkinase-Ser/Thr	miR167		rdv3_100845_19_3
LOC_Os08g03100	chr08	1399395	1396657	Pkinase
LOC_Os08g03150	chr08	1444149	1440908	Pkinase	miR773
LOC_Os08g03160	chr08	1450004	1447811	Pkinase	miR773
LOC_Os08g24310	chr08	14540176	14546578	LRR-Pkinase	miR5021/miR5565	rsv3_2842723_21_1
LOC_Os08g24380	chr08	14588483	14581809	NBS	miR2118/miR1510/miR482
LOC_Os08g03170	chr08	1461829	1460002	Pkinase
LOC_Os08g24630	chr08	14755034	14753828	Pkinase		rsv3_80822_20_3
LOC_Os08g24770	chr08	14864723	14865943	Pkinase
LOC_Os08g03240	chr08	1499992	1497467	Pkinase	miR5384		rdv3_87829_21_4
LOC_Os08g25380	chr08	15302440	15298451	LRR-Pkinase-Ser/Thr		rsv3_100744_20_3/rsv3_159933_20_2	rdv3_1544782_21_1/rdv3_690756_21_1
LOC_Os08g25430	chr08	15343713	15350226	Pkinase-Ser/Thr
LOC_Os08g26880	chr08	16239848	16241527	LRR			rdv3_187687_19_2
LOC_Os08g27780	chr08	16787250	16786213	Pkinase
LOC_Os08g28460	chr08	17239388	17234716	LRR-NBS
LOC_Os08g28470	chr08	17250959	17246944	RG	miR482
LOC_Os08g28540	chr08	17294555	17298598	NBS
LOC_Os08g01270	chr08	173103	165703	Pkinase	miR5647/miR838/miR821	rsv3_2880857_20_1
LOC_Os08g28570	chr08	17319125	17323200	NBS
LOC_Os08g28600	chr08	17346049	17337465	NBS
LOC_Os08g28710	chr08	17427349	17425219	Pkinase			rdv3_1229_21_162/rdv3_1798_21_125/rdv3_44790_20_8/rdv3_48009_20_7/rdv3_7469_22_44/rdv3_967268_18_1
LOC_Os08g28870	chr08	17521044	17517712	LRR-Pkinase	miR5386
LOC_Os08g28890	chr08	17539982	17541542	Pkinase	miR5384
LOC_Os08g29040	chr08	17648439	17650184	Pkinase
LOC_Os08g29660	chr08	18087199	18089566	WRKY
LOC_Os08g29809	chr08	18197071	18186256	NBS	miR5071	rsv3_782019_20_1	rdv3_1798_21_125/rdv3_2922_22_91
LOC_Os08g29854	chr08	18213023	18226195	LRR-NBS
LOC_Os08g30634	chr08	18759472	18743558	NBS
LOC_Os08g30660	chr08	18765200	18767443	NBS
LOC_Os08g31780	chr08	19572397	19568763	NBS	miR1426/miR172
LOC_Os08g31800	chr08	19586838	19582666	NBS	miR1148
LOC_Os08g32600	chr08	20059546	20054133	Pkinase			rdv3_14931_21_24/rdv3_35265_21_10
LOC_Os08g32880	chr08	20256722	20259445	LRR-NBS
LOC_Os08g32890	chr08	20262645	20265662	LRR-NBS	miR5368
LOC_Os08g33090	chr08	20436531	20433648	LRR-Pkinase	miR5384
LOC_Os08g34240	chr08	21333909	21335775	Pkinase-Ser/Thr
LOC_Os08g34280	chr08	21380814	21373583	RG
LOC_Os08g34380	chr08	21450792	21445182	LRR-Pkinase			rdv3_508136_19_1
LOC_Os08g04420	chr08	2157675	2153168	Pkinase
LOC_Os08g34640	chr08	21629310	21623684	LRR-Pkinase	miR5021	rsv3_78416_20_3
LOC_Os08g34650	chr08	21637793	21632495	LRR-Pkinase	miR390
LOC_Os08g35220	chr08	22094599	22086603	Pkinase		rsv3_2736776_20_1
LOC_Os08g35600	chr08	22285772	22282945	Pkinase
LOC_Os08g35700	chr08	22396040	22389477	LRR	miR414/miR5499
LOC_Os08g37800	chr08	23809394	23814568	Pkinase
LOC_Os08g38320	chr08	24141166	24144673	Pkinase	miR838
LOC_Os08g38560	chr08	24246249	24250143	LRR-Pkinase	miR3454		rdv3_2908_21_91
LOC_Os08g38990	chr08	24516989	24513017	WRKY
LOC_Os08g39170	chr08	24605518	24602067	Pkinase
LOC_Os08g39180	chr08	24622492	24617211	Pkinase
LOC_Os08g39210	chr08	24638047	24634500	Pkinase
LOC_Os08g39220	chr08	24640118	24642902	Pkinase
LOC_Os08g39240	chr08	24647467	24653247	Pkinase	miR1886		rdv3_415440_20_1
LOC_Os08g39300	chr08	24698022	24695267	(SER/THR-OTHERS)
LOC_Os08g39460	chr08	24832923	24834634	Pkinase
LOC_Os08g39550	chr08	24884520	24882848	LRR
LOC_Os08g39570	chr08	24898997	24906595	LRR
LOC_Os08g39590	chr08	24927900	24930560	LRR-Pkinase	miR5386
LOC_Os08g39940	chr08	25178901	25176585	LRR	miR5198/miR5382
LOC_Os08g40090	chr08	25247749	25244851	LRR
LOC_Os08g40170	chr08	25287041	25288984	Pkinase	miR825
LOC_Os08g40270	chr08	25360662	25363516	Pkinase	miR5384/miR5075
LOC_Os08g40280	chr08	25365021	25369318	Pkinase
LOC_Os08g40440	chr08	25460200	25458574	RG
LOC_Os08g40650	chr08	25602723	25610337	Pkinase
LOC_Os08g40990	chr08	25801190	25798046	Pkinase	miR319
LOC_Os08g41430	chr08	26027029	26028746	LRR
LOC_Os08g42580	chr08	26776238	26780786	Pkinase
LOC_Os08g42670	chr08	26845398	26835906	NBS
LOC_Os08g42700	chr08	26856821	26864804	LRR-NBS	miR482
LOC_Os08g42710	chr08	26884119	26894386	LRR-NBS	miR2118/miR414/miR482
LOC_Os08g42750	chr08	26926532	26921358	Pkinase
LOC_Os08g42840	chr08	26953567	26956405	LRR
LOC_Os08g42930	chr08	26997252	27000882	NBS	miR1507/miR5257
LOC_Os08g43000	chr08	27046420	27042788	LRR-NBS	miR1507
LOC_Os08g43010	chr08	27052404	27048616	LRR-NBS	miR1507/miR482		rdv3_117842_21_3
LOC_Os08g43050	chr08	27077108	27073030	NBS	miR1507
LOC_Os08g43090	chr08	27104456	27108604	LRR	miR5384
LOC_Os08g05290	chr08	2764744	2768180	LRR-Pkinase
LOC_Os08g45060	chr08	28159803	28157243	Pkinase
LOC_Os08g05440	chr08	2872609	2884290	NBS	miR5071/miR1150		rdv3_1405576_20_1/rdv3_19253_21_19/rdv3_25420_22_14/rdv3_28960_22_13/rdv3_52874_21_6
LOC_Os08g06060	chr08	3301176	3304246	Pkinase
LOC_Os08g01580	chr08	335868	340386	LRR-NBS	miR5071/miR414/miR2655/miR840/miR5534
LOC_Os08g07330	chr08	4099049	4103614	NBS	miR5071/miR482
LOC_Os08g07340	chr08	4105524	4109073	NBS	miR5071/miR2118/miR482
LOC_Os08g07390	chr08	4143654	4140704	RG
LOC_Os08g07760	chr08	4337827	4344158	LRR-Pkinase	miR482
LOC_Os08g07774	chr08	4346463	4355114	NBS	miR844
LOC_Os08g07890	chr08	4433837	4441289	NBS-Pkinase		rsv3_1191600_20_1/rsv3_122407_21_3/rsv3_1311027_21_1/rsv3_304623_20_2	rdv3_567421_19_1
LOC_Os08g07920	chr08	4455805	4457912	NBS
LOC_Os08g07930	chr08	4459685	4465429	NBS	miR408	rsv3_177058_20_2
LOC_Os08g07940	chr08	4468486	4478999	LRR-NBS	miR838		rdv3_129633_19_3
LOC_Os08g07950	chr08	4481383	4489254	NBS			rdv3_518857_21_1
LOC_Os08g08140	chr08	4625376	4632335	Pkinase		rsv3_6559_20_19
LOC_Os08g08500	chr08	4893915	4892520	RG
LOC_Os08g01830	chr08	490595	493674	Pkinase			rdv3_78982_20_4
LOC_Os08g09110	chr08	5272950	5268299	NBS	miR396
LOC_Os08g09430	chr08	5462960	5460030	NBS	miR482
LOC_Os08g10070	chr08	5833939	5837581	Pkinase			rdv3_403199_21_1/rdv3_651958_21_1
LOC_Os08g10150	chr08	5878291	5887945	Pkinase	miR780
LOC_Os08g10250	chr08	5944820	5952418	LRR-kinase		rsv3_3093465_20_1
LOC_Os08g10260	chr08	5961799	5958066	LRR-NBS	miR5071/miR821
LOC_Os08g10290	chr08	5974584	5982619	LRR-Pkinase	miR832	rsv3_51565_20_4
LOC_Os08g10300	chr08	5991677	5998876	LRR-Pkinase	miR832/miR2678		rdv3_228944_21_2
LOC_Os08g10310	chr08	6009401	6016936	LRR-Pkinase
LOC_Os08g10320	chr08	6025829	6032813	LRR-Pkinase	miR3516		rdv3_133538_20_2
LOC_Os08g10330	chr08	6034184	6042274	LRR-Pkinase
LOC_Os08g10430	chr08	6121076	6125048	LRR-NBS	miR5071	rsv3_11488_20_13/rsv3_2740496_19_1/rsv3_9551_20_14
LOC_Os08g10440	chr08	6131714	6135163	LRR-NBS	miR5071
LOC_Os08g12740	chr08	7545633	7533599	LRR-NBS	miR172
LOC_Os08g12750	chr08	7547427	7552491	Pkinase-Ser/Thr
LOC_Os08g13420	chr08	7976182	7979195	Pkinase
LOC_Os08g13800	chr08	8223768	8230396	NBS	miR902
LOC_Os08g13840	chr08	8253254	8252111	WRKY	miR2925/miR4993
LOC_Os08g13870	chr08	8278991	8276619	Pkinase
LOC_Os08g14800	chr08	8895728	8893643	RG
LOC_Os08g14810	chr08	8902457	8897977	NBS	miR810
LOC_Os08g14830	chr08	8920104	8916312	NBS	miR5562
LOC_Os08g14850	chr08	8933136	8946745	NBS	miR414
LOC_Os08g14940	chr08	8995447	8998748	LRR-Pkinase	miR771/miR166
LOC_Os08g14950	chr08	9010613	9014000	LRR-Pkinase
LOC_Os08g14960	chr08	9019499	9020971	LRR-Pkinase
LOC_Os08g14990	chr08	9033392	9037017	LRR-Pkinase	miR771
LOC_Os08g15060	chr08	9099403	9094895	Pkinase	miR2078
LOC_Os08g15590	chr08	9474723	9469276	LRR
LOC_Os08g15880	chr08	9665037	9659514	LRR-NBS	miR482		rdv3_43802_19_8
LOC_Os08g02440	chr08	967944	972565	LRR-Pkinase
LOC_Os08g16070	chr08	9792238	9789002	NBS
LOC_Os08g16120	chr08	9818284	9822128	NBS
LOC_Os09g16510	chr09	10127824	10130135	WRKY
LOC_Os09g16540	chr09	10151936	10156507	Pkinase		rsv3_72413_20_4
LOC_Os09g16590	chr09	10184189	10185583	Pkinase
LOC_Os09g16950	chr09	10364053	10367261	Pkinase
LOC_Os09g16980	chr09	10380849	10377531	Pkinase	miR319/miR416
LOC_Os09g17630	chr09	10784209	10792868	LRR-Pkinase	miR5021
LOC_Os09g17880	chr09	10935862	10938399	LRR-kinase
LOC_Os09g17890	chr09	10942485	10946943	LRR-kinase
LOC_Os09g17910	chr09	10955082	10964500	Pkinase			rdv3_67880_21_5
LOC_Os09g17970	chr09	10997260	10991178	Pkinase
LOC_Os09g17990	chr09	11003821	11000738	LRR-kinase
LOC_Os09g18010	chr09	11021045	11027729	Pkinase
LOC_Os09g18020	chr09	11038913	11029070	Pkinase	miR171
LOC_Os09g18030	chr09	11055785	11048168	LRR-Pkinase
LOC_Os09g18159	chr09	11142797	11122331	Pkinase
LOC_Os09g18230	chr09	11183419	11170638	Pkinase
LOC_Os09g18260	chr09	11212451	11206999	Pkinase
LOC_Os09g18360	chr09	11267042	11257655	Pkinase
LOC_Os09g18530	chr09	11362179	11359267	Pkinase	miR4239
LOC_Os09g18540	chr09	11366120	11362791	LRR-kinase
LOC_Os09g18594	chr09	11386144	11395235	Pkinase	miR419
LOC_Os09g18620	chr09	11410905	11411548	Pkinase-Ser/Thr
LOC_Os09g19136	chr09	11416019	11422569	LRR-kinase
LOC_Os09g19140	chr09	11435372	11426219	Pkinase	miR5523		rdv3_566129_20_1
LOC_Os09g19160	chr09	11448826	11457901	Pkinase-Ser/Thr	miR169
LOC_Os09g19229	chr09	11505481	11482603	Pkinase	miR2932/miR396
LOC_Os09g19350	chr09	11581853	11575043	Pkinase	miR2932
LOC_Os09g19360	chr09	11587928	11586115	LRR-kinase
LOC_Os09g19380	chr09	11603382	11601219	Pkinase
LOC_Os09g19390	chr09	11609729	11605482	Pkinase
LOC_Os09g19400	chr09	11615749	11610265	LRR-kinase		rsv3_31664_20_6
LOC_Os09g19500	chr09	11663441	11666859	LRR-kinase
LOC_Os09g19510	chr09	11670312	11675422	Pkinase
LOC_Os09g19700	chr09	11788181	11792500	Pkinase
LOC_Os09g20020	chr09	11992427	11988747	LRR-NBS			rdv3_48443_22_7
LOC_Os09g20030	chr09	11997383	12000238	NBS	miR472
LOC_Os09g20040	chr09	12003418	12009545	NBS	miR169
LOC_Os09g20640	chr09	12433573	12430006	Pkinase-Ser/Thr
LOC_Os09g20740	chr09	12497571	12493568	Pkinase
LOC_Os09g20880	chr09	12568201	12564500	Pkinase-Ser/Thr
LOC_Os09g20970	chr09	12626179	12628653	Pkinase
LOC_Os09g21110	chr09	12734641	12729526	LRR	miR773	rsv3_177058_20_2
LOC_Os09g21510	chr09	13009190	13016006	Pkinase
LOC_Os09g22300	chr09	13474328	13473960	LRR-kinase
LOC_Os09g23570	chr09	14009159	14006857	LRR-Pkinase	miR5384
LOC_Os09g24330	chr09	14462612	14463476	Pkinase
LOC_Os09g24340	chr09	14466990	14468433	(SER/THR)	miR5075
LOC_Os09g25060	chr09	14976712	14974931	WRKY
LOC_Os09g25070	chr09	14993887	14991802	WRKY	miR3453
LOC_Os09g25090	chr09	15009836	15008089	Pkinase
LOC_Os09g25100	chr09	15026139	15027688	Pkinase-Ser/Thr
LOC_Os09g25150	chr09	15078325	15075139	RG
LOC_Os09g25540	chr09	15319528	15323119	LRR-Pkinase	miR531/miR5384
LOC_Os09g27010	chr09	16424217	16421277	Pkinase
LOC_Os09g27150	chr09	16509982	16508512	Pkinase	miR1861
LOC_Os09g27350	chr09	16623949	16627431	Pkinase	miR5384/miR4993/miR1168
LOC_Os09g27890	chr09	16957543	16961180	LysM
LOC_Os09g28180	chr09	17094416	17090950	Pkinase
LOC_Os09g28470	chr09	17318981	17322722	LRR
LOC_Os09g29170	chr09	17737427	17733588	Pkinase
LOC_Os09g29510	chr09	17953034	17948935	Pkinase-Ser/Thr		rsv3_1399805_20_1
LOC_Os09g29520	chr09	17961784	17960168	Pkinase	miR1886
LOC_Os09g29540	chr09	17970303	17967401	Pkinase		rsv3_1233922_19_1
LOC_Os09g29560	chr09	17978417	17975510	Pkinase
LOC_Os09g29584	chr09	17995612	17986173	Pkinase
LOC_Os09g03620	chr09	1802961	1809819	Pkinase
LOC_Os09g29820	chr09	18122464	18121579	LRR
LOC_Os09g30150	chr09	18338633	18342613	Pkinase	miR5566/miR408		rdv3_1002535_20_1/rdv3_10661_21_33/rdv3_192122_20_2/rdv3_21588_22_17/rdv3_39544_20_9/rdv3_41199_20_9/rdv3_740_21_226
LOC_Os09g30190	chr09	18374695	18378513	LRR-Pkinase
LOC_Os09g30220	chr09	18396838	18390893	NBS
LOC_Os09g30230	chr09	18403263	18401209	RG
LOC_Os09g30400	chr09	18500263	18495948	WRKY		rsv3_23032_20_8
LOC_Os09g30454	chr09	18549670	18552900	Pkinase
LOC_Os09g31210	chr09	18768773	18770506	Pkinase
LOC_Os09g31420	chr09	18902564	18901783	LRR
LOC_Os09g31450	chr09	18950277	18949084	LRR
LOC_Os09g31490	chr09	18997420	18993539	RG
LOC_Os09g31514	chr09	19023332	19019420	RG
LOC_Os09g32020	chr09	19117606	19114579	RG
LOC_Os09g32650	chr09	19472047	19476757	LRR		rsv3_110326_20_3	rdv3_44035_19_8
LOC_Os09g33620	chr09	19856904	19853641	LRR
LOC_Os09g33630	chr09	19862703	19865820	Pkinase
LOC_Os09g33860	chr09	19991142	19995387	Pkinase
LOC_Os09g33910	chr09	20018910	20015107	Pkinase	miR169
LOC_Os09g34150	chr09	20161527	20157219	LRR-NBS	miR482
LOC_Os09g34160	chr09	20167295	20162189	LRR-NBS	miR482
LOC_Os09g34880	chr09	20326202	20330056	LRR
LOC_Os09g35760	chr09	20573844	20567501	LRR
LOC_Os09g04050	chr09	2085572	2082420	RG
LOC_Os09g36180	chr09	20860490	20851801	Pkinase	miR4249/miR5075
LOC_Os09g36320	chr09	20967113	20961555	Pkinase-Ser/Thr	miR394
LOC_Os09g36910	chr09	21291520	21292827	LRR
LOC_Os09g37230	chr09	21487653	21494927	Pkinase
LOC_Os09g37600	chr09	21676997	21679814	LysM	miR3456
LOC_Os09g37780	chr09	21764879	21761277	Pkinase-Ser/Thr	miR1211
LOC_Os09g37800	chr09	21782005	21778729	Pkinase-Ser/Thr
LOC_Os09g37834	chr09	21800763	21797177	Pkinase-Ser/Thr	miR2096
LOC_Os09g37840	chr09	21819928	21802101	Pkinase			rdv3_47213_22_7/rdv3_56286_22_6
LOC_Os09g37880	chr09	21840875	21844761	Pkinase-Ser/Thr	miR5658
LOC_Os09g37890	chr09	21849537	21846101	Pkinase-Ser/Thr		rsv3_409146_20_1
LOC_Os09g37949	chr09	21884141	21880614	Pkinase-Ser/Thr	miR169
LOC_Os09g38700	chr09	22243412	22248821	Pkinase
LOC_Os09g38800	chr09	22291868	22295105	Pkinase
LOC_Os09g38830	chr09	22302503	22305042	Pkinase		rsv3_2850378_20_1
LOC_Os09g38834	chr09	22307021	22309699	Pkinase
LOC_Os09g38840	chr09	22311116	22314168	Pkinase
LOC_Os09g38850	chr09	22315245	22318384	Pkinase			rdv3_274672_19_1
LOC_Os09g38910	chr09	22348258	22351014	Pkinase
LOC_Os09g39320	chr09	22607879	22598493	Pkinase	miR319
LOC_Os09g39620	chr09	22736078	22740681	Pkinase
LOC_Os09g39640	chr09	22746876	22751730	Pkinase
LOC_Os09g39650	chr09	22752823	22757027	Pkinase		rsv3_9397_21_14	rdv3_1488800_18_1
LOC_Os09g39860	chr09	22854016	22851842	Pkinase
LOC_Os09g39930	chr09	22902458	22904354	Pkinase-Ser/Thr
LOC_Os09g04490	chr09	2384596	2385788	LRR
LOC_Os09g06230	chr09	2919198	2913717	Pkinase-Ser/Thr
LOC_Os09g07300	chr09	3606830	3589118	TIR	miR859/miR1513/miR2640/miR3633		rdv3_1873_21_122
LOC_Os09g07580	chr09	3801606	3796045	NBS	miR5071
LOC_Os09g07590	chr09	3804874	3802863	NBS
LOC_Os09g07730	chr09	3899416	3897437	Pkinase
LOC_Os09g08420	chr09	4385627	4381992	Pkinase	miR164/miR3463
LOC_Os09g08720	chr09	4591170	4594141	RG
LOC_Os09g09220	chr09	4932507	4941200	Pkinase
LOC_Os09g09490	chr09	5107210	5111958	LRR-NBS	miR3440		rdv3_7479_21_44
LOC_Os09g09500	chr09	5121573	5119567	Pkinase			rdv3_651958_21_1
LOC_Os09g09510	chr09	5124150	5126327	Pkinase	miR168		rdv3_405590_20_1
LOC_Os09g09600	chr09	5175165	5178300	LRR-NBS
LOC_Os09g09630	chr09	5189200	5186993	WRKY
LOC_Os09g09750	chr09	5275098	5277925	NBS
LOC_Os09g10054	chr09	5490310	5470800	LRR-NBS	miR482
LOC_Os09g10720	chr09	5850281	5846603	Pkinase			rdv3_1399655_19_1
LOC_Os09g11020	chr09	6122691	6116013	LRR-NBS	miR5170
LOC_Os09g12240	chr09	6958666	6951229	LRR-Pkinase-Ser/Thr
LOC_Os09g12300	chr09	7015707	7014998	Pkinase-Ser/Thr
LOC_Os09g13820	chr09	8117804	8122211	LRR-NBS	miR904
LOC_Os09g14010	chr09	8267015	8263589	LRR-NBS	miR477/miR472/miR482
LOC_Os09g14060	chr09	8315031	8312344	LRR-NBS	miR472/miR482/miR1168
LOC_Os09g14100	chr09	8353350	8347957	LRR-NBS	miR472/miR482
LOC_Os09g14410	chr09	8515543	8509737	LRR-NBS	miR2118/miR482
LOC_Os09g14450	chr09	8536184	8541199	LRR-NBS
LOC_Os09g14490	chr09	8563277	8571455	NBS	miR1507/miR1510/miR482/miR5245		rdv3_21797_21_17/rdv3_747506_19_1/rdv3_761885_21_1
LOC_Os09g14560	chr09	8625179	8622666	LRR-kinase
LOC_Os09g14580	chr09	8632197	8629074	Pkinase
LOC_Os09g14660	chr09	8690567	8688905	Pkinase
LOC_Os09g15700	chr09	9580076	9576649	LRR-Pkinase	miR3461
LOC_Os09g15850	chr09	9680879	9688737	LRR-NBS
LOC_Os09g16000	chr09	9776526	9779697	LRR-NBS
LOC_Os10g02720	chr10	1056219	1051023	Pkinase
LOC_Os10g21400	chr10	10624968	10627769	NBS			rdv3_110053_19_3
LOC_Os10g21800	chr10	10855596	10857201	LRR	miR2675
LOC_Os10g22290	chr10	11194428	11196644	LRR-NBS	miR2673		rdv3_614152_20_1
LOC_Os10g22300	chr10	11197659	11204011	NBS	miR1508
LOC_Os10g22350	chr10	11229788	11223878	LRR-NBS		rsv3_276962_20_2
LOC_Os10g22484	chr10	11327942	11318289	NBS
LOC_Os10g22510	chr10	11331216	11335217	NBS
LOC_Os10g02870	chr10	1144096	1145803	LRR-kinase
LOC_Os10g22860	chr10	11548749	11552028	LRR-Pkinase	miR1857
LOC_Os10g22890	chr10	11562291	11568532	LRR-Pkinase-Ser/Thr			rdv3_43802_19_8
LOC_Os10g22920	chr10	11576485	11578482	LRR
LOC_Os10g22930	chr10	11583286	11587976	LRR	miR5382
LOC_Os10g22980	chr10	11649622	11654733	LRR	miR2925
LOC_Os10g23030	chr10	11678357	11674593	LRR-kinase
LOC_Os10g02970	chr10	1211176	1207807	LRR	miR5015
LOC_Os10g02990	chr10	1229808	1227626	LRR-Pkinase
LOC_Os10g03050	chr10	1250617	1249433	LRR-Pkinase
LOC_Os10g25090	chr10	12597067	12591576	LRR-Pkinase
LOC_Os10g25487	chr10	12839808	12852158	LRR-NBS			rdv3_118072_21_3
LOC_Os10g25550	chr10	12894729	12888521	Pkinase-Ser/Thr
LOC_Os10g03100	chr10	1292562	1295093	LRR
LOC_Os10g26520	chr10	13492227	13498105	Pkinase
LOC_Os10g03420	chr10	1440099	1441250	LRR-Pkinase			rdv3_172369_19_2
LOC_Os10g28640	chr10	14596338	14600381	Pkinase
LOC_Os10g03480	chr10	1483317	1482296	Pkinase	miR5564		rdv3_235436_20_2/rdv3_409_21_339
LOC_Os10g03490	chr10	1488816	1485427	Pkinase	miR5646
LOC_Os10g29274	chr10	14905198	14900075	LRR		rsv3_926461_19_1	rdv3_1151945_19_1/rdv3_1488800_18_1
LOC_Os10g29540	chr10	15021600	15012490	Pkinase
LOC_Os10g29620	chr10	15076459	15073206	Pkinase	miR820		rdv3_1172957_19_1
LOC_Os10g03570	chr10	1530551	1524942	NBS
LOC_Os10g30530	chr10	15544754	15547313	Pkinase
LOC_Os10g30540	chr10	15548312	15550665	Pkinase		rsv3_386917_21_1
LOC_Os10g30600	chr10	15594604	15591736	Pkinase
LOC_Os10g31790	chr10	16344074	16336424	LRR
LOC_Os10g03740	chr10	1675389	1672470	LRR
LOC_Os10g32990	chr10	16943228	16937748	LRR-Pkinase	miR5384
LOC_Os10g33040	chr10	16982871	16988532	LRR-Pkinase			rdv3_1151945_19_1/rdv3_70700_19_5
[truncated: 638 more rows]

## Sheet: BD
Gene_name	Chromosome	Start	End	Type of R gene	Targets by miRNA
Bradi1g13210	chr01	10018159	10019283	WRKY
Bradi1g01550	chr01	1009852	1013264	RG
Bradi1g13790	chr01	10637642	10645205	LRR
Bradi1g13860	chr01	10696152	10697882	Pkinase
Bradi1g14000	chr01	10874042	10878698	Pkinase
Bradi1g14010	chr01	10918753	10923851	Pkinase
Bradi1g14050	chr01	10958818	10960496	LRR
Bradi1g14060	chr01	10964884	10970616	Pkinase	miR2873
Bradi1g14070	chr01	10980920	10984888	Pkinase
Bradi1g14200	chr01	11112499	11114100	Pkinase
Bradi1g14300	chr01	11188915	11191904	WRKY	miR1046
Bradi1g00260	chr01	113302	121778	Pkinase
Bradi1g14720	chr01	11671123	11673512	Pkinase
Bradi1g00270	chr01	123699	125560	Pkinase	miR5048
Bradi1g01840	chr01	1238217	1244888	Pkinase
Bradi1g15470	chr01	12394472	12395793	Pkinase
Bradi1g15650	chr01	12555155	12558937	LRR-NBS	miR5369
Bradi1g15850	chr01	12801786	12804112	LRR
Bradi1g16120	chr01	13042696	13049431	WRKY
Bradi1g01940	chr01	1307377	1320231	Pkinase
Bradi1g16480	chr01	13344696	13347949	Pkinase	miR838
Bradi1g16670	chr01	13471492	13474733	Pkinase
Bradi1g17060	chr01	13702997	13712253	Pkinase	miR164/miR3932
Bradi1g17150	chr01	13774719	13776455	LRR
Bradi1g17250	chr01	13815556	13819526	Pkinase	miR5021/miR1160
Bradi1g17270	chr01	13828207	13829629	Pkinase	miR5075
Bradi1g17620	chr01	14179363	14184201	LRR-Pkinase
Bradi1g17630	chr01	14185030	14187233	Pkinase	miR5265/miR395
Bradi1g17660	chr01	14207355	14209349	WRKY
Bradi1g17810	chr01	14436965	14438605	Pkinase
Bradi1g17820	chr01	14444807	14447573	Pkinase
Bradi1g02160	chr01	1466878	1471555	Pkinase
Bradi1g18450	chr01	14812332	14816546	Pkinase
Bradi1g18500	chr01	14838937	14843316	Pkinase
Bradi1g02210	chr01	1502301	1505373	Pkinase
Bradi1g19290	chr01	15436760	15440710	Pkinase
Bradi1g02280	chr01	1552024	1556551	Pkinase
Bradi1g02290	chr01	1557876	1560815	Pkinase
Bradi1g02340	chr01	1580683	1586394	WRKY
Bradi1g19880	chr01	15931439	15935963	Pkinase	miR156
Bradi1g20160	chr01	16130624	16133778	Pkinase
Bradi1g20390	chr01	16330864	16335850	Pkinase
Bradi1g02440	chr01	1652466	1655553	Pkinase
Bradi1g20750	chr01	16641294	16645792	LRR-Pkinase
Bradi1g20910	chr01	16789108	16790181	RG
Bradi1g20920	chr01	16811086	16811987	RG	miR1168
Bradi1g20930	chr01	16868949	16869656	RG
Bradi1g20940	chr01	16870374	16870983	RG
Bradi1g20950	chr01	16873126	16873911	RG
Bradi1g20960	chr01	16877590	16878138	RG
Bradi1g20970	chr01	16879457	16880089	RG
Bradi1g21040	chr01	16943099	16948783	LRR-Pkinase
Bradi1g21110	chr01	16994693	17000073	Pkinase
Bradi1g21310	chr01	17142188	17146961	Pkinase	miR2621
Bradi1g21340	chr01	17161626	17165318	LRR
Bradi1g21610	chr01	17401195	17405269	Pkinase
Bradi1g21790	chr01	17515824	17519228	LRR
Bradi1g22200	chr01	17846943	17850958	LRR-Pkinase	miR4993
Bradi1g22500	chr01	18035124	18038858	NBS	miR2661
Bradi1g22540	chr01	18056829	18060359	Pkinase
Bradi1g22650	chr01	18167073	18170759	LRR-Pkinase	miR163
Bradi1g22680	chr01	18197079	18200281	WRKY
Bradi1g22690	chr01	18209479	18215692	Pkinase
Bradi1g23320	chr01	18706049	18708119	Pkinase	miR168
Bradi1g23340	chr01	18715369	18721632	WRKY
Bradi1g23690	chr01	19081101	19083363	Pkinase
Bradi1g23700	chr01	19086836	19089129	Pkinase
Bradi1g23710	chr01	19091278	19093529	Pkinase
Bradi1g23720	chr01	19098240	19100540	Pkinase
Bradi1g23730	chr01	19102302	19104345	Pkinase
Bradi1g23890	chr01	19194535	19196313	Pkinase
Bradi1g23970	chr01	19257221	19260591	Pkinase
Bradi1g24160	chr01	19415891	19417963	Pkinase
Bradi1g24230	chr01	19450834	19452295	LRR
Bradi1g24240	chr01	19458483	19462136	Pkinase
Bradi1g24290	chr01	19497123	19501971	Pkinase
Bradi1g24370	chr01	19547725	19548099	TIR
Bradi1g24380	chr01	19551555	19552178	TIR
Bradi1g24570	chr01	19827232	19833697	LRR-Pkinase
Bradi1g25090	chr01	20356269	20358938	Pkinase
Bradi1g25180	chr01	20454072	20460337	Pkinase
Bradi1g25190	chr01	20462377	20467001	Pkinase
Bradi1g25490	chr01	20692420	20696780	Pkinase
Bradi1g25500	chr01	20698732	20701815	Pkinase
Bradi1g25540	chr01	20763319	20767697	Pkinase
Bradi1g25550	chr01	20769958	20773129	Pkinase
Bradi1g25560	chr01	20775022	20777060	Pkinase
Bradi1g25570	chr01	20777491	20778524	Pkinase
Bradi1g25590	chr01	20782988	20786780	Pkinase
Bradi1g25600	chr01	20787451	20791526	Pkinase
Bradi1g25610	chr01	20791714	20795086	Pkinase
Bradi1g25630	chr01	20798682	20801305	Pkinase
Bradi1g25650	chr01	20808454	20811902	Pkinase
Bradi1g25660	chr01	20821315	20825752	Pkinase
Bradi1g25680	chr01	20841060	20845637	Pkinase
Bradi1g25700	chr01	20849427	20859955	Pkinase
Bradi1g25720	chr01	20863104	20867451	Pkinase
Bradi1g25760	chr01	20886915	20889879	Pkinase
Bradi1g26060	chr01	21162018	21170025	LRR
Bradi1g26310	chr01	21361100	21364935	Pkinase
Bradi1g26580	chr01	21619507	21626443	Pkinase
Bradi1g03280	chr01	2167723	2172670	Pkinase
Bradi1g26670	chr01	21695533	21705364	Pkinase
Bradi1g26830	chr01	21899958	21905618	LRR
Bradi1g26900	chr01	21981702	21985835	LRR-Pkinase	miR5054
Bradi1g03360	chr01	2203534	2206307	Pkinase
Bradi1g03370	chr01	2209391	2211501	Pkinase
Bradi1g03420	chr01	2228851	2234125	Pkinase	miR2673
Bradi1g27750	chr01	22871254	22872183	Pkinase	miR156
Bradi1g27760	chr01	22877067	22879757	LRR-NBS
Bradi1g27770	chr01	22882825	22886656	LRR-NBS
Bradi1g28110	chr01	23247916	23260742	Pkinase
Bradi1g28190	chr01	23346501	23350894	Pkinase	miR414/miR1535
Bradi1g28280	chr01	23483871	23489322	Pkinase	miR402
Bradi1g28320	chr01	23522386	23524664	Pkinase	miR5369
Bradi1g03540	chr01	2352775	2355015	Pkinase
Bradi1g28520	chr01	23827492	23828430	Pkinase
Bradi1g28590	chr01	23887566	23889272	LRR
Bradi1g28950	chr01	24311911	24322003	Pkinase	miR159
Bradi1g03650	chr01	2456234	2460791	Pkinase
Bradi1g29200	chr01	24752774	24754275	Pkinase
Bradi1g29270	chr01	24793481	24805212	NBS
Bradi1g29350	chr01	24876469	24878613	Pkinase	miR5183/miR1122
Bradi1g29360	chr01	24918282	24926945	NBS	miR5024
Bradi1g29370	chr01	24957660	24963283	LRR-NBS
Bradi1g29430	chr01	25005966	25007938	LRR-NBS
Bradi1g29440	chr01	25022901	25024286	LRR-NBS
Bradi1g29450	chr01	25032560	25033704	LRR-NBS
Bradi1g29480	chr01	25051972	25054365	LysM
Bradi1g29560	chr01	25121039	25124786	LRR-NBS	miR5654
Bradi1g29630	chr01	25176393	25179418	LRR-NBS
Bradi1g29640	chr01	25181516	25185049	RG
Bradi1g29660	chr01	25188777	25192493	LRR
Bradi1g29670	chr01	25197123	25202793	NBS	miR1862
Bradi1g29720	chr01	25258538	25261643	Pkinase
Bradi1g29780	chr01	25288592	25295857	Pkinase
Bradi1g29790	chr01	25296237	25299446	LRR
Bradi1g30160	chr01	25555093	25559038	LRR-Pkinase
Bradi1g30280	chr01	25657742	25661292	LRR-Pkinase
Bradi1g30360	chr01	25744762	25748314	Pkinase
Bradi1g30670	chr01	25991410	25994868	RG
Bradi1g30720	chr01	26089105	26094508	Pkinase	miR5019
Bradi1g30800	chr01	26149999	26153359	Pkinase
Bradi1g30860	chr01	26256197	26259886	Pkinase
Bradi1g30870	chr01	26329079	26330580	WRKY	miR5021
Bradi1g31290	chr01	26750546	26752329	Pkinase
Bradi1g31600	chr01	27065969	27072567	LRR-Pkinase	miR477
Bradi1g31730	chr01	27205347	27209222	LRR-Pkinase	miR5075
Bradi1g31750	chr01	27213549	27218063	Pkinase
Bradi1g31800	chr01	27260099	27264395	Pkinase	miR169
Bradi1g31970	chr01	27372388	27381196	LRR
Bradi1g32000	chr01	27399255	27400763	LRR
Bradi1g32160	chr01	27510644	27514082	LRR-Pkinase	miR390/miR5054
Bradi1g04080	chr01	2776045	2779519	Pkinase
Bradi1g32630	chr01	28005702	28009787	Pkinase
Bradi1g33020	chr01	28684956	28687893	LRR
Bradi1g33440	chr01	28976412	28978424	Pkinase
Bradi1g33460	chr01	28985293	28991414	Pkinase
Bradi1g33480	chr01	29004143	29007613	LRR-Pkinase
Bradi1g33510	chr01	29078184	29081616	LRR-Pkinase	miR1444
Bradi1g33620	chr01	29184601	29187222	Pkinase	miR1168
Bradi1g33640	chr01	29192140	29194995	Pkinase	miR774
Bradi1g33650	chr01	29218405	29221003	Pkinase	miR1535/miR902
Bradi1g34030	chr01	29632402	29634667	Pkinase
Bradi1g34050	chr01	29636532	29638012	RG	miR1168
Bradi1g04370	chr01	2965963	2966508	RG
Bradi1g04410	chr01	2989232	2989774	RG
Bradi1g04420	chr01	2990853	2991404	RG
Bradi1g04440	chr01	2995211	2999368	Pkinase
Bradi1g34370	chr01	29962194	29963841	RG
Bradi1g34380	chr01	29969150	29971288	LRR	miR5488
Bradi1g34410	chr01	29977716	29980546	RG
Bradi1g34430	chr01	30008805	30012261	NBS
Bradi1g34440	chr01	30015925	30019828	Pkinase
Bradi1g04470	chr01	3004917	3005492	RG
Bradi1g34700	chr01	30307750	30312635	Pkinase	miR482
Bradi1g35090	chr01	30610500	30618386	Pkinase
Bradi1g35160	chr01	30677982	30679228	Pkinase
Bradi1g35310	chr01	30793707	30796271	Pkinase	miR5165
Bradi1g35350	chr01	30837156	30839002	Pkinase
Bradi1g35480	chr01	30992672	30998494	LRR-Pkinase
Bradi1g36520	chr01	32182909	32192648	Pkinase
Bradi1g36530	chr01	32194240	32197110	LRR
Bradi1g36720	chr01	32394832	32397249	Pkinase	miR5565
Bradi1g36970	chr01	32777353	32778810	LRR
Bradi1g37190	chr01	32991372	32995422	LRR-Pkinase	miR1858
Bradi1g37210	chr01	33020762	33025377	LRR-Pkinase	miR1102
Bradi1g37300	chr01	33131393	33134901	LRR-Pkinase
Bradi1g37380	chr01	33245611	33250301	Pkinase
Bradi1g37570	chr01	33410384	33419296	LRR	miR862
Bradi1g05090	chr01	3383983	3386132	Pkinase	miR4993
Bradi1g37960	chr01	34016570	34020014	LRR-Pkinase	miR2595
Bradi1g38320	chr01	34513184	34515265	Pkinase
Bradi1g38340	chr01	34623608	34625366	Pkinase	miR399
Bradi1g39510	chr01	36111284	36117281	Pkinase	miR1320
Bradi1g05350	chr01	3634382	3636079	WRKY
Bradi1g40980	chr01	37488678	37490878	Pkinase
Bradi1g05600	chr01	3797110	3798655	LRR
Bradi1g41780	chr01	38419711	38433437	Pkinase
Bradi1g41850	chr01	38555071	38556771	Pkinase
Bradi1g41860	chr01	38579679	38590500	Pkinase
Bradi1g42260	chr01	39248064	39257642	Pkinase
Bradi1g42290	chr01	39303198	39304724	Pkinase
Bradi1g42380	chr01	39423020	39427683	Pkinase
Bradi1g42400	chr01	39476051	39483157	Pkinase
Bradi1g42470	chr01	39609823	39612236	Pkinase
Bradi1g05890	chr01	3969168	3971803	Pkinase	miR1525
Bradi1g05930	chr01	4003404	4009324	Pkinase
Bradi1g05950	chr01	4014692	4021138	Pkinase
Bradi1g06100	chr01	4098356	4102191	LRR-Pkinase	miR773
Bradi1g43350	chr01	41071572	41074009	Pkinase
Bradi1g43510	chr01	41315213	41317466	Pkinase
Bradi1g43580	chr01	41390028	41393096	Pkinase
Bradi1g43690	chr01	41491301	41494663	LRR-Pkinase
Bradi1g43880	chr01	41721222	41724180	Pkinase	miR165
Bradi1g43890	chr01	41745071	41748516	Pkinase
Bradi1g06270	chr01	4206012	4209237	Pkinase
Bradi1g06280	chr01	4212445	4215399	Pkinase	miR1535
Bradi1g06300	chr01	4224981	4228341	Pkinase
Bradi1g44540	chr01	42707844	42708536	LRR
Bradi1g44770	chr01	42887074	42892862	LRR
Bradi1g45040	chr01	43232910	43245317	Pkinase	miR395
Bradi1g46170	chr01	44486615	44489012	Pkinase
Bradi1g46200	chr01	44582165	44585191	LysM
Bradi1g46450	chr01	44977840	44985691	LRR-Pkinase	miR3454/miR171
Bradi1g46500	chr01	45028103	45030522	Pkinase
Bradi1g46570	chr01	45103333	45105408	Pkinase	miR854
Bradi1g46860	chr01	45384058	45386610	Pkinase
Bradi1g46880	chr01	45433080	45434734	Pkinase
Bradi1g47100	chr01	45651368	45657317	LRR-Pkinase
Bradi1g47110	chr01	45659846	45663439	LRR-Pkinase
Bradi1g47130	chr01	45670636	45673724	LRR-Pkinase
Bradi1g47420	chr01	45923472	45926872	NBS
Bradi1g47570	chr01	46211026	46216334	Pkinase	miR1030/miR530
Bradi1g47610	chr01	46268371	46274104	LRR
Bradi1g47620	chr01	46277534	46280996	LRR
Bradi1g00580	chr01	463748	468001	Pkinase
Bradi1g47690	chr01	46394072	46396455	WRKY
Bradi1g47990	chr01	46618271	46621473	LRR-Pkinase
Bradi1g48150	chr01	46748047	46752464	Pkinase
Bradi1g48230	chr01	46846277	46856378	LRR
Bradi1g48280	chr01	46897744	46901480	Pkinase
Bradi1g48290	chr01	46914058	46923603	RG
Bradi1g48380	chr01	47017263	47019950	Pkinase
Bradi1g48510	chr01	47104810	47109304	Pkinase
Bradi1g48750	chr01	47419959	47424310	NBS
Bradi1g48770	chr01	47430434	47433797	WRKY
Bradi1g49100	chr01	47836748	47843578	Pkinase
Bradi1g49510	chr01	48228953	48231526	Pkinase
Bradi1g49590	chr01	48273534	48276053	Pkinase
Bradi1g49950	chr01	48608674	48615506	LRR-Pkinase
Bradi1g50150	chr01	48786691	48790080	Pkinase
Bradi1g50160	chr01	48792041	48795410	Pkinase	miR165/miR166
Bradi1g50380	chr01	48973317	48979034	Pkinase	miR809
Bradi1g50410	chr01	48991598	48996327	RG
Bradi1g50420	chr01	48999645	49003859	LRR-NBS
Bradi1g07010	chr01	4902843	4905139	Pkinase	miR1848
Bradi1g50590	chr01	49179393	49185483	Pkinase
Bradi1g50630	chr01	49202453	49210072	RG
Bradi1g51000	chr01	49442998	49446286	Pkinase
Bradi1g51030	chr01	49453669	49457672	WRKY	miR5240
Bradi1g51100	chr01	49515048	49518995	Pkinase
Bradi1g51250	chr01	49698742	49703451	Pkinase
Bradi1g51320	chr01	49767720	49772817	NBS
Bradi1g51630	chr01	50060673	50064181	LRR-Pkinase	miR5643
Bradi1g07180	chr01	5011847	5015569	LRR-Pkinase	miR5252/miR5050/miR3454
Bradi1g51690	chr01	50132611	50135979	RG
Bradi1g07200	chr01	5040137	5044361	Pkinase	miR1916
Bradi1g07240	chr01	5062618	5064992	Pkinase
Bradi1g52570	chr01	50880141	50892879	Pkinase
Bradi1g53930	chr01	52313590	52315062	NBS
Bradi1g53950	chr01	52342783	52344807	Pkinase
Bradi1g54160	chr01	52564183	52566339	Pkinase
Bradi1g54170	chr01	52571519	52573770	Pkinase
Bradi1g54280	chr01	52668377	52671538	LRR-Pkinase	miR531
Bradi1g07590	chr01	5330962	5335693	Pkinase
Bradi1g55080	chr01	53465479	53469443	LRR-NBS	miR1510/miR482
Bradi1g07620	chr01	5351240	5358367	Pkinase	miR5204
Bradi1g55240	chr01	53648790	53658059	Pkinase
Bradi1g07650	chr01	5382770	5391852	Pkinase
Bradi1g55720	chr01	54219439	54220925	LRR
Bradi1g55730	chr01	54243354	54247576	Pkinase	miR164
Bradi1g07750	chr01	5478958	5484235	Pkinase
Bradi1g56100	chr01	54802090	54807559	Pkinase
Bradi1g56540	chr01	55134891	55138935	LRR-Pkinase	miR906/miR5139/miR2864
Bradi1g56690	chr01	55293280	55296901	LRR
Bradi1g07810	chr01	5532475	5540089	Pkinase
Bradi1g56970	chr01	55653556	55658016	Pkinase
Bradi1g07940	chr01	5604286	5606799	Pkinase
Bradi1g07970	chr01	5619653	5623406	WRKY
Bradi1g07980	chr01	5628238	5630598	WRKY
Bradi1g57660	chr01	56427340	56429507	Pkinase
Bradi1g57670	chr01	56430503	56432515	Pkinase	miR5210
Bradi1g57690	chr01	56446663	56448663	Pkinase	miR4994
Bradi1g57700	chr01	56450499	56451611	Pkinase
Bradi1g57720	chr01	56465684	56467955	Pkinase
Bradi1g57730	chr01	56477631	56479775	Pkinase
Bradi1g57740	chr01	56482296	56484444	Pkinase
Bradi1g57750	chr01	56488064	56490415	Pkinase	miR156/miR1077/miR529
Bradi1g57760	chr01	56491950	56494289	Pkinase
Bradi1g57780	chr01	56521729	56523822	Pkinase
Bradi1g57810	chr01	56566111	56568189	Pkinase	miR1513
Bradi1g57820	chr01	56574686	56576762	Pkinase
Bradi1g57900	chr01	56697156	56700983	LRR-Pkinase	miR482
Bradi1g57910	chr01	56707587	56712052	Pkinase
Bradi1g58000	chr01	56860140	56862759	Pkinase
Bradi1g58020	chr01	56896542	56898372	Pkinase	miR3441
Bradi1g58120	chr01	56979027	56980456	Pkinase
Bradi1g58130	chr01	56984375	56986663	Pkinase
Bradi1g58260	chr01	57097957	57102428	LRR-Pkinase
Bradi1g58290	chr01	57114762	57117305	Pkinase	miR862
Bradi1g58340	chr01	57172499	57186060	LRR	miR5182
Bradi1g08100	chr01	5717967	5719246	WRKY
Bradi1g08110	chr01	5719875	5722044	WRKY
Bradi1g58400	chr01	57209009	57212945	Pkinase
Bradi1g58460	chr01	57297093	57301471	LRR-Pkinase
Bradi1g58760	chr01	57813948	57822303	Pkinase
Bradi1g58770	chr01	57833316	57835213	Pkinase
Bradi1g58810	chr01	57883897	57890503	Pkinase	miR4993
Bradi1g08240	chr01	5793548	5798403	LRR-Pkinase
Bradi1g58930	chr01	58032650	58036739	Pkinase
Bradi1g58940	chr01	58058988	58060522	NBS	miR5012
Bradi1g58950	chr01	58061516	58063169	NBS
Bradi1g58980	chr01	58105288	58106920	LRR-NBS	miR5012
Bradi1g59010	chr01	58115319	58119791	Pkinase
Bradi1g08290	chr01	5817956	5827194	Pkinase
Bradi1g59180	chr01	58314278	58317315	WRKY
Bradi1g59210	chr01	58332969	58335506	Pkinase
Bradi1g59290	chr01	58390280	58392388	LRR-Pkinase	miR1313/miR843
Bradi1g59360	chr01	58446811	58450089	LRR-Pkinase	miR482
Bradi1g59380	chr01	58461429	58462664	RG	miR482
Bradi1g59390	chr01	58464592	58465056	RG
Bradi1g59400	chr01	58465468	58465971	RG
Bradi1g59430	chr01	58486771	58490592	LRR	miR848
Bradi1g60170	chr01	59405460	59409106	Pkinase
Bradi1g60340	chr01	59671548	59677349	Pkinase	miR3520
Bradi1g00230	chr01	59775	60717	NBS
Bradi1g60400	chr01	59787551	59792357	LRR-Pkinase
Bradi1g60720	chr01	60104863	60110145	Pkinase
Bradi1g08540	chr01	6024322	6033838	Pkinase
Bradi1g61450	chr01	60837058	60841216	Pkinase
Bradi1g61640	chr01	60986040	60994004	Pkinase
Bradi1g61660	chr01	61009128	61011367	NBS
Bradi1g08660	chr01	6103556	6110266	Pkinase	miR5075
Bradi1g61690	chr01	61046544	61048446	Pkinase
Bradi1g62440	chr01	61667348	61672289	Pkinase
Bradi1g63080	chr01	62283621	62286613	Pkinase
Bradi1g63200	chr01	62404119	62407890	LRR-Pkinase
Bradi1g63220	chr01	62421625	62422845	WRKY
Bradi1g63290	chr01	62476732	62481086	Pkinase
Bradi1g63320	chr01	62493254	62496881	Pkinase	miR1079
Bradi1g63350	chr01	62521605	62527119	LRR-Pkinase
Bradi1g63550	chr01	62689474	62694290	LRR-Pkinase	miR319
Bradi1g63910	chr01	63118295	63119746	WRKY	miR1158
Bradi1g64010	chr01	63210453	63215504	Pkinase
Bradi1g08980	chr01	6342314	6347921	LRR-Pkinase
Bradi1g64230	chr01	63427252	63427767	Pkinase
Bradi1g08990	chr01	6351432	6352286	Pkinase
Bradi1g09000	chr01	6356310	6358658	Pkinase
Bradi1g65110	chr01	64206142	64208991	LRR-Pkinase
Bradi1g65300	chr01	64340048	64342836	Pkinase
Bradi1g65340	chr01	64369379	64372931	Pkinase	miR2919
Bradi1g65500	chr01	64476929	64478355	Pkinase
Bradi1g65630	chr01	64598702	64605203	Pkinase	miR437
Bradi1g65810	chr01	64739861	64742370	Pkinase
Bradi1g65930	chr01	64814553	64817662	Pkinase
Bradi1g66160	chr01	64997113	64999753	Pkinase
Bradi1g66660	chr01	65428445	65431749	Pkinase
Bradi1g09170	chr01	6545010	6548310	WRKY
Bradi1g66700	chr01	65477610	65478098	RG
Bradi1g66950	chr01	65698330	65703685	Pkinase	miR2868
Bradi1g67050	chr01	65771859	65777487	LRR-Pkinase	miR848/miR529
Bradi1g67250	chr01	65922845	65926572	Pkinase
Bradi1g09230	chr01	6603710	6604342	RG
Bradi1g67400	chr01	66064380	66071523	Pkinase
Bradi1g67840	chr01	66425532	66429845	LRR-NBS	miR5384
Bradi1g67890	chr01	66465178	66469110	Pkinase
Bradi1g67940	chr01	66503093	66506638	Pkinase
Bradi1g68490	chr01	67063237	67067817	Pkinase
Bradi1g00960	chr01	673099	678601	LRR-NBS
Bradi1g68990	chr01	67440655	67443228	Pkinase	miR166
Bradi1g69060	chr01	67514274	67517555	Pkinase
Bradi1g69100	chr01	67560575	67564171	LRR-Pkinase
Bradi1g69290	chr01	67759866	67761911	Pkinase
Bradi1g69340	chr01	67785513	67790260	Pkinase	miR167
Bradi1g69400	chr01	67832493	67833815	Pkinase	miR160
Bradi1g69550	chr01	68060336	68064046	LRR-Pkinase	miR159/miR5384
Bradi1g69590	chr01	68096535	68105956	LRR	miR5560/miR5570
Bradi1g69600	chr01	68106100	68108796	Pkinase
Bradi1g70120	chr01	68558496	68559665	Pkinase
Bradi1g70150	chr01	68566909	68568174	Pkinase
Bradi1g70190	chr01	68598748	68601607	Pkinase	miR167
Bradi1g70250	chr01	68646012	68650315	LRR
Bradi1g70280	chr01	68668366	68672445	LRR
Bradi1g70320	chr01	68707482	68708615	Pkinase
Bradi1g70690	chr01	68894430	68900095	Pkinase
Bradi1g70730	chr01	68911878	68912450	RG
Bradi1g70950	chr01	69082744	69084057	Pkinase	miR2275
Bradi1g71140	chr01	69209178	69210503	Pkinase	miR2275
Bradi1g71150	chr01	69217464	69218771	Pkinase
Bradi1g71840	chr01	69764060	69768321	LRR
Bradi1g72340	chr01	70062477	70064856	LRR
Bradi1g72430	chr01	70164634	70170407	LRR-Pkinase
Bradi1g72570	chr01	70281753	70288510	LRR-Pkinase
Bradi1g72740	chr01	70422987	70427423	Pkinase
Bradi1g72860	chr01	70494270	70494827	RG
Bradi1g73210	chr01	70794913	70798263	Pkinase	miR5558
Bradi1g74480	chr01	71704725	71713297	Pkinase	miR319/miR5012
Bradi1g74540	chr01	71746600	71748946	Pkinase
Bradi1g75140	chr01	72112290	72115848	Pkinase
Bradi1g75150	chr01	72118481	72123498	Pkinase
Bradi1g01060	chr01	723127	723493	WRKY
Bradi1g75430	chr01	72326714	72330156	LRR-Pkinase
Bradi1g75950	chr01	72691968	72694806	Pkinase	miR4996
Bradi1g76180	chr01	72843076	72846317	LysM
Bradi1g76230	chr01	72876438	72880636	Pkinase
Bradi1g76350	chr01	72967155	72969525	Pkinase
Bradi1g76360	chr01	72970982	72980312	Pkinase
Bradi1g76560	chr01	73098658	73104007	Pkinase	miR537
Bradi1g76660	chr01	73158424	73161556	LRR-Pkinase	miR390
Bradi1g76760	chr01	73240270	73244553	Pkinase	miR5658
Bradi1g76840	chr01	73295688	73299423	Pkinase
Bradi1g76920	chr01	73334811	73337669	Pkinase
Bradi1g77080	chr01	73456325	73461765	Pkinase
Bradi1g77330	chr01	73711289	73720650	Pkinase	miR2673
Bradi1g77700	chr01	73915598	73924915	Pkinase
Bradi1g77730	chr01	73934764	73936222	Pkinase	miR482
Bradi1g77920	chr01	74047752	74050478	LysM
Bradi1g10260	chr01	7411317	7415752	LRR-Pkinase	miR1166/miR1066
Bradi1g78380	chr01	74392893	74397279	Pkinase
Bradi1g78390	chr01	74399371	74402958	Pkinase
Bradi1g78800	chr01	74755162	74758429	RG	miR838
Bradi1g10500	chr01	7582946	7584317	Pkinase
Bradi1g10530	chr01	7619237	7626251	Pkinase
Bradi1g10770	chr01	7809375	7810400	Pkinase
Bradi1g10790	chr01	7835644	7836642	Pkinase	miR5384
Bradi1g10800	chr01	7865287	7866321	Pkinase
Bradi1g10950	chr01	7954865	7961115	Pkinase
Bradi1g10970	chr01	7973279	7979810	Pkinase
Bradi1g11020	chr01	8009788	8015003	Pkinase
Bradi1g01210	chr01	818291	819543	RG
Bradi1g01250	chr01	831228	836715	NBS
Bradi1g11340	chr01	8383412	8389610	Pkinase
Bradi1g01260	chr01	843158	844958	LRR
Bradi1g11380	chr01	8436386	8447707	Pkinase
Bradi1g11430	chr01	8486874	8490027	Pkinase	miR3444
Bradi1g11870	chr01	8829867	8831369	LRR
Bradi1g12150	chr01	9069968	9073822	Pkinase
Bradi1g01370	chr01	916889	917695	Pkinase
Bradi1g01380	chr01	920907	921731	NBS
Bradi1g01400	chr01	926984	932276	RG
Bradi1g12380	chr01	9278774	9281721	Pkinase
Bradi1g12400	chr01	9291467	9294311	Pkinase
Bradi1g12410	chr01	9300618	9303443	Pkinase	miR169/miR2926
Bradi1g01410	chr01	936810	940782	LRR
Bradi1g01440	chr01	951447	952578	Pkinase
Bradi1g12840	chr01	9707900	9710391	LRR
Bradi2g11640	chr02	10002858	10005965	Pkinase	miR1516
Bradi2g12120	chr02	10468098	10472806	Pkinase
Bradi2g12130	chr02	10473022	10476651	Pkinase
Bradi2g12250	chr02	10584903	10595059	Pkinase
Bradi2g12500	chr02	10821832	10824455	RG
Bradi2g12580	chr02	10922341	10925278	Pkinase	miR3695
Bradi2g12760	chr02	11136451	11137968	LRR
Bradi2g12900	chr02	11257647	11263046	Pkinase
Bradi2g12910	chr02	11280643	11284829	Pkinase
Bradi2g12940	chr02	11329226	11335764	Pkinase
Bradi2g13240	chr02	11676773	11678695	Pkinase
Bradi2g13790	chr02	12377829	12382386	LRR-Pkinase
Bradi2g14310	chr02	12892463	12897607	Pkinase	miR415
Bradi2g14510	chr02	13103265	13107520	Pkinase	miR169
Bradi2g01940	chr02	1311132	1314819	Pkinase
Bradi2g14530	chr02	13112874	13117045	Pkinase
Bradi2g14850	chr02	13313867	13316191	Pkinase
Bradi2g15320	chr02	13688732	13693742	Pkinase
Bradi2g15360	chr02	13707176	13708809	WRKY	miR5384
Bradi2g15520	chr02	13793249	13796809	Pkinase	miR5075
Bradi2g15560	chr02	13839453	13843007	Pkinase
Bradi2g15620	chr02	13875717	13880863	Pkinase	miR2055
Bradi2g15880	chr02	14040691	14041634	WRKY
Bradi2g16150	chr02	14220256	14222873	WRKY	miR164/miR2925
Bradi2g16340	chr02	14412074	14417497	Pkinase
Bradi2g16370	chr02	14432667	14433161	WRKY
Bradi2g02160	chr02	1464127	1469288	LRR
Bradi2g17450	chr02	15517199	15520386	NBS
Bradi2g02290	chr02	1552507	1554747	Pkinase	miR5370
Bradi2g17520	chr02	15616856	15623454	Pkinase	miR2925
Bradi2g17660	chr02	15742021	15746570	Pkinase
Bradi2g17800	chr02	15848962	15851260	Pkinase	miR2673/miR838
Bradi2g17820	chr02	15856972	15858475	Pkinase
Bradi2g17830	chr02	15863628	15865277	Pkinase	miR5384/miR856
Bradi2g17840	chr02	15868375	15869700	Pkinase	miR2673
Bradi2g02430	chr02	1629426	1633285	Pkinase
Bradi2g18530	chr02	16474142	16475652	WRKY
Bradi2g02470	chr02	1648114	1651570	Pkinase
Bradi2g02480	chr02	1653141	1655329	Pkinase
Bradi2g02490	chr02	1657340	1659940	Pkinase
Bradi2g02510	chr02	1666209	1671313	Pkinase
Bradi2g18830	chr02	16664733	16666204	RG
Bradi2g18840	chr02	16667336	16668844	NBS
Bradi2g18950	chr02	16719892	16721463	LRR
Bradi2g18970	chr02	16730349	16735043	Pkinase
Bradi2g02530	chr02	1676998	1682862	Pkinase	miR172
Bradi2g19070	chr02	16801079	16803652	WRKY
Bradi2g19220	chr02	16944342	16946236	Pkinase
Bradi2g19250	chr02	16960209	16966032	Pkinase	miR2918
Bradi2g19290	chr02	16983073	16987026	Pkinase
Bradi2g19380	chr02	17082601	17086788	LRR-Pkinase	miR1066
Bradi2g19590	chr02	17241402	17245663	Pkinase	miR5016
Bradi2g19760	chr02	17405093	17407360	Pkinase
Bradi2g19970	chr02	17570995	17572850	Pkinase
Bradi2g20200	chr02	17734475	17742146	Pkinase
Bradi2g20480	chr02	17976969	17979528	LRR
Bradi2g20500	chr02	17993875	17998610	Pkinase
Bradi2g20690	chr02	18172471	18179213	Pkinase
Bradi2g20880	chr02	18300681	18303189	Pkinase	miR482
Bradi2g21360	chr02	18725685	18729077	NBS	miR1507/miR2093/miR482
Bradi2g21390	chr02	18759409	18761785	Pkinase
Bradi2g21790	chr02	19161586	19165092	Pkinase	miR414/miR847
Bradi2g21990	chr02	19446071	19451748	LRR-Pkinase
Bradi2g22140	chr02	19624524	19633421	LRR-Pkinase	miR171/miR5218
Bradi2g22180	chr02	19663033	19666549	LRR-Pkinase
Bradi2g22190	chr02	19677881	19684511	Pkinase
Bradi2g22210	chr02	19711742	19714086	Pkinase	miR1848
Bradi2g22230	chr02	19779563	19782548	WRKY	miR1168
Bradi2g22240	chr02	19785837	19786762	WRKY
Bradi2g22330	chr02	19862702	19864730	Pkinase	miR531
Bradi2g22350	chr02	19875197	19876727	Pkinase	miR426
Bradi2g22440	chr02	19960366	19962573	WRKY
Bradi2g22610	chr02	20126413	20131370	LRR-Pkinase
Bradi2g22750	chr02	20263728	20269410	Pkinase	miR1075/miR835/miR5075/miR395
Bradi2g22760	chr02	20276563	20281772	Pkinase	miR1168
Bradi2g22970	chr02	20547875	20549392	Pkinase
Bradi2g24010	chr02	21774902	21785084	Pkinase
Bradi2g00490	chr02	217891	220867	LRR
Bradi2g03010	chr02	2182629	2187315	NBS
Bradi2g03020	chr02	2197165	2200246	NBS	miR482
Bradi2g03040	chr02	2204112	2205914	NBS	miR482
Bradi2g24200	chr02	22058178	22061516	Pkinase
Bradi2g03060	chr02	2211101	2215797	NBS	miR482
Bradi2g00500	chr02	222386	225677	LRR-Pkinase
Bradi2g24920	chr02	22714683	22716194	Pkinase	miR1432
Bradi2g24930	chr02	22734128	22736170	Pkinase
Bradi2g03190	chr02	2302591	2305241	RG
Bradi2g03200	chr02	2307348	2310326	NBS	miR2118/miR482/miR530
Bradi2g25280	chr02	23221492	23224240	Pkinase
Bradi2g25320	chr02	23251571	23255020	Pkinase	miR529
Bradi2g25330	chr02	23255837	23259038	LRR-NBS
Bradi2g25620	chr02	23737332	23739147	LRR
Bradi2g25770	chr02	23941930	23943294	Pkinase
Bradi2g03260	chr02	2400679	2404878	NBS	miR2118/miR482/miR530
Bradi2g26060	chr02	24285030	24286494	Pkinase
Bradi2g26130	chr02	24443825	24445250	Pkinase
Bradi2g26150	chr02	24453858	24456794	NBS
Bradi2g26470	chr02	25101175	25107920	LRR
Bradi2g26510	chr02	25135924	25142237	Pkinase
Bradi2g26550	chr02	25200095	25212502	Pkinase
Bradi2g26680	chr02	25412905	25417809	Pkinase
Bradi2g03480	chr02	2551750	2555522	Pkinase	miR5634
Bradi2g00540	chr02	255279	258552	LRR-Pkinase	miR165
Bradi2g26890	chr02	25654895	25657434	Pkinase	miR2104
Bradi2g03570	chr02	2593099	2596005	LRR
Bradi2g27350	chr02	26219276	26227866	Pkinase	miR2633
Bradi2g27370	chr02	26248165	26251233	Pkinase
Bradi2g27750	chr02	26579619	26581154	RG
Bradi2g03850	chr02	2723109	2726727	Pkinase
Bradi2g28140	chr02	27389554	27392094	Pkinase
Bradi2g03880	chr02	2748587	2749618	LRR
Bradi2g03890	chr02	2752058	2753960	LRR	miR482
Bradi2g03900	chr02	2755699	2757198	LRR
Bradi2g03910	chr02	2761516	2763191	LRR	miR482
Bradi2g03920	chr02	2764552	2769271	LRR	miR444/miR5380/miR482
Bradi2g30790	chr02	30385271	30389483	WRKY
Bradi2g30800	chr02	30398035	30400975	WRKY
Bradi2g04330	chr02	3068257	3072099	LRR-Pkinase	miR2919
Bradi2g31050	chr02	30769329	30770218	Pkinase
Bradi2g31060	chr02	30772454	30772984	Pkinase
Bradi2g04420	chr02	3113410	3118032	LRR-Pkinase	miR159
Bradi2g31490	chr02	31238510	31241471	Pkinase
Bradi2g31540	chr02	31353205	31355820	Pkinase
Bradi2g31620	chr02	31506381	31508164	Pkinase
Bradi2g31990	chr02	32061410	32065808	Pkinase
Bradi2g32280	chr02	32290273	32294755	LRR
Bradi2g32590	chr02	32509454	32510881	Pkinase
Bradi2g32610	chr02	32545714	32551208	Pkinase
Bradi2g32620	chr02	32568107	32572107	Pkinase	miR5020
Bradi2g33040	chr02	33081049	33088265	Pkinase
Bradi2g33340	chr02	33415938	33417275	LRR
Bradi2g33530	chr02	33664238	33673089	Pkinase
Bradi2g33540	chr02	33674703	33675549	WRKY
Bradi2g33930	chr02	33996254	33998028	LRR
Bradi2g34210	chr02	34257211	34258245	Pkinase
Bradi2g34340	chr02	34408972	34412681	LRR
Bradi2g34380	chr02	34460179	34464098	LRR-Pkinase	miR5384
Bradi2g34620	chr02	34686334	34688744	Pkinase
Bradi2g34700	chr02	34781952	34785527	Pkinase
Bradi2g35490	chr02	35817908	35819027	LRR
Bradi2g35770	chr02	36197802	36203311	LRR-NBS
Bradi2g35970	chr02	36334420	36339938	Pkinase	miR1107
Bradi2g05080	chr02	3634520	3636746	LRR
Bradi2g36030	chr02	36379631	36388312	LRR
Bradi2g36040	chr02	36408444	36417364	LRR-NBS
Bradi2g36110	chr02	36490780	36491577	Pkinase	miR950
Bradi2g36150	chr02	36573551	36574648	NBS
Bradi2g36170	chr02	36609649	36609975	RG
Bradi2g36180	chr02	36611574	36618053	LRR-NBS
Bradi2g36190	chr02	36621585	36631306	LRR-NBS
Bradi2g36470	chr02	36786589	36792652	Pkinase
Bradi2g36880	chr02	37288051	37293352	LRR-Pkinase
Bradi2g36980	chr02	37368951	37373253	Pkinase	miR5021
Bradi2g00280	chr02	37371	39452	WRKY
Bradi2g37170	chr02	37544484	37548161	RG
Bradi2g37190	chr02	37564811	37567187	NBS	miR5071
Bradi2g37620	chr02	37980978	37984367	LRR
Bradi2g37990	chr02	38331421	38334008	NBS
Bradi2g38080	chr02	38456155	38458873	Pkinase	miR2119/miR5381/miR1848
Bradi2g38090	chr02	38461562	38464062	Pkinase
Bradi2g38190	chr02	38547320	38551701	LRR
Bradi2g38200	chr02	38556042	38558994	Pkinase	miR3461
Bradi2g38260	chr02	38609333	38614173	Pkinase
Bradi2g38280	chr02	38623956	38628810	Pkinase
Bradi2g38370	chr02	38680126	38683478	Pkinase	miR444
Bradi2g38510	chr02	38794009	38798908	Pkinase
Bradi2g38590	chr02	38866764	38870433	Pkinase	miR172
Bradi2g38790	chr02	39030333	39036523	NBS	miR861
Bradi2g38800	chr02	39038158	39044458	NBS
Bradi2g38810	chr02	39048169	39056151	LRR-NBS	miR482
Bradi2g38830	chr02	39062550	39068744	NBS
Bradi2g38840	chr02	39072217	39082513	NBS
Bradi2g38900	chr02	39112006	39119076	NBS
Bradi2g38910	chr02	39123681	39129784	Pkinase
Bradi2g38920	chr02	39131373	39137712	NBS
Bradi2g38950	chr02	39152656	39158201	Pkinase
Bradi2g38960	chr02	39162723	39168873	Pkinase	miR1101
Bradi2g38970	chr02	39172333	39175330	Pkinase	miR1430
Bradi2g38980	chr02	39187883	39191213	RG
Bradi2g39070	chr02	39247635	39251513	RG
Bradi2g39080	chr02	39252863	39256771	RG
Bradi2g39090	chr02	39263447	39264778	RG
Bradi2g39210	chr02	39332321	39334063	RG
Bradi2g39250	chr02	39366464	39368948	LRR-NBS
Bradi2g39350	chr02	39411876	39418219	Pkinase
Bradi2g39390	chr02	39459843	39460808	NBS
Bradi2g39400	chr02	39462831	39464417	LRR-NBS	miR1158
Bradi2g00670	chr02	394744	398444	Pkinase
Bradi2g39430	chr02	39492806	39496777	LRR
Bradi2g39440	chr02	39503688	39506712	LRR-NBS
Bradi2g39460	chr02	39511996	39515175	LRR-NBS	miR1507/miR5301/miR1161
Bradi2g39520	chr02	39697722	39705035	NBS
Bradi2g39550	chr02	39731910	39736011	NBS
Bradi2g39560	chr02	39736276	39737948	NBS
Bradi2g39630	chr02	39777358	39780598	RG
Bradi2g05500	chr02	3979821	3981719	WRKY	miR1858
Bradi2g39710	chr02	39836249	39840227	Pkinase
Bradi2g05510	chr02	3983627	3984262	WRKY	miR4993
Bradi2g39720	chr02	39840840	39844439	Pkinase
Bradi2g39750	chr02	39850509	39855206	LRR	miR156/miR2925
Bradi2g39830	chr02	39884957	39885967	LRR
Bradi2g39850	chr02	39894441	39897721	NBS
Bradi2g05530	chr02	3992703	4000517	Pkinase	miR1038
Bradi2g40080	chr02	40031459	40035969	Pkinase
Bradi2g40500	chr02	40663273	40673520	Pkinase	miR2673
Bradi2g40550	chr02	40768817	40779080	Pkinase
Bradi2g05610	chr02	4092590	4093615	RG
Bradi2g40630	chr02	40936902	40943660	Pkinase
Bradi2g05730	chr02	4206188	4211155	Pkinase
Bradi2g41700	chr02	42079109	42082619	Pkinase
Bradi2g41900	chr02	42319235	42321777	Pkinase	miR1310/miR168/miR1535
Bradi2g41920	chr02	42353198	42360269	LRR-NBS
Bradi2g41930	chr02	42362002	42364081	NBS
Bradi2g42150	chr02	42635557	42640986	Pkinase
Bradi2g42320	chr02	42799448	42804125	Pkinase
Bradi2g42480	chr02	42982671	42984591	LRR
Bradi2g42740	chr02	43205431	43210649	Pkinase
Bradi2g42810	chr02	43255998	43257606	LRR
Bradi2g42820	chr02	43264921	43267943	LRR
Bradi2g42830	chr02	43276444	43281292	Pkinase
Bradi2g42880	chr02	43322469	43324547	LRR	miR167
Bradi2g42890	chr02	43325409	43328395	LRR
Bradi2g42900	chr02	43344772	43347321	NBS	miR5562
Bradi2g43110	chr02	43602944	43608572	Pkinase
Bradi2g43140	chr02	43650148	43651173	Pkinase
Bradi2g43580	chr02	44034204	44045005	Pkinase	miR1521
Bradi2g05910	chr02	4420632	4427252	Pkinase
Bradi2g43860	chr02	44359247	44361579	Pkinase	miR1082
Bradi2g43910	chr02	44420445	44424115	Pkinase
Bradi2g43940	chr02	44436542	44438148	LRR	miR1168
Bradi2g44090	chr02	44578672	44580858	WRKY
Bradi2g44270	chr02	44782012	44783510	WRKY	miR156/miR5384
Bradi2g44350	chr02	44852084	44858179	Pkinase
Bradi2g44400	chr02	44901422	44906613	Pkinase	miR5175
Bradi2g44830	chr02	45214133	45217439	Pkinase	miR166
Bradi2g44910	chr02	45294740	45299236	Pkinase
Bradi2g45010	chr02	45394037	45403577	Pkinase	miR420
Bradi2g06060	chr02	4549462	4555734	Pkinase
Bradi2g45480	chr02	45857664	45858974	WRKY
Bradi2g45850	chr02	46275547	46279279	Pkinase
Bradi2g45870	chr02	46302880	46308387	Pkinase	miR2592
Bradi2g45900	chr02	46341174	46344106	WRKY
Bradi2g46000	chr02	46445433	46446413	Pkinase
Bradi2g46140	chr02	46574293	46576855	Pkinase	miR1023
Bradi2g46180	chr02	46595928	46598788	Pkinase	miR5658
Bradi2g06230	chr02	4677562	4682565	Pkinase	miR2632
Bradi2g46340	chr02	46786767	46795821	Pkinase
Bradi2g46370	chr02	46828107	46833289	LRR-Pkinase	miR1522/miR1161
Bradi2g06260	chr02	4698348	4702360	Pkinase	miR400
Bradi2g47000	chr02	47387894	47392219	Pkinase
Bradi2g47060	chr02	47414393	47418006	Pkinase
Bradi2g47070	chr02	47419336	47421682	Pkinase
Bradi2g47170	chr02	47520708	47522415	Pkinase
Bradi2g47480	chr02	47895034	47896500	Pkinase
Bradi2g47490	chr02	47901623	47903160	Pkinase	miR2934/miR3444/miR5384
Bradi2g47500	chr02	47907123	47908569	Pkinase	miR910
Bradi2g47510	chr02	47911559	47913163	Pkinase	miR838
Bradi2g47850	chr02	48211458	48216975	Pkinase
Bradi2g47920	chr02	48265792	48271572	Pkinase
Bradi2g48000	chr02	48348864	48350942	LRR-Pkinase	miR482
Bradi2g48090	chr02	48426948	48428121	WRKY
Bradi2g48280	chr02	48579097	48582858	LRR-Pkinase	miR169
Bradi2g48470	chr02	48764828	48766526	NBS
Bradi2g48480	chr02	48767302	48768688	NBS	miR2649
Bradi2g48490	chr02	48771728	48775209	NBS
Bradi2g48820	chr02	49011412	49012936	LRR
Bradi2g48830	chr02	49018074	49024518	Pkinase
Bradi2g48910	chr02	49070580	49071628	WRKY
Bradi2g49020	chr02	49173622	49177995	WRKY	miR838
Bradi2g49240	chr02	49360902	49365034	Pkinase
Bradi2g49400	chr02	49503369	49508932	Pkinase	miR2633/miR5369
Bradi2g06490	chr02	4950531	4955745	Pkinase	miR166
Bradi2g49450	chr02	49540913	49545125	LRR-Pkinase
Bradi2g49590	chr02	49632703	49638684	Pkinase	miR4248
Bradi2g06510	chr02	4968037	4975726	Pkinase
Bradi2g49700	chr02	49740523	49744032	Pkinase
Bradi2g49790	chr02	49806124	49809892	Pkinase	miR1094
Bradi2g06530	chr02	4989865	4991442	Pkinase
Bradi2g49920	chr02	49920386	49921642	LRR
Bradi2g49940	chr02	49935862	49938283	Pkinase
Bradi2g06550	chr02	4995553	4997541	Pkinase
Bradi2g50430	chr02	50327243	50328765	Pkinase
Bradi2g50440	chr02	50331202	50334836	Pkinase	miR2922
Bradi2g50590	chr02	50430446	50433854	NBS
Bradi2g51370	chr02	50961551	50969799	Pkinase	miR477
Bradi2g51560	chr02	51146168	51149136	Pkinase
Bradi2g51570	chr02	51151844	51156447	Pkinase
Bradi2g51720	chr02	51317124	51319286	Pkinase
Bradi2g51810	chr02	51394701	51398567	NBS
Bradi2g51840	chr02	51410877	51418792	Pkinase
Bradi2g51850	chr02	51425797	51426075	LysM	miR164
Bradi2g51920	chr02	51459972	51464153	Pkinase
Bradi2g51930	chr02	51466563	51466982	LysM
Bradi2g51940	chr02	51469859	51473947	Pkinase	miR3454
Bradi2g51960	chr02	51484206	51486334	Pkinase
Bradi2g52150	chr02	51624072	51626996	LRR-NBS	miR482
Bradi2g52430	chr02	51809981	51811177	NBS
Bradi2g52440	chr02	51811347	51812981	LRR
Bradi2g52450	chr02	51821050	51824023	LRR-NBS
Bradi2g52840	chr02	52105609	52109941	LRR-NBS	miR1507/miR395
Bradi2g52870	chr02	52129651	52132367	Pkinase
Bradi2g52890	chr02	52161395	52165724	LRR
Bradi2g52960	chr02	52191337	52196419	Pkinase
Bradi2g52970	chr02	52197662	52204368	Pkinase
Bradi2g53280	chr02	52436261	52441828	LRR-Pkinase
Bradi2g53290	chr02	52443221	52448980	LRR	miR390
Bradi2g53400	chr02	52525260	52534569	LRR-Pkinase
Bradi2g53420	chr02	52549204	52552319	LRR-Pkinase
Bradi2g53480	chr02	52621457	52623072	WRKY
Bradi2g53500	chr02	52646076	52649410	WRKY	miR159
Bradi2g53510	chr02	52655598	52657803	WRKY	miR5384
Bradi2g53520	chr02	52664751	52666466	WRKY
Bradi2g53540	chr02	52681779	52685549	LRR-Pkinase
Bradi2g53550	chr02	52694971	52699119	Pkinase	miR5513
Bradi2g53670	chr02	52787544	52790099	Pkinase
Bradi2g53760	chr02	52860060	52862718	WRKY	miR1151/miR5384
Bradi2g54080	chr02	53042608	53049672	Pkinase
Bradi2g54100	chr02	53068390	53076517	Pkinase	miR3444
Bradi2g54250	chr02	53206816	53210434	RG
Bradi2g54720	chr02	53553539	53556063	WRKY
Bradi2g55130	chr02	53835504	53842540	Pkinase
Bradi2g55930	chr02	54398073	54403392	Pkinase	miR1438/miR870
Bradi2g56270	chr02	54654157	54658695	Pkinase
Bradi2g56460	chr02	54794884	54798624	Pkinase
Bradi2g56750	chr02	55012164	55017229	LRR-Pkinase	miR390
Bradi2g56930	chr02	55181747	55186191	Pkinase
Bradi2g07200	chr02	5519386	5522504	NBS
Bradi2g56990	chr02	55203159	55205192	Pkinase	miR1858
Bradi2g57410	chr02	55580044	55582803	Pkinase	miR5384
Bradi2g57470	chr02	55622119	55624811	Pkinase
Bradi2g58230	chr02	56207421	56209862	LRR	miR169
Bradi2g00900	chr02	563704	566857	Pkinase
Bradi2g07310	chr02	5654494	5657002	Pkinase
Bradi2g58780	chr02	56575716	56579776	LRR-Pkinase	miR3455/miR390
Bradi2g07330	chr02	5660202	5663947	LRR-Pkinase
Bradi2g07340	chr02	5669923	5672252	Pkinase
Bradi2g59310	chr02	57048956	57053065	NBS	miR3980
Bradi2g59340	chr02	57071336	57076004	Pkinase
Bradi2g59470	chr02	57156317	57159189	Pkinase	miR5384
Bradi2g59560	chr02	57232686	57236314	Pkinase
Bradi2g59970	chr02	57460381	57460950	RG
Bradi2g60120	chr02	57531335	57535444	Pkinase	miR5075
Bradi2g60230	chr02	57590184	57595457	LRR-NBS	miR2595/miR395
Bradi2g60250	chr02	57612062	57616124	LRR-NBS	miR3633
Bradi2g60260	chr02	57636091	57642295	LRR-NBS	miR951
Bradi2g60410	chr02	57747301	57750580	RG
Bradi2g60430	chr02	57756592	57760403	RG
Bradi2g60440	chr02	57761415	57765543	RG
Bradi2g60530	chr02	57863060	57867100	Pkinase
Bradi2g61250	chr02	58362846	58366594	LRR-Pkinase
Bradi2g61310	chr02	58451008	58455237	Pkinase
Bradi2g61460	chr02	58542194	58547256	LRR
Bradi2g61470	chr02	58552470	58562371	LRR
Bradi2g61510	chr02	58585079	58587234	NBS
Bradi2g61520	chr02	58588343	58591893	NBS	miR1510/miR779/miR482
Bradi2g00920	chr02	586143	589497	LRR
Bradi2g61700	chr02	58677821	58678512	LRR
Bradi2g61810	chr02	58747648	58750933	LRR	miR3460
Bradi2g62060	chr02	58863779	58866577	Pkinase
Bradi2g62130	chr02	58924622	58926999	WRKY	miR2673
Bradi2g62290	chr02	58985686	58988953	Pkinase
Bradi2g07560	chr02	5914388	5919470	Pkinase
Bradi2g62670	chr02	59210078	59214798	Pkinase	miR5384
Bradi2g62710	chr02	59232430	59233527	Pkinase	miR2925
Bradi2g62790	chr02	59269045	59284541	LRR-Pkinase
Bradi2g62810	chr02	59317653	59323543	Pkinase
Bradi2g07790	chr02	6134704	6141353	Pkinase
Bradi2g07960	chr02	6324023	6325892	Pkinase	miR5565
Bradi2g01070	chr02	661933	669645	LRR-NBS	miR5369
Bradi2g08350	chr02	6739873	6743571	LRR-Pkinase
Bradi2g01080	chr02	676074	679789	RG
Bradi2g08620	chr02	6965062	6969356	WRKY
Bradi2g08660	chr02	7033592	7035828	Pkinase
Bradi2g08750	chr02	7096053	7100155	Pkinase
Bradi2g01120	chr02	712940	715262	Pkinase
Bradi2g01130	chr02	715767	718105	Pkinase	miR5246
Bradi2g08890	chr02	7206664	7211173	Pkinase	miR5368
Bradi2g08930	chr02	7236921	7239566	Pkinase	miR5384
Bradi2g08940	chr02	7240036	7246130	Pkinase
Bradi2g01150	chr02	726283	728370	Pkinase
Bradi2g01170	chr02	735573	738518	Pkinase
Bradi2g01180	chr02	739140	741659	Pkinase
Bradi2g01200	chr02	764525	767167	Pkinase
Bradi2g09360	chr02	7645970	7650516	Pkinase	miR172/miR437
Bradi2g09370	chr02	7661686	7669185	Pkinase	miR837
Bradi2g09390	chr02	7678545	7679709	Pkinase
Bradi2g09480	chr02	7761616	7767173	LRR-NBS	miR825/miR1519
Bradi2g01280	chr02	795235	800869	LRR-NBS
Bradi2g01310	chr02	813553	815919	Pkinase
Bradi2g01320	chr02	816401	820432	Pkinase	miR5246/miR1074
Bradi2g10000	chr02	8189176	8190764	Pkinase
Bradi2g10820	chr02	9034909	9040696	LRR
Bradi2g11170	chr02	9403194	9408009	WRKY	miR2102
Bradi2g11220	chr02	9472227	9477237	Pkinase	miR414
Bradi2g11230	chr02	9482117	9487153	Pkinase	miR396
Bradi2g11370	chr02	9634436	9637187	Pkinase	miR5264
Bradi3g01690	chr03	1037593	1040898	Pkinase
Bradi3g01780	chr03	1101467	1103191	LRR
Bradi3g01790	chr03	1105000	1106803	LRR
Bradi3g01850	chr03	1128750	1132858	Pkinase
Bradi3g12650	chr03	11349190	11351169	Pkinase	miR838
Bradi3g13050	chr03	11660021	11665140	Pkinase
Bradi3g13060	chr03	11666043	11671851	Pkinase
Bradi3g13390	chr03	11847287	11850239	Pkinase
Bradi3g13550	chr03	12079601	12084256	Pkinase	miR394
Bradi3g13830	chr03	12328999	12332260	Pkinase
Bradi3g14100	chr03	12526586	12528915	Pkinase	miR2927
Bradi3g14540	chr03	12930072	12937571	LRR-NBS
Bradi3g14560	chr03	12946924	12949717	LRR-NBS
Bradi3g14620	chr03	12966933	12971859	Pkinase	miR3632
Bradi3g14920	chr03	13240325	13245750	LRR-NBS
Bradi3g14930	chr03	13246429	13251708	RG
Bradi3g02270	chr03	1356678	1359838	Pkinase
Bradi3g15460	chr03	13768359	13771027	Pkinase
Bradi3g15470	chr03	13775229	13776872	Pkinase
Bradi3g15660	chr03	13945922	13950387	LRR-Pkinase	miR482
Bradi3g15980	chr03	14190659	14192191	LRR
Bradi3g15990	chr03	14193420	14195165	LRR	miR157/miR171
Bradi3g16000	chr03	14199133	14201031	LRR
Bradi3g16430	chr03	14613493	14616781	LRR-Pkinase
Bradi3g16560	chr03	14742468	14745425	Pkinase
Bradi3g16700	chr03	14888214	14889533	Pkinase
Bradi3g16710	chr03	14898871	14899978	Pkinase
Bradi3g16730	chr03	14907858	14909061	Pkinase
Bradi3g16740	chr03	14937756	14941412	Pkinase
Bradi3g16750	chr03	14942339	14945023	Pkinase	miR2079
Bradi3g16790	chr03	14984283	14985358	Pkinase
Bradi3g16800	chr03	14985751	14987126	Pkinase
Bradi3g16840	chr03	15023412	15024384	Pkinase
Bradi3g16860	chr03	15028682	15029904	Pkinase	miR2079
Bradi3g16870	chr03	15033776	15035184	Pkinase	miR2079
Bradi3g02600	chr03	1572166	1578366	Pkinase	miR5075
Bradi3g17570	chr03	15895422	15898484	LRR-Pkinase
Bradi3g00430	chr03	159436	166138	RG	miR4993
Bradi3g17620	chr03	15981035	15985142	Pkinase
Bradi3g17760	chr03	16092419	16109748	LRR-Pkinase
Bradi3g18130	chr03	16570027	16572121	Pkinase
Bradi3g18150	chr03	16597394	16605813	Pkinase
Bradi3g18390	chr03	16772169	16775454	LRR	miR1045/miR3633
Bradi3g18400	chr03	16777178	16780567	LRR
Bradi3g18580	chr03	17079694	17080883	WRKY	miR5021
Bradi3g19020	chr03	17623987	17627754	Pkinase
Bradi3g19560	chr03	18377417	18379589	Pkinase
Bradi3g19640	chr03	18514515	18520937	WRKY
Bradi3g19650	chr03	18532030	18534701	LRR-Pkinase	miR847
Bradi3g19830	chr03	18800920	18805737	Pkinase
Bradi3g19970	chr03	19011083	19015451	LRR-NBS
Bradi3g03110	chr03	1976989	1995757	Pkinase
Bradi3g20870	chr03	19845304	19851724	LRR-Pkinase
Bradi3g21150	chr03	20149310	20150841	RG	miR1535
Bradi3g21190	chr03	20193706	20195485	RG
Bradi3g21210	chr03	20236363	20238083	RG
Bradi3g21400	chr03	20476998	20480348	LRR-Pkinase	miR3454
Bradi3g21580	chr03	20740829	20743647	Pkinase
Bradi3g21650	chr03	20787788	20792569	Pkinase
Bradi3g21720	chr03	20833317	20835482	Pkinase
Bradi3g22520	chr03	21723349	21726120	NBS	miR472/miR1510/miR482
Bradi3g22540	chr03	21737632	21739974	NBS	miR1090/miR1510/miR482
Bradi3g22890	chr03	22144258	22152416	Pkinase
Bradi3g23360	chr03	22900086	22902661	LRR
Bradi3g03590	chr03	2374776	2376387	RG
Bradi3g03780	chr03	2521819	2525826	Pkinase
Bradi3g25930	chr03	26644421	26649032	Pkinase	miR167
Bradi3g04100	chr03	2787311	2793192	Pkinase	miR5016
Bradi3g27120	chr03	27996347	28004441	Pkinase	miR5368/miR1153
Bradi3g27180	chr03	28112801	28114959	Pkinase
Bradi3g04180	chr03	2860778	2864032	LRR-Pkinase
Bradi3g27580	chr03	28609198	28611261	Pkinase	miR2925/miR5384
Bradi3g27590	chr03	28616130	28618235	Pkinase	miR482
Bradi3g27640	chr03	28643009	28645775	Pkinase	miR437
Bradi3g04190	chr03	2866969	2870151	LRR
Bradi3g04200	chr03	2872085	2877171	LRR-Pkinase	miR1042
Bradi3g04210	chr03	2878010	2881227	LRR-Pkinase	miR2635/miR1042
Bradi3g04220	chr03	2884224	2887366	LRR-Pkinase
Bradi3g27850	chr03	29020031	29031012	RG
Bradi3g04230	chr03	2903494	2906676	LRR-Pkinase
Bradi3g27860	chr03	29048963	29054031	LRR	miR167
Bradi3g04240	chr03	2911386	2913869	LRR
Bradi3g04260	chr03	2921639	2923779	LRR
Bradi3g04280	chr03	2941319	2945076	LRR
Bradi3g04290	chr03	2948251	2950392	LRR
Bradi3g04300	chr03	2951400	2955218	LRR	miR856
Bradi3g04320	chr03	2962547	2964727	LRR
Bradi3g28370	chr03	29705268	29708222	LRR-Pkinase
Bradi3g28380	chr03	29713444	29717902	LRR-Pkinase	miR414
Bradi3g28390	chr03	29740626	29742135	LRR
Bradi3g04350	chr03	2974208	2975731	LRR	miR1536
Bradi3g28590	chr03	29993923	30000629	LRR-NBS	miR5384
Bradi3g28710	chr03	30140837	30143954	Pkinase	miR3440/miR5368
Bradi3g28720	chr03	30149130	30153311	Pkinase	miR166
Bradi3g29120	chr03	31031552	31036224	Pkinase
Bradi3g29280	chr03	31265891	31268867	LysM	miR5149
Bradi3g04570	chr03	3136307	3139053	Pkinase
Bradi3g04630	chr03	3179221	3182181	Pkinase
Bradi3g29770	chr03	31808164	31810309	Pkinase
Bradi3g04660	chr03	3197258	3198824	LRR
Bradi3g04670	chr03	3200969	3209434	LRR
Bradi3g04710	chr03	3228034	3230145	LRR
Bradi3g30490	chr03	32648883	32650719	Pkinase	miR172/miR5636
Bradi3g30650	chr03	32841675	32843715	Pkinase
Bradi3g31110	chr03	33263613	33272546	Pkinase	miR5677
Bradi3g04910	chr03	3357151	3358690	NBS
Bradi3g31480	chr03	33625009	33629563	Pkinase
Bradi3g31620	chr03	33888145	33888495	LysM
Bradi3g04940	chr03	3409413	3413600	Pkinase
Bradi3g31970	chr03	34183613	34186886	Pkinase
Bradi3g32000	chr03	34209148	34213422	Pkinase
Bradi3g32190	chr03	34465170	34468186	Pkinase
Bradi3g32260	chr03	34644741	34646985	LRR
Bradi3g32330	chr03	34701199	34705734	Pkinase
Bradi3g32800	chr03	35200578	35203882	Pkinase	miR5021/miR2673
Bradi3g33460	chr03	35825577	35827798	Pkinase
Bradi3g33540	chr03	35898708	35904227	Pkinase
Bradi3g33690	chr03	36053006	36056151	Pkinase
Bradi3g33950	chr03	36391235	36395775	Pkinase
Bradi3g33990	chr03	36428505	36431642	LRR
Bradi3g34460	chr03	36854663	36856125	Pkinase
Bradi3g34470	chr03	36864147	36867898	LRR-Pkinase	miR862/miR390
Bradi3g05290	chr03	3687636	3701081	LRR
Bradi3g34570	chr03	36924901	36926175	WRKY
Bradi3g34700	chr03	37065822	37067130	RG
Bradi3g34850	chr03	37214494	37216071	WRKY
Bradi3g34960	chr03	37338636	37342587	Pkinase
Bradi3g35140	chr03	37458203	37461508	LRR-Pkinase
Bradi3g36080	chr03	38320000	38325924	Pkinase
Bradi3g05460	chr03	3837498	3838133	RG
Bradi3g05470	chr03	3844349	3847185	NBS
Bradi3g05480	chr03	3849739	3857088	LRR-NBS
Bradi3g36290	chr03	38561466	38563616	Pkinase
Bradi3g36350	chr03	38642636	38647742	Pkinase
Bradi3g36420	chr03	38763086	38766694	LRR
Bradi3g05520	chr03	3901063	3904136	Pkinase	miR319
Bradi3g05540	chr03	3913123	3915211	Pkinase
Bradi3g36780	chr03	39156005	39158736	Pkinase
Bradi3g36800	chr03	39173048	39176215	LRR
Bradi3g36910	chr03	39266775	39268351	Pkinase	miR1132
Bradi3g37210	chr03	39524188	39529933	LRR-Pkinase	miR390/miR529
Bradi3g37220	chr03	39532733	39536482	LRR
Bradi3g05670	chr03	3995768	4002961	LRR-Pkinase	miR952
Bradi3g37540	chr03	40035915	40039822	Pkinase
Bradi3g37600	chr03	40104270	40106471	Pkinase	miR171
Bradi3g37710	chr03	40264939	40270322	RG
Bradi3g38300	chr03	40840782	40842443	Pkinase
Bradi3g38440	chr03	40973787	40977019	Pkinase
Bradi3g05790	chr03	4115721	4119241	Pkinase	miR396
Bradi3g39070	chr03	41470155	41473596	Pkinase	miR164
Bradi3g39150	chr03	41536224	41540004	LRR-Pkinase
Bradi3g39340	chr03	41662537	41665191	WRKY
Bradi3g00760	chr03	417385	419632	LRR
Bradi3g39650	chr03	41870271	41873280	Pkinase
Bradi3g05890	chr03	4188459	4192969	Pkinase	miR447/miR1168
Bradi3g39670	chr03	41888265	41893028	Pkinase	miR1168
Bradi3g39680	chr03	41899810	41903376	Pkinase	miR1168
Bradi3g39690	chr03	41909039	41911758	Pkinase	miR1168
Bradi3g39700	chr03	41931021	41934448	Pkinase	miR3950
Bradi3g39710	chr03	41935814	41938500	Pkinase	miR861
Bradi3g39860	chr03	42093152	42094632	Pkinase
Bradi3g39890	chr03	42129795	42131237	LRR
Bradi3g39910	chr03	42143734	42146223	LRR-Pkinase
Bradi3g40110	chr03	42330460	42333344	LRR
Bradi3g40200	chr03	42390871	42392931	Pkinase	miR5140
Bradi3g40250	chr03	42444284	42447320	Pkinase
Bradi3g40370	chr03	42528364	42530595	Pkinase	miR396/miR950
Bradi3g41060	chr03	43083286	43086475	Pkinase
Bradi3g41590	chr03	43500252	43503473	Pkinase
Bradi3g06070	chr03	4354442	4356174	WRKY	miR1171/miR3453
Bradi3g41740	chr03	43596025	43599296	Pkinase
Bradi3g41770	chr03	43613029	43615285	Pkinase
Bradi3g41810	chr03	43627934	43631097	LRR	miR160
Bradi3g41870	chr03	43669543	43678890	NBS	miR1507
Bradi3g41910	chr03	43695693	43699298	LRR-NBS
Bradi3g41960	chr03	43735318	43738935	LRR-NBS	miR1507
Bradi3g42040	chr03	43807176	43809245	LRR-NBS
Bradi3g06150	chr03	4427763	4431535	Pkinase
Bradi3g06290	chr03	4549038	4553363	Pkinase
Bradi3g44250	chr03	45968338	45972103	Pkinase	miR319/miR1857
Bradi3g44710	chr03	46685117	46693548	Pkinase
Bradi3g45400	chr03	47441886	47444651	Pkinase	miR1858/miR5509
Bradi3g45460	chr03	47509376	47513789	Pkinase	miR4233
Bradi3g45550	chr03	47586032	47587677	NBS	miR5565
Bradi3g45660	chr03	47663323	47669443	Pkinase
Bradi3g45790	chr03	47768461	47774400	Pkinase
Bradi3g06590	chr03	4783842	4791285	LRR-Pkinase
Bradi3g46010	chr03	47948706	47951415	Pkinase
Bradi3g46280	chr03	48161066	48162749	Pkinase
Bradi3g46290	chr03	48163721	48165377	Pkinase
Bradi3g46750	chr03	48520465	48525911	LRR-Pkinase
Bradi3g00890	chr03	488348	491976	RG	miR5542
Bradi3g47370	chr03	48990273	48993816	Pkinase
Bradi3g47380	chr03	49017442	49023419	Pkinase
Bradi3g47390	chr03	49027328	49029718	Pkinase
Bradi3g47570	chr03	49181201	49184087	LRR	miR1023
Bradi3g47600	chr03	49201722	49208095	Pkinase
Bradi3g47730	chr03	49328642	49332076	Pkinase	miR1516
Bradi3g47990	chr03	49549095	49552257	Pkinase	miR838
Bradi3g48060	chr03	49604017	49606347	LRR	miR1030
Bradi3g48360	chr03	49832118	49837407	Pkinase
Bradi3g06760	chr03	4987028	4988676	Pkinase
Bradi3g06770	chr03	4991170	4993455	Pkinase
Bradi3g48630	chr03	50017212	50025396	LRR	miR399
Bradi3g48760	chr03	50147390	50150984	LRR-Pkinase
Bradi3g48770	chr03	50192447	50194065	LRR
Bradi3g48780	chr03	50195973	50197019	LRR
Bradi3g48790	chr03	50208348	50212947	LRR-Pkinase	miR862
Bradi3g48800	chr03	50221771	50224828	LRR
Bradi3g49100	chr03	50473046	50479955	Pkinase
Bradi3g49160	chr03	50529142	50531658	Pkinase	miR5233
Bradi3g49170	chr03	50539291	50541880	Pkinase
Bradi3g49220	chr03	50594149	50595594	Pkinase	miR1166
Bradi3g00920	chr03	506101	510600	RG
Bradi3g49370	chr03	50731247	50734895	LRR-Pkinase	miR4247
Bradi3g49640	chr03	50941232	50944487	LRR-Pkinase
Bradi3g49690	chr03	50964683	50967988	LRR
Bradi3g49770	chr03	51029654	51032507	Pkinase	miR5384
Bradi3g49930	chr03	51157276	51159315	Pkinase
Bradi3g50190	chr03	51408653	51410055	LRR
Bradi3g50210	chr03	51419274	51420920	Pkinase
Bradi3g06980	chr03	5146452	5150646	LRR-Pkinase
Bradi3g50280	chr03	51523615	51526022	Pkinase
Bradi3g50310	chr03	51545185	51549003	Pkinase
Bradi3g06990	chr03	5155393	5161392	Pkinase	miR1064
Bradi3g50360	chr03	51584113	51587575	WRKY
Bradi3g50450	chr03	51660985	51664026	Pkinase
Bradi3g50570	chr03	51727455	51730483	Pkinase
Bradi3g50960	chr03	52104702	52105838	Pkinase
Bradi3g51110	chr03	52234131	52237277	LRR	miR169/miR2102
Bradi3g51160	chr03	52260735	52262798	Pkinase
Bradi3g51380	chr03	52432077	52442050	Pkinase	miR4412/miR169
Bradi3g51400	chr03	52453358	52458973	Pkinase
Bradi3g51460	chr03	52493768	52498074	Pkinase
Bradi3g51790	chr03	52791531	52795013	Pkinase
Bradi3g51970	chr03	52938242	52943165	Pkinase
Bradi3g52420	chr03	53316886	53321459	WRKY	miR2864
Bradi3g52530	chr03	53418856	53422643	Pkinase
Bradi3g52540	chr03	53422770	53426252	RG
Bradi3g52610	chr03	53480961	53489699	Pkinase
Bradi3g00950	chr03	537730	540969	Pkinase	miR169
Bradi3g53070	chr03	53848137	53850574	Pkinase
Bradi3g53180	chr03	53933607	53937534	Pkinase
Bradi3g53350	chr03	54042956	54047129	LRR-Pkinase	miR2102
Bradi3g53650	chr03	54258852	54260320	Pkinase
Bradi3g53660	chr03	54265492	54268244	Pkinase	miR862
Bradi3g53840	chr03	54436569	54442675	Pkinase
Bradi3g54140	chr03	54659440	54667832	Pkinase
Bradi3g54760	chr03	55174779	55175820	Pkinase
Bradi3g54770	chr03	55185906	55188379	Pkinase
Bradi3g54860	chr03	55266892	55270960	Pkinase
Bradi3g55240	chr03	55496510	55502986	Pkinase
Bradi3g55570	chr03	55787720	55790743	Pkinase
Bradi3g55610	chr03	55813920	55817192	Pkinase	miR5021/miR2862/miR2925
Bradi3g55770	chr03	55899306	55900932	Pkinase
Bradi3g55990	chr03	56026737	56029166	Pkinase
Bradi3g56250	chr03	56212787	56216755	LRR-Pkinase
Bradi3g56760	chr03	56534431	56541752	LRR
Bradi3g00970	chr03	565438	568515	Pkinase
Bradi3g57230	chr03	56881978	56884403	Pkinase
Bradi3g07580	chr03	5723261	5726932	LRR-NBS
Bradi3g57710	chr03	57392174	57394564	WRKY
Bradi3g57740	chr03	57407383	57412051	Pkinase	miR838
Bradi3g57760	chr03	57431695	57434944	LysM
Bradi3g57900	chr03	57532601	57535572	Pkinase	miR169
Bradi3g58940	chr03	58240559	58243550	RG
Bradi3g58950	chr03	58250972	58256426	NBS
Bradi3g59510	chr03	58646176	58654454	Pkinase
Bradi3g07780	chr03	5888771	5890901	LRR-NBS
Bradi3g60210	chr03	59221921	59227497	Pkinase
Bradi3g60250	chr03	59244061	59249831	NBS
Bradi3g60340	chr03	59307499	59311752	NBS
Bradi3g60600	chr03	59495981	59499740	LRR-Pkinase
Bradi3g07790	chr03	5951395	5960934	Pkinase	miR172
Bradi3g60750	chr03	59589913	59591589	Pkinase
Bradi3g60980	chr03	59715330	59716853	NBS
Bradi3g61040	chr03	59764697	59769171	LRR-NBS	miR840
Bradi3g08070	chr03	6271173	6274797	LRR-Pkinase	miR165/miR166
Bradi3g08130	chr03	6314369	6318287	Pkinase
Bradi3g08150	chr03	6329566	6333871	Pkinase
Bradi3g08260	chr03	6429088	6437874	Pkinase	miR5381
Bradi3g08340	chr03	6529260	6532386	LRR	miR3452
Bradi3g08650	chr03	6796731	6799850	LRR-Pkinase
Bradi3g08660	chr03	6814040	6817283	LRR-Pkinase
Bradi3g08770	chr03	6890822	6894768	LRR
Bradi3g08860	chr03	6956381	6957161	RG
Bradi3g08920	chr03	7027001	7037703	LRR-Pkinase
Bradi3g01140	chr03	705917	708986	Pkinase
Bradi3g09060	chr03	7156260	7162428	LRR-Pkinase
Bradi3g09070	chr03	7165677	7170267	Pkinase
Bradi3g09150	chr03	7241947	7244876	LRR-Pkinase
Bradi3g09170	chr03	7283630	7297067	Pkinase	miR1425
Bradi3g01160	chr03	736965	741960	Pkinase
Bradi3g01170	chr03	744754	747863	Pkinase	miR159/miR3454
Bradi3g01180	chr03	751546	754885	Pkinase
Bradi3g01230	chr03	772659	776185	LRR-Pkinase	miR390/miR3454
Bradi3g09610	chr03	7765558	7770661	LRR	miR5229
Bradi3g09810	chr03	8007304	8009052	WRKY
Bradi3g09980	chr03	8149198	8151603	Pkinase
Bradi3g10320	chr03	8499359	8505406	Pkinase
Bradi3g10350	chr03	8534900	8542697	Pkinase	miR169/miR1071
Bradi3g10370	chr03	8561672	8566633	LRR-NBS
Bradi3g10400	chr03	8587250	8592709	LRR-Pkinase
Bradi3g10430	chr03	8625268	8625939	RG
Bradi3g10480	chr03	8659076	8660731	Pkinase
Bradi3g10600	chr03	8795345	8798983	LRR-Pkinase
Bradi3g10860	chr03	9106006	9111182	Pkinase
Bradi3g10890	chr03	9151086	9154557	Pkinase
Bradi3g01460	chr03	915343	921109	Pkinase	miR5641
Bradi3g11260	chr03	9689290	9697559	Pkinase
Bradi3g01580	chr03	974993	978403	LRR
Bradi4g00280	chr04	100365	107163	Pkinase
Bradi4g10470	chr04	10177962	10179871	Pkinase	miR395
Bradi4g10480	chr04	10182149	10183875	Pkinase
Bradi4g10490	chr04	10186276	10188480	Pkinase	miR1169
Bradi4g10500	chr04	10190128	10192234	Pkinase
Bradi4g10520	chr04	10206236	10208752	Pkinase
Bradi4g10550	chr04	10240846	10244465	Pkinase	miR2099
Bradi4g10560	chr04	10249093	10252296	Pkinase
Bradi4g10580	chr04	10267349	10270581	Pkinase
Bradi4g10590	chr04	10274524	10277838	Pkinase
Bradi4g10600	chr04	10281094	10284402	Pkinase	miR5382
Bradi4g10610	chr04	10284709	10286848	Pkinase
Bradi4g10630	chr04	10294346	10295909	Pkinase
Bradi4g10990	chr04	10739321	10740743	Pkinase
Bradi4g11000	chr04	10744570	10746146	Pkinase
Bradi4g01650	chr04	1074539	1077227	Pkinase
Bradi4g01670	chr04	1086098	1089031	Pkinase
Bradi4g01680	chr04	1090130	1092815	Pkinase	miR3466
Bradi4g11130	chr04	10946329	10950040	LRR
Bradi4g01700	chr04	1107710	1109243	Pkinase	miR4993
Bradi4g11340	chr04	11108302	11110198	LRR-NBS
Bradi4g11540	chr04	11348758	11349499	RG
Bradi4g11650	chr04	11539568	11541372	LRR
Bradi4g11660	chr04	11545827	11547420	Pkinase
Bradi4g11740	chr04	11636738	11640284	LRR-Pkinase	miR397
Bradi4g11900	chr04	11782563	11787021	LRR
Bradi4g11920	chr04	11793725	11797610	NBS	miR5054
Bradi4g11930	chr04	11803934	11806511	LRR
Bradi4g11940	chr04	11833772	11836323	LRR
Bradi4g12340	chr04	12404396	12405936	RG
Bradi4g12650	chr04	12655752	12658382	Pkinase
Bradi4g12680	chr04	12729328	12733683	NBS	miR865
Bradi4g01950	chr04	1276705	1278741	WRKY	miR399/miR2925
Bradi4g12730	chr04	12793671	12795683	RG	miR2275
Bradi4g12740	chr04	12814892	12819686	RG
Bradi4g12770	chr04	12840196	12846966	RG	miR5174/miR1448
Bradi4g12790	chr04	12853609	12855422	RG
Bradi4g12880	chr04	13043636	13045184	LRR-NBS
Bradi4g12990	chr04	13247243	13251128	LRR-Pkinase	miR2604
Bradi4g02020	chr04	1325979	1329462	Pkinase	miR1166
Bradi4g13190	chr04	13384941	13389021	LRR-Pkinase	miR169
Bradi4g13300	chr04	13573626	13575778	LRR-Pkinase
Bradi4g13470	chr04	13756413	13760151	NBS
Bradi4g13480	chr04	13767068	13770466	NBS	miR1027
Bradi4g13510	chr04	13831744	13833375	RG
Bradi4g13520	chr04	13853201	13855565	LRR-NBS
Bradi4g13540	chr04	13866027	13869466	NBS
Bradi4g13550	chr04	13878673	13882077	NBS
Bradi4g02130	chr04	1396373	1403118	Pkinase
Bradi4g13600	chr04	13969848	13974496	LRR
Bradi4g13620	chr04	13979062	13980770	Pkinase
Bradi4g02170	chr04	1414306	1415487	Pkinase
Bradi4g13820	chr04	14225020	14227853	Pkinase	miR1099/miR1916
Bradi4g02220	chr04	1439066	1441291	Pkinase	miR2950
Bradi4g13980	chr04	14449008	14450121	NBS
Bradi4g14000	chr04	14471572	14476072	Pkinase
Bradi4g02240	chr04	1450586	1452825	Pkinase
Bradi4g02250	chr04	1455483	1458512	Pkinase	miR5181
Bradi4g02300	chr04	1491652	1493689	Pkinase	miR408
Bradi4g14700	chr04	15256879	15260585	LRR-NBS
Bradi4g15020	chr04	15683723	15689634	Pkinase
Bradi4g15030	chr04	15692600	15698242	Pkinase
Bradi4g15050	chr04	15727214	15729963	Pkinase
Bradi4g15060	chr04	15735306	15739355	LRR-NBS
Bradi4g15070	chr04	15745524	15748714	NBS
Bradi4g15110	chr04	15769970	15771759	Pkinase
Bradi4g15120	chr04	15788655	15803584	Pkinase
Bradi4g02440	chr04	1607854	1611760	Pkinase
Bradi4g16070	chr04	16684789	16688869	LRR-Pkinase
Bradi4g02490	chr04	1669273	1682611	NBS
Bradi4g16090	chr04	16767698	16771417	LRR
Bradi4g16120	chr04	16792192	16796030	LRR
Bradi4g16130	chr04	16808246	16811461	LRR
Bradi4g16190	chr04	16893740	16895239	LRR
Bradi4g16240	chr04	16994996	16995952	LRR
Bradi4g02500	chr04	1701259	1706724	NBS
Bradi4g16340	chr04	17081815	17083680	LRR-NBS
Bradi4g16350	chr04	17089499	17091732	Pkinase	miR2613
Bradi4g02520	chr04	1730740	1738464	NBS	miR4224/miR2111
Bradi4g02530	chr04	1774627	1776458	NBS
Bradi4g02560	chr04	1828787	1830288	Pkinase
Bradi4g17360	chr04	18507520	18508682	NBS
Bradi4g17370	chr04	18515408	18516794	LRR
Bradi4g02680	chr04	1992609	1995531	WRKY	miR394
Bradi4g18280	chr04	20222069	20223992	LRR	miR1439
Bradi4g02850	chr04	2097042	2101396	Pkinase	miR1144/miR1093
Bradi4g02900	chr04	2137135	2141974	Pkinase	miR156
Bradi4g19060	chr04	21655844	21659743	WRKY	miR395
Bradi4g19550	chr04	22276183	22280053	Pkinase
Bradi4g19600	chr04	22423138	22428766	LRR-Pkinase	miR447/miR414
Bradi4g20000	chr04	22957335	22963461	LRR-Pkinase	miR5233/miR5183/miR5165/miR1122/miR529
Bradi4g20170	chr04	23219894	23220808	Pkinase	miR5384
Bradi4g20180	chr04	23229849	23231524	LRR	miR390/miR171/miR5137
Bradi4g20530	chr04	23584842	23586238	RG
Bradi4g20820	chr04	23931823	23934948	LRR
Bradi4g20890	chr04	23982243	23984749	LRR-Pkinase
Bradi4g21190	chr04	24467611	24471806	LRR	miR3441
Bradi4g21250	chr04	24578227	24584135	Pkinase
Bradi4g21260	chr04	24587054	24587948	RG
Bradi4g21620	chr04	25102675	25103253	RG	miR5534
Bradi4g00550	chr04	256122	259996	Pkinase
Bradi4g03220	chr04	2562251	2566038	Pkinase	miR1132/miR1122/miR1439/miR5175/miR437
Bradi4g03230	chr04	2564386	2569193	NBS	miR5021/miR1132/miR5174/miR1439
Bradi4g21830	chr04	25657469	25663130	LRR-Pkinase
Bradi4g21840	chr04	25705971	25712463	LRR-Pkinase
Bradi4g21850	chr04	25725105	25728024	LRR-NBS
Bradi4g21870	chr04	25752129	25754590	Pkinase
Bradi4g21890	chr04	25757747	25765501	LRR-NBS	miR472/miR854
Bradi4g21950	chr04	25868423	25873460	LRR-NBS	miR169/miR472
Bradi4g21970	chr04	25878882	25880383	Pkinase	miR169
Bradi4g21980	chr04	25886559	25894512	Pkinase	miR5024
Bradi4g21990	chr04	25900740	25903323	Pkinase
Bradi4g22010	chr04	25932470	25936351	Pkinase
Bradi4g22030	chr04	25994780	25997290	Pkinase
Bradi4g03270	chr04	2608002	2609643	RG
Bradi4g22240	chr04	26456138	26456906	RG
Bradi4g22250	chr04	26464359	26465168	RG
Bradi4g22270	chr04	26502100	26502741	RG
Bradi4g22580	chr04	26908369	26913254	Pkinase
Bradi4g22740	chr04	27210885	27211636	RG	miR5261/miR482
Bradi4g22760	chr04	27230317	27234555	Pkinase
Bradi4g22810	chr04	27400537	27401272	RG
Bradi4g00600	chr04	274445	278395	LRR	miR5021/miR414
Bradi4g00610	chr04	281596	287766	NBS	miR5016/miR482
Bradi4g23410	chr04	28260751	28264721	Pkinase
Bradi4g23880	chr04	28758468	28763753	NBS	miR3453
Bradi4g24040	chr04	29042754	29043562	RG
Bradi4g03650	chr04	2904693	2908344	LRR-Pkinase
Bradi4g03660	chr04	2911599	2915290	LRR-Pkinase
Bradi4g24110	chr04	29160523	29161422	RG
Bradi4g24330	chr04	29494047	29495584	RG
Bradi4g24390	chr04	29529098	29532964	Pkinase	miR5384
Bradi4g24410	chr04	29548481	29552264	LRR-Pkinase	miR394/miR1318
Bradi4g24430	chr04	29566851	29574440	LRR-Pkinase	miR5265/miR395
Bradi4g24450	chr04	29596643	29599818	LRR-Pkinase
Bradi4g24460	chr04	29602837	29606155	LRR
Bradi4g24590	chr04	29873191	29874959	Pkinase	miR3441
Bradi4g24830	chr04	30029484	30036316	Pkinase
Bradi4g24840	chr04	30037627	30043618	Pkinase	miR5566
Bradi4g24850	chr04	30063687	30069581	NBS
Bradi4g24860	chr04	30070922	30075086	LRR-NBS
Bradi4g24910	chr04	30113082	30120307	Pkinase
Bradi4g24930	chr04	30121978	30123466	LRR-NBS	miR1168
Bradi4g25040	chr04	30261060	30267256	LRR-NBS
Bradi4g25570	chr04	30959239	30967001	Pkinase
Bradi4g25720	chr04	31075331	31076118	WRKY
Bradi4g25770	chr04	31104402	31104689	RG
Bradi4g25780	chr04	31107810	31111730	NBS
Bradi4g25810	chr04	31117507	31123204	NBS
Bradi4g25880	chr04	31206736	31209497	Pkinase	miR5021/miR3437
Bradi4g25980	chr04	31286793	31289696	Pkinase
Bradi4g26010	chr04	31298807	31302523	Pkinase
Bradi4g26320	chr04	31567408	31569545	Pkinase
Bradi4g26410	chr04	31611697	31616538	Pkinase
Bradi4g26450	chr04	31638367	31641257	Pkinase	miR4993
Bradi4g26460	chr04	31641402	31644212	Pkinase
Bradi4g26620	chr04	31733008	31737319	Pkinase	miR5658
Bradi4g26710	chr04	31791370	31792656	Pkinase	miR2925
Bradi4g26810	chr04	31866593	31871008	Pkinase	miR5021
Bradi4g26990	chr04	32011394	32016098	Pkinase
Bradi4g27440	chr04	32588199	32592030	LRR-Pkinase
Bradi4g04070	chr04	3293472	3301255	Pkinase	miR1509
Bradi4g04100	chr04	3341822	3346806	Pkinase
Bradi4g28110	chr04	33462728	33465994	LRR-Pkinase
Bradi4g04110	chr04	3348989	3354574	Pkinase
Bradi4g28180	chr04	33512527	33519660	LRR-NBS
Bradi4g28190	chr04	33520752	33534222	LRR-NBS-Pkinase
Bradi4g04130	chr04	3358061	3362806	Pkinase	miR1509
Bradi4g28280	chr04	33637416	33639506	WRKY	miR5021
Bradi4g28370	chr04	33778987	33787179	LRR-Pkinase
Bradi4g28510	chr04	33927746	33937782	Pkinase
Bradi4g28630	chr04	34037964	34043682	Pkinase
Bradi4g29220	chr04	34641924	34648309	Pkinase
Bradi4g29290	chr04	34755405	34757709	Pkinase
Bradi4g29330	chr04	34800031	34803440	Pkinase
Bradi4g29500	chr04	34951319	34957350	Pkinase
Bradi4g29790	chr04	35426749	35428810	LRR-Pkinase
Bradi4g29930	chr04	35610068	35614119	Pkinase
Bradi4g04350	chr04	3563784	3567335	Pkinase
Bradi4g30360	chr04	36105434	36107137	WRKY
Bradi4g30370	chr04	36119270	36124180	WRKY
Bradi4g30380	chr04	36144580	36146323	Pkinase
Bradi4g30390	chr04	36162360	36164025	Pkinase
Bradi4g30560	chr04	36316802	36320343	LRR-Pkinase
Bradi4g30830	chr04	36598679	36599729	Pkinase
Bradi4g04470	chr04	3687248	3696919	Pkinase
Bradi4g31430	chr04	37191784	37194329	Pkinase
Bradi4g31550	chr04	37299625	37305082	RG	miR5384
Bradi4g31620	chr04	37345285	37347689	Pkinase
Bradi4g32030	chr04	37758711	37761876	Pkinase
Bradi4g32100	chr04	37822019	37823062	Pkinase
Bradi4g32170	chr04	37886720	37889542	LRR	miR1114
Bradi4g32590	chr04	38235811	38239586	Pkinase
Bradi4g04660	chr04	3823596	3829744	RG
Bradi4g32830	chr04	38613378	38617900	Pkinase	miR399/miR3454
Bradi4g33110	chr04	38885551	38889351	Pkinase
Bradi4g33160	chr04	38939515	38943293	LRR-Pkinase	miR1156/miR390
Bradi4g33220	chr04	38973332	38974364	Pkinase	miR477
Bradi4g33230	chr04	38976022	38977065	Pkinase
Bradi4g33370	chr04	39074575	39078767	WRKY
Bradi4g33470	chr04	39141788	39143134	LRR-NBS
Bradi4g33610	chr04	39326813	39328502	Pkinase
Bradi4g33790	chr04	39497728	39498756	LRR
Bradi4g35050	chr04	40563948	40566910	Pkinase
Bradi4g35100	chr04	40589474	40592706	Pkinase
Bradi4g35320	chr04	40774018	40776803	NBS
Bradi4g36040	chr04	41320117	41320834	Pkinase
Bradi4g36140	chr04	41409892	41414133	Pkinase
Bradi4g36880	chr04	42043887	42051570	Pkinase
Bradi4g37090	chr04	42295253	42298233	LysM
Bradi4g37190	chr04	42361747	42366053	Pkinase	miR851
Bradi4g37220	chr04	42404043	42407357	Pkinase
Bradi4g37230	chr04	42411610	42414771	Pkinase
Bradi4g37270	chr04	42459912	42463111	Pkinase
Bradi4g37900	chr04	42918857	42922981	LRR-Pkinase
Bradi4g38010	chr04	42996968	43002089	Pkinase
Bradi4g38020	chr04	43014685	43017466	Pkinase
Bradi4g38170	chr04	43165360	43167879	LRR-NBS
Bradi4g38310	chr04	43286969	43291101	Pkinase	miR3950
Bradi4g38400	chr04	43347286	43354339	Pkinase	miR399
Bradi4g38690	chr04	43522143	43527713	Pkinase
Bradi4g38700	chr04	43529722	43533899	Pkinase	miR2104/miR948
Bradi4g38710	chr04	43538772	43540361	Pkinase
Bradi4g39000	chr04	43678610	43679996	Pkinase
Bradi4g39290	chr04	43919724	43922709	RG
Bradi4g39320	chr04	43943310	43948194	NBS
Bradi4g39490	chr04	44107411	44111847	Pkinase
Bradi4g39560	chr04	44167968	44173150	Pkinase
Bradi4g39620	chr04	44261900	44267497	LRR-Pkinase
Bradi4g00880	chr04	443783	446938	LRR-Pkinase
Bradi4g39810	chr04	44406740	44409494	Pkinase
Bradi4g39860	chr04	44422862	44425616	Pkinase
Bradi4g39870	chr04	44427886	44430105	Pkinase	miR169/miR2925/miR5075
Bradi4g40010	chr04	44509900	44511471	RG
Bradi4g40160	chr04	44619851	44625870	LRR-Pkinase	miR1514
Bradi4g40300	chr04	44711820	44715924	Pkinase
Bradi4g40420	chr04	44802817	44810453	Pkinase
Bradi4g40430	chr04	44811835	44815081	Pkinase	miR5081
Bradi4g40470	chr04	44870312	44873757	Pkinase	miR1096
Bradi4g40660	chr04	44990293	44993710	RG	miR5055
Bradi4g40730	chr04	45041353	45044903	LRR-NBS
Bradi4g40990	chr04	45238892	45242769	LRR-Pkinase
Bradi4g41080	chr04	45297169	45300205	Pkinase
Bradi4g41300	chr04	45441302	45442084	RG
Bradi4g41310	chr04	45443537	45444477	RG
Bradi4g41320	chr04	45447115	45447756	RG
Bradi4g41330	chr04	45450041	45450619	RG
Bradi4g41340	chr04	45451200	45452390	RG
Bradi4g41870	chr04	45819310	45827277	Pkinase
Bradi4g41920	chr04	45936204	45939221	Pkinase	miR5675
Bradi4g41940	chr04	45996792	45999204	Pkinase
Bradi4g05480	chr04	4604763	4606780	LRR	miR531
Bradi4g42020	chr04	46105983	46108579	LRR
Bradi4g42350	chr04	46374491	46378503	Pkinase
Bradi4g42360	chr04	46379978	46388277	Pkinase
Bradi4g42380	chr04	46392193	46396790	Pkinase
Bradi4g05530	chr04	4648661	4650883	Pkinase
Bradi4g42600	chr04	46543670	46547998	Pkinase	miR444
Bradi4g00900	chr04	466124	469908	LRR-Pkinase
Bradi4g42800	chr04	46692409	46694837	Pkinase	miR1168
Bradi4g43400	chr04	47105422	47107635	Pkinase
Bradi4g43690	chr04	47307293	47309725	Pkinase	miR1030
Bradi4g44140	chr04	47651710	47656540	Pkinase
Bradi4g44220	chr04	47703084	47705750	RG
Bradi4g44230	chr04	47725226	47727779	LRR
Bradi4g44240	chr04	47729168	47734829	Pkinase
Bradi4g05730	chr04	4773295	4775573	Pkinase
Bradi4g44350	chr04	47786980	47788750	WRKY
Bradi4g44360	chr04	47797837	47799556	WRKY	miR2118
Bradi4g44370	chr04	47804750	47805919	WRKY
Bradi4g44430	chr04	47836156	47839912	Pkinase
Bradi4g44460	chr04	47858810	47861756	Pkinase	miR3452
Bradi4g44550	chr04	47901734	47906075	NBS
Bradi4g44560	chr04	47909380	47912485	LRR-NBS
Bradi4g44570	chr04	47919068	47920754	LRR-NBS
Bradi4g44580	chr04	47922024	47922875	LRR-NBS
Bradi4g44590	chr04	47948722	47951535	LRR-NBS
Bradi4g44600	chr04	47957092	47958724	LRR-NBS
Bradi4g44610	chr04	47960333	47961205	LRR-NBS
Bradi4g44760	chr04	48075275	48078958	LRR
Bradi4g44800	chr04	48098479	48101214	LRR-Pkinase
Bradi4g44890	chr04	48148670	48151986	Pkinase
Bradi4g44900	chr04	48154359	48155889	LRR
Bradi4g44910	chr04	48159281	48161008	LRR
Bradi4g45230	chr04	48370539	48375236	LRR-Pkinase
Bradi4g45290	chr04	48418469	48421147	WRKY
Bradi4g45310	chr04	48425628	48433560	Pkinase	miR902
Bradi4g05870	chr04	4863523	4868541	LRR-NBS	miR169/miR482/miR1168
Bradi4g06210	chr04	5188147	5189126	LRR	miR164
Bradi4g06220	chr04	5190543	5191767	Pkinase
Bradi4g06460	chr04	5440103	5444341	NBS	miR1507/miR319
Bradi4g06470	chr04	5444585	5449133	LRR-NBS
Bradi4g06610	chr04	5535649	5536920	RG
Bradi4g06690	chr04	5576052	5581378	WRKY
Bradi4g06880	chr04	5728731	5732732	RG	miR3454/miR2595/miR3509/miR902
Bradi4g06970	chr04	5817772	5820531	LRR-NBS
Bradi4g07020	chr04	5863457	5865259	RG
Bradi4g07030	chr04	5880911	5887060	LRR-NBS
Bradi4g07280	chr04	6192806	6195751	Pkinase
Bradi4g07430	chr04	6300479	6304121	Pkinase
Bradi4g07900	chr04	6803908	6809937	NBS
Bradi4g07910	chr04	6812878	6817134	NBS	miR1147/miR482
Bradi4g07930	chr04	6824294	6825953	Pkinase
Bradi4g08010	chr04	6989780	6991013	Pkinase	miR1144/miR166
Bradi4g01120	chr04	709397	713084	NBS
Bradi4g08210	chr04	7195009	7196970	LRR
Bradi4g08280	chr04	7304612	7307311	LRR
Bradi4g08290	chr04	7313103	7317442	LRR-NBS
Bradi4g08300	chr04	7320086	7323229	LRR-Pkinase
Bradi4g00230	chr04	73532	80967	Pkinase	miR482/miR4993
Bradi4g08410	chr04	7468422	7471367	Pkinase
Bradi4g08560	chr04	7667749	7673085	Pkinase
Bradi4g08700	chr04	7798830	7803987	Pkinase	miR164
Bradi4g08710	chr04	7823928	7825377	LRR-NBS
Bradi4g08860	chr04	7999024	8001881	Pkinase	miR2925/miR408/miR5054
Bradi4g01280	chr04	810123	815598	Pkinase
Bradi4g00240	chr04	83002	85134	Pkinase
Bradi4g09250	chr04	8553492	8559745	NBS
Bradi4g09290	chr04	8605127	8606221	LRR-NBS	miR482
Bradi4g09460	chr04	8703188	8704412	Pkinase
Bradi4g09480	chr04	8737792	8746789	Pkinase
Bradi4g09580	chr04	8914032	8918969	LRR-NBS
Bradi4g09590	chr04	8932950	8935634	RG
Bradi4g09600	chr04	8936296	8939970	NBS
Bradi4g09640	chr04	9016627	9018611	LRR	miR2913
Bradi4g09660	chr04	9083215	9089249	LRR
Bradi4g09800	chr04	9197750	9199293	LRR	miR1533
Bradi4g09820	chr04	9236565	9237544	Pkinase
Bradi4g09870	chr04	9332124	9337220	Pkinase
Bradi4g09890	chr04	9350003	9357060	WRKY
Bradi4g09950	chr04	9405169	9406560	RG	miR1144
Bradi4g09960	chr04	9420216	9430647	LRR
Bradi4g09990	chr04	9550465	9557023	Pkinase
Bradi4g10020	chr04	9588079	9591745	LRR-NBS
Bradi4g10030	chr04	9595925	9600320	LRR-NBS	miR5163/miR837
Bradi4g10040	chr04	9616439	9627133	LRR-NBS
Bradi4g10050	chr04	9630778	9636881	NBS
Bradi4g10060	chr04	9645777	9649391	LRR-NBS	miR444
Bradi4g10150	chr04	9747553	9755662	NBS	miR2088
Bradi4g10170	chr04	9767355	9776602	LRR
Bradi4g10180	chr04	9781825	9785619	LRR-NBS
Bradi4g10190	chr04	9812046	9815801	LRR-NBS	miR5163/miR482
Bradi4g10200	chr04	9821863	9824125	NBS
Bradi4g10210	chr04	9826926	9835669	LRR-NBS
Bradi4g10220	chr04	9840073	9842787	LRR-NBS	miR394/miR482
Bradi4g10370	chr04	9978950	9983616	Pkinase
Bradi4g10390	chr04	9991617	10005704	Pkinase
Bradi5g01100	chr05	1000938	1004752	LRR-NBS
Bradi5g01170	chr05	1058392	1061420	NBS
Bradi5g01210	chr05	1122538	1126516	LRR-Pkinase	miR5490/miR3454/miR5075
Bradi5g08730	chr05	11623878	11627924	Pkinase
Bradi5g09210	chr05	12433986	12436829	Pkinase	miR1156/miR164
Bradi5g09880	chr05	13172968	13175536	Pkinase
Bradi5g09900	chr05	13186144	13188802	Pkinase
Bradi5g09910	chr05	13190746	13193662	Pkinase	miR1099/miR2658/miR5229
Bradi5g10150	chr05	13419066	13421974	Pkinase
Bradi5g10190	chr05	13455123	13461033	Pkinase
Bradi5g10280	chr05	13505526	13509651	LRR-NBS
Bradi5g10300	chr05	13522601	13527685	Pkinase
Bradi5g10670	chr05	13989032	13995141	Pkinase	miR5181/miR1128/miR2919
Bradi5g10790	chr05	14115987	14118616	Pkinase
Bradi5g01480	chr05	1432172	1433692	NBS
Bradi5g01510	chr05	1483210	1493898	Pkinase
Bradi5g12230	chr05	15682854	15689919	LRR-Pkinase
Bradi5g12540	chr05	15991925	15994386	LRR-Pkinase
Bradi5g12780	chr05	16274028	16275829	Pkinase
Bradi5g13090	chr05	16639846	16643118	WRKY	miR2925
Bradi5g13170	chr05	16767436	16770212	LRR-Pkinase	miR1315
Bradi5g13280	chr05	16883334	16884329	LRR
Bradi5g13390	chr05	16972900	16975820	LRR
Bradi5g13960	chr05	17403043	17405394	Pkinase
Bradi5g13980	chr05	17415606	17418365	Pkinase	miR1886/miR396
Bradi5g14090	chr05	17528666	17530467	Pkinase	miR5384
Bradi5g14170	chr05	17647975	17649809	Pkinase
Bradi5g14310	chr05	17722109	17737962	Pkinase
Bradi5g14330	chr05	17756166	17759558	LRR
Bradi5g14870	chr05	18283641	18291667	LRR
Bradi5g14880	chr05	18295612	18300872	Pkinase
Bradi5g15010	chr05	18423942	18426314	LRR	miR5075/miR1082
Bradi5g15030	chr05	18429293	18432022	LRR-Pkinase
Bradi5g15070	chr05	18454647	18458186	LRR-Pkinase
Bradi5g15280	chr05	18638288	18640879	Pkinase
Bradi5g15560	chr05	18917407	18921191	LRR-NBS	miR4351
Bradi5g15790	chr05	19206353	19207776	Pkinase
Bradi5g15800	chr05	19215734	19221115	Pkinase
Bradi5g16150	chr05	19542192	19545267	Pkinase
Bradi5g16590	chr05	19924979	19927230	Pkinase
Bradi5g16600	chr05	19928581	19930826	Pkinase
Bradi5g16760	chr05	20059693	20061899	Pkinase	miR5181/miR2926
Bradi5g16770	chr05	20062520	20064697	Pkinase
Bradi5g16820	chr05	20092694	20096614	Pkinase
Bradi5g01940	chr05	2010384	2014359	NBS
Bradi5g17120	chr05	20343855	20345372	Pkinase	miR2653
Bradi5g17450	chr05	20726317	20729220	Pkinase	miR2643
Bradi5g17530	chr05	20777937	20780714	NBS
Bradi5g17550	chr05	20807108	20809957	Pkinase
Bradi5g18180	chr05	21226270	21236529	Pkinase	miR2621
Bradi5g18250	chr05	21294086	21296831	Pkinase
Bradi5g18420	chr05	21446209	21449360	Pkinase
Bradi5g18870	chr05	21994319	21994880	LysM	miR5384
Bradi5g19020	chr05	22076750	22080903	LRR-Pkinase
Bradi5g19390	chr05	22391865	22395141	Pkinase
Bradi5g19430	chr05	22416441	22420844	Pkinase
Bradi5g19480	chr05	22444574	22446688	Pkinase
Bradi5g20290	chr05	23193818	23196993	WRKY
Bradi5g20350	chr05	23249773	23253845	Pkinase
Bradi5g20370	chr05	23262134	23265501	Pkinase
Bradi5g20380	chr05	23268235	23270938	Pkinase
Bradi5g20700	chr05	23482100	23483388	WRKY
Bradi5g20790	chr05	23590108	23596875	Pkinase
Bradi5g20880	chr05	23639993	23643319	LRR
Bradi5g02240	chr05	2378734	2383174	LRR-NBS
Bradi5g21330	chr05	23982964	23987497	Pkinase
Bradi5g21860	chr05	24361387	24368971	LRR-Pkinase
Bradi5g21870	chr05	24370992	24378991	LRR-Pkinase
Bradi5g21960	chr05	24444847	24448604	LRR-Pkinase
Bradi5g22010	chr05	24489186	24490803	Pkinase
Bradi5g22040	chr05	24515032	24517878	Pkinase
Bradi5g22150	chr05	24628805	24629559	NBS
Bradi5g22160	chr05	24630958	24631961	LRR-NBS
Bradi5g22180	chr05	24646184	24647280	LRR-NBS
Bradi5g22190	chr05	24659168	24661189	LRR
Bradi5g02360	chr05	2478827	2484790	NBS	miR472
Bradi5g22550	chr05	24880295	24886839	LRR-NBS
Bradi5g02370	chr05	2491189	2497427	LRR
Bradi5g22620	chr05	24926539	24930035	LRR-Pkinase
Bradi5g22840	chr05	25046676	25052982	LRR-NBS
Bradi5g22930	chr05	25107287	25110485	Pkinase	miR3455
Bradi5g22980	chr05	25122705	25128070	Pkinase
Bradi5g23020	chr05	25151480	25156549	Pkinase
Bradi5g23030	chr05	25158497	25162549	Pkinase
Bradi5g23040	chr05	25163416	25167349	Pkinase
Bradi5g23050	chr05	25168789	25172003	Pkinase
Bradi5g23060	chr05	25173506	25179492	Pkinase	miR1168
Bradi5g23080	chr05	25184787	25187893	Pkinase
Bradi5g23100	chr05	25197499	25200511	Pkinase	miR2083
Bradi5g23110	chr05	25201490	25205751	Pkinase	miR169/miR1161
Bradi5g23120	chr05	25207336	25209577	Pkinase	miR169/miR172
Bradi5g23290	chr05	25269152	25273112	Pkinase
Bradi5g23950	chr05	25734920	25735670	LRR
Bradi5g02430	chr05	2579974	2584060	LRR-NBS
Bradi5g24060	chr05	25801630	25805569	Pkinase
Bradi5g24180	chr05	25903395	25906914	Pkinase
Bradi5g24190	chr05	25908871	25911938	Pkinase
Bradi5g24310	chr05	25999301	26001557	Pkinase
Bradi5g24450	chr05	26090858	26095635	Pkinase
Bradi5g24480	chr05	26119269	26121785	Pkinase	miR2925/miR2673
Bradi5g24570	chr05	26167244	26168882	Pkinase
Bradi5g24740	chr05	26304376	26305701	Pkinase
Bradi5g24750	chr05	26306554	26307818	Pkinase
Bradi5g24760	chr05	26308096	26310498	Pkinase
Bradi5g24870	chr05	26381665	26393219	Pkinase
Bradi5g25030	chr05	26502939	26505797	LRR
Bradi5g25120	chr05	26567452	26570712	LRR-Pkinase
Bradi5g25180	chr05	26611855	26614381	Pkinase	miR3462
Bradi5g25630	chr05	26856242	26857874	LRR	miR1168
Bradi5g25790	chr05	26964122	26967722	LRR-Pkinase	miR2933/miR1168
Bradi5g26150	chr05	27226755	27228101	LRR
Bradi5g26290	chr05	27337281	27346227	Pkinase
Bradi5g26550	chr05	27507967	27511789	LRR-Pkinase
Bradi5g26700	chr05	27594625	27601392	Pkinase
Bradi5g26770	chr05	27643822	27649009	Pkinase	miR390/miR482
Bradi5g26910	chr05	27767854	27769512	Pkinase
Bradi5g26920	chr05	27769995	27776193	Pkinase
Bradi5g27240	chr05	28093060	28097551	Pkinase
Bradi5g27430	chr05	28193900	28195594	Pkinase
Bradi5g27710	chr05	28410661	28411792	Pkinase
Bradi5g02860	chr05	3120250	3123522	LRR-NBS
Bradi5g02980	chr05	3283777	3286505	Pkinase	miR482
Bradi5g03040	chr05	3359028	3362961	Pkinase
Bradi5g03060	chr05	3378683	3381628	Pkinase
Bradi5g03070	chr05	3386697	3390593	Pkinase	miR5012
Bradi5g03110	chr05	3426116	3429062	LRR-NBS	miR1507/miR2118
Bradi5g03130	chr05	3470211	3474338	Pkinase
Bradi5g03140	chr05	3482502	3485246	NBS	miR2118
Bradi5g03150	chr05	3525942	3529176	Pkinase	miR5516
Bradi5g03180	chr05	3643533	3646726	Pkinase
Bradi5g03200	chr05	3700729	3704522	Pkinase
Bradi5g03410	chr05	3960787	3964452	LRR-Pkinase
Bradi5g03530	chr05	4137387	4138653	Pkinase
Bradi5g03550	chr05	4201592	4202850	Pkinase	miR1445
Bradi5g00440	chr05	430652	431596	LRR-NBS	miR482
Bradi5g03580	chr05	4315018	4326623	Pkinase
Bradi5g00450	chr05	432582	434225	RG
Bradi5g03630	chr05	4437631	4446832	Pkinase
Bradi5g03900	chr05	5003209	5006443	Pkinase
Bradi5g03930	chr05	5038438	5041447	Pkinase	miR165
Bradi5g03940	chr05	5060905	5063881	Pkinase
Bradi5g03960	chr05	5069783	5072901	LRR-Pkinase
Bradi5g03980	chr05	5077411	5080607	LRR
Bradi5g04000	chr05	5165345	5168884	LRR-Pkinase
Bradi5g04010	chr05	5169512	5170651	Pkinase	miR5384
Bradi5g00620	chr05	566065	568478	LRR-NBS
Bradi5g04820	chr05	6203333	6204758	WRKY
Bradi5g00870	chr05	815076	819590	NBS	miR169
Bradi5g00920	chr05	853617	855288	Pkinase
Bradi5g07360	chr05	9807063	9823126	Pkinase
Bradi5g01070	chr05	986878	988916	RG	miR3522

## Sheet: SB
Gene_name	Chromosome	Start	End	Type of R gene	Targets by miRNA
Sb10g001310	chromosome_10	1084033	1090348	Pkinase
Sb10g009970	chromosome_10	12107919	12109048	Pkinase
Sb10g010010	chromosome_10	12240777	12244298	LRR-Pkinase
Sb10g010020	chromosome_10	12253035	12254424	LRR
Sb10g010030	chromosome_10	12261245	12262235	LRR
Sb10g001580	chromosome_10	1266165	1268756	Pkinase	miR5384
Sb10g010440	chromosome_10	12918008	12921623	Pkinase-Ser/Thr
Sb10g010530	chromosome_10	13462074	13464621	Pkinase	miR408
Sb10g001640	chromosome_10	1348279	1350776	Pkinase	miR408
Sb10g010650	chromosome_10	13803373	13806199	LRR-NBS
Sb10g010660	chromosome_10	13816627	13818613	Pkinase
Sb10g010670	chromosome_10	13823790	13828043	NBS	miR482
Sb10g010680	chromosome_10	13831799	13835913	NBS
Sb10g001680	chromosome_10	1387792	1392655	NBS
Sb10g010760	chromosome_10	14069364	14073037	Pkinase
Sb10g001720	chromosome_10	1428528	1429118	LRR-NBS
Sb10g011000	chromosome_10	15070129	15072204	Pkinase	miR2084
Sb10g011010	chromosome_10	15090741	15092804	Pkinase
Sb10g011150	chromosome_10	15927306	15929318	Pkinase
Sb10g011160	chromosome_10	15934188	15938323	Pkinase	miR838
Sb10g011170	chromosome_10	15987681	15993006	Pkinase	miR4994
Sb10g001970	chromosome_10	1632922	1639395	LRR-Pkinase	miR171
Sb10g012050	chromosome_10	17731600	17734506	LRR
Sb10g002300	chromosome_10	1986832	1990238	LRR-Pkinase
Sb10g013500	chromosome_10	21385108	21386957	Pkinase
Sb10g013720	chromosome_10	21762323	21764359	Pkinase
Sb10g002600	chromosome_10	2287283	2288998	Pkinase	miR5567/miR1887
Sb10g014200	chromosome_10	22895539	22897608	Pkinase
Sb10g002735	chromosome_10	2390636	2393506	LRR	miR169
Sb10g014850	chromosome_10	24264527	24300362	Pkinase
Sb10g002760	chromosome_10	2430140	2436158	Pkinase
Sb10g002930	chromosome_10	2558790	2560163	Pkinase	miR5384
Sb10g003180	chromosome_10	2831485	2832587	WRKY
Sb10g003310	chromosome_10	2950987	2954744	Pkinase
Sb10g003810	chromosome_10	3303588	3309075	Pkinase
Sb10g004000	chromosome_10	3530829	3534299	WRKY
Sb10g004020	chromosome_10	3558280	3562304	NBS
Sb10g004400	chromosome_10	3878225	3883546	Pkinase
Sb10g004530	chromosome_10	4019958	4022321	Pkinase
Sb10g004535	chromosome_10	4026364	4026981	Pkinase
Sb10g004600	chromosome_10	4086839	4090018	Pkinase
Sb10g019620	chromosome_10	41630331	41633629	LRR-NBS
Sb10g019630	chromosome_10	41778115	41783603	Pkinase
Sb10g004730	chromosome_10	4202620	4214697	LRR-Pkinase	miR5075/miR5557
Sb10g004760	chromosome_10	4227009	4230417	LRR-Pkinase
Sb10g019923	chromosome_10	42454390	42463629	WRKY
Sb10g004793	chromosome_10	4252756	4256799	Pkinase
Sb10g004800	chromosome_10	4259506	4264101	Pkinase
Sb10g004810	chromosome_10	4266692	4271804	Pkinase
Sb10g020010	chromosome_10	42717205	42718403	WRKY	miR2926
Sb10g004830	chromosome_10	4278836	4282566	Pkinase
Sb10g021570	chromosome_10	47512037	47513585	Pkinase
Sb10g021580	chromosome_10	47603886	47606526	Pkinase	miR2097/miR5075
Sb10g021740	chromosome_10	48078352	48080874	Pkinase
Sb10g021850	chromosome_10	48535555	48541129	NBS
Sb10g021860	chromosome_10	48553916	48555625	LRR
Sb10g005460	chromosome_10	4906534	4911780	Pkinase
Sb10g022060	chromosome_10	49276557	49280254	LRR-Pkinase
Sb10g022070	chromosome_10	49283271	49285410	Pkinase
Sb10g022290	chromosome_10	49890309	49892453	Pkinase	miR2673/miR1039
Sb10g022320	chromosome_10	49910276	49910974	LRR-NBS
Sb10g022420	chromosome_10	50097707	50100357	Pkinase-Ser/Thr	miR3522/miR1535
Sb10g022690	chromosome_10	50738564	50743965	Pkinase-Ser/Thr
Sb10g022720	chromosome_10	50803860	50806310	Pkinase
Sb10g022730	chromosome_10	50809236	50811683	Pkinase	miR482
Sb10g005670	chromosome_10	5115826	5117853	WRKY
Sb10g022860	chromosome_10	51186426	51190274	LRR-Pkinase	miR5260
Sb10g022890	chromosome_10	51220115	51224797	LRR-Pkinase
Sb10g022910	chromosome_10	51240019	51243703	LRR-Pkinase	miR4407
Sb10g023680	chromosome_10	52401416	52408208	Pkinase
Sb10g005840	chromosome_10	5295095	5298678	LRR-Pkinase	miR2937
Sb10g005850	chromosome_10	5300226	5303444	LRR-Pkinase
Sb10g024150	chromosome_10	53037465	53039195	LRR-Pkinase
Sb10g005860	chromosome_10	5306714	5310172	LRR-Pkinase
Sb10g024830	chromosome_10	53981200	53987288	LRR-Pkinase	miR1313
Sb10g024900	chromosome_10	54069436	54070563	Pkinase
Sb10g025010	chromosome_10	54183655	54186829	LRR-Pkinase
Sb10g025070	chromosome_10	54282265	54286053	Pkinase
Sb10g025283	chromosome_10	54532763	54538408	LRR-NBS
Sb10g025286	chromosome_10	54538854	54542350	LRR-NBS
Sb10g025300	chromosome_10	54564990	54567704	LRR
Sb10g006030	chromosome_10	5461722	5466427	Pkinase
Sb10g025430	chromosome_10	54721073	54726623	Pkinase	miR5021
Sb10g025460	chromosome_10	54774538	54778120	Pkinase-Ser/Thr	miR444
Sb10g006080	chromosome_10	5490947	5491640	Pkinase
Sb10g025590	chromosome_10	54957968	54959405	WRKY
Sb10g025600	chromosome_10	54965360	54966631	WRKY
Sb10g025840	chromosome_10	55174741	55177473	Pkinase	miR5021
Sb10g006130	chromosome_10	5534772	5537472	Pkinase-Ser/Thr
Sb10g026050	chromosome_10	55376681	55378210	Pkinase	miR2673
Sb10g026160	chromosome_10	55514305	55516212	Pkinase
Sb10g026340	chromosome_10	55778704	55785388	Pkinase
Sb10g026460	chromosome_10	55875451	55880929	Pkinase
Sb10g026500	chromosome_10	55906184	55910775	Pkinase
Sb10g026530	chromosome_10	55931879	55936304	Pkinase
Sb10g027140	chromosome_10	56845891	56849844	Pkinase
Sb10g027180	chromosome_10	56899029	56902622	LRR
Sb10g027830	chromosome_10	57689336	57692325	Pkinase	miR5075/miR2673
Sb10g028170	chromosome_10	58058795	58062310	LRR-Pkinase	miR1030/miR530
Sb10g028200	chromosome_10	58077122	58080424	LRR-Pkinase
Sb10g028210	chromosome_10	58083107	58085509	LRR-Pkinase	miR5021/miR5219
Sb10g028240	chromosome_10	58095898	58103098	Pkinase	miR418
Sb10g028250	chromosome_10	58103941	58108640	Pkinase	miR169
Sb10g028270	chromosome_10	58138234	58141876	LRR-NBS	miR1448
Sb10g028280	chromosome_10	58153078	58155026	Pkinase
Sb10g028720	chromosome_10	58596831	58599620	LRR-NBS	miR394
Sb10g028730	chromosome_10	58601695	58604481	LRR-NBS	miR399
Sb10g028770	chromosome_10	58629305	58630855	NBS
Sb10g028780	chromosome_10	58634496	58638900	Pkinase
Sb10g029180	chromosome_10	59018591	59020203	Pkinase
Sb10g029260	chromosome_10	59078727	59081177	LRR
Sb10g029400	chromosome_10	59244743	59250233	Pkinase	miR1046
Sb10g029700	chromosome_10	59435635	59439144	Pkinase
Sb10g006480	chromosome_10	5957148	5959301	Pkinase	miR5642
Sb10g030040	chromosome_10	59772008	59778271	Pkinase
Sb10g030110	chromosome_10	59845501	59848529	Pkinase
Sb10g030270	chromosome_10	59958634	59962942	LRR-Pkinase
Sb10g030680	chromosome_10	60320629	60323128	Pkinase
Sb10g030880	chromosome_10	60530753	60534518	Pkinase	miR2118/miR3932
Sb10g030950	chromosome_10	60593112	60594594	NBS	miR399
Sb10g031050	chromosome_10	60712922	60717314	LRR-NBS	miR396
Sb10g031130	chromosome_10	60775732	60778243	LysM
Sb10g006630	chromosome_10	6203939	6206578	Pkinase
Sb10g006670	chromosome_10	6247881	6255482	LRR-Pkinase	miR827
Sb10g006860	chromosome_10	6570270	6573934	LysM
Sb10g000970	chromosome_10	682187	683866	LRR-NBS
Sb10g008270	chromosome_10	8374652	8387567	Pkinase
Sb10g008560	chromosome_10	8782390	8789094	LRR
Sb01g011320	chromosome_1	10182181	10183122	Pkinase
Sb01g011380	chromosome_1	10222760	10223713	LRR
Sb01g011385	chromosome_1	10225092	10226165	LRR
Sb01g011600	chromosome_1	10423969	10428278	LRR-NBS
Sb01g011630	chromosome_1	10484678	10488479	Pkinase
Sb01g012340	chromosome_1	11412471	11415802	Pkinase
Sb01g012350	chromosome_1	11422197	11423294	Pkinase
Sb01g012400	chromosome_1	11450789	11451874	Pkinase
Sb01g012660	chromosome_1	11645237	11646322	Pkinase
Sb01g012870	chromosome_1	11944441	11945284	WRKY
Sb01g013060	chromosome_1	12079734	12082168	Pkinase
Sb01g013570	chromosome_1	12624498	12626006	LRR
Sb01g013640	chromosome_1	12681103	12682755	Pkinase
Sb01g013650	chromosome_1	12693028	12695442	Pkinase
Sb01g001390	chromosome_1	1297890	1304834	Pkinase
Sb01g013890	chromosome_1	13033100	13037529	Pkinase
Sb01g013940	chromosome_1	13096349	13097580	LRR
Sb01g013950	chromosome_1	13113587	13117689	Pkinase
Sb01g014090	chromosome_1	13284602	13286286	Pkinase
Sb01g014180	chromosome_1	13370277	13372707	WRKY
Sb01g014720	chromosome_1	14035941	14038920	Pkinase
Sb01g015550	chromosome_1	15067399	15072418	LRR-NBS	miR482
Sb01g001760	chromosome_1	1533346	1539424	Pkinase
Sb01g015893	chromosome_1	15489415	15491306	LRR-NBS
Sb01g015900	chromosome_1	15497697	15502019	LRR-NBS	miR1507/miR472/miR482
Sb01g016060	chromosome_1	15835204	15838983	LRR-NBS
Sb01g001890	chromosome_1	1618364	1623273	Pkinase
Sb01g000310	chromosome_1	162795	167954	Pkinase
Sb01g016510	chromosome_1	16631830	16635123	LRR-NBS
Sb01g016720	chromosome_1	16840974	16845149	Pkinase	miR2873
Sb01g001980	chromosome_1	1708946	1712333	Pkinase
Sb01g016990	chromosome_1	17179375	17194939	Pkinase	miR2657/miR5565
Sb01g017150	chromosome_1	17548365	17550271	Pkinase
Sb01g002060	chromosome_1	1775727	1779775	LRR-NBS	miR1507/miR172/miR3465
Sb01g017320	chromosome_1	17832734	17838352	Pkinase
Sb01g017650	chromosome_1	18196237	18200645	LRR-NBS
Sb01g018440	chromosome_1	19180435	19182983	Pkinase
Sb01g018900	chromosome_1	19830327	19833713	LysM	miR531
Sb01g019010	chromosome_1	20018021	20020121	Pkinase	miR5012
Sb01g019390	chromosome_1	20823164	20827910	Pkinase	miR166
Sb01g019410	chromosome_1	20842278	20845496	Pkinase	miR2863
Sb01g019500	chromosome_1	21035218	21049145	LRR-NBS
Sb01g019670	chromosome_1	21498417	21501586	LRR-Pkinase
Sb01g019680	chromosome_1	21510401	21512397	LRR
Sb01g020290	chromosome_1	22404055	22408923	LRR	miR1442/miR5015
Sb01g002800	chromosome_1	2305712	2308143	Pkinase
Sb01g002850	chromosome_1	2333625	2338249	Pkinase
Sb01g020900	chromosome_1	23934415	23936561	Pkinase	miR159
Sb01g020940	chromosome_1	24002231	24004270	Pkinase
Sb01g020950	chromosome_1	24014457	24016973	Pkinase
Sb01g020960	chromosome_1	24021178	24023357	Pkinase
Sb01g003020	chromosome_1	2449772	2451851	Pkinase
Sb01g003030	chromosome_1	2458096	2460192	Pkinase
Sb01g021300	chromosome_1	24850420	24852915	Pkinase	miR482
Sb01g003130	chromosome_1	2520631	2524618	Pkinase
Sb01g021690	chromosome_1	25643667	25649037	Pkinase
Sb01g022050	chromosome_1	27019305	27022013	LRR
Sb01g003440	chromosome_1	2782693	2787044	LRR-Pkinase	miR5384
Sb01g022400	chromosome_1	27996459	28001119	Pkinase
Sb01g003640	chromosome_1	2941399	2945519	Pkinase
Sb01g023180	chromosome_1	30654595	30657224	Pkinase
Sb01g003990	chromosome_1	3247007	3249705	Pkinase
Sb01g024160	chromosome_1	32889135	32893785	LRR-Pkinase	miR5163
Sb01g004150	chromosome_1	3344432	3348438	Pkinase
Sb01g004780	chromosome_1	3850186	3852366	Pkinase
Sb01g005070	chromosome_1	4145185	4147259	WRKY
Sb01g025950	chromosome_1	43188584	43192217	LRR-Pkinase
Sb01g005300	chromosome_1	4401463	4403034	LRR
Sb01g005460	chromosome_1	4503175	4511350	Pkinase
Sb01g005510	chromosome_1	4528662	4529747	Pkinase
Sb01g026643	chromosome_1	45291998	45293437	LRR-NBS
Sb01g026650	chromosome_1	45296273	45297709	LRR-NBS
Sb01g005560	chromosome_1	4553156	4556472	LRR-Pkinase	miR5137
Sb01g026690	chromosome_1	45599163	45602942	LRR-NBS	miR399
Sb01g026710	chromosome_1	45698158	45701289	LRR-NBS	miR169/miR2656/miR1211
Sb01g026800	chromosome_1	45862939	45863538	LRR-Pkinase
Sb01g026810	chromosome_1	45863823	45866292	LRR-Pkinase
Sb01g026940	chromosome_1	46095835	46099209	LRR-Pkinase
Sb01g027360	chromosome_1	47060844	47063542	Pkinase
Sb01g027370	chromosome_1	47065509	47068846	Pkinase
Sb01g027400	chromosome_1	47150661	47152463	Pkinase	miR838
Sb01g005750	chromosome_1	4722615	4726021	Pkinase
Sb01g027530	chromosome_1	47664831	47671767	Pkinase	miR1216
Sb01g005780	chromosome_1	4771888	4775943	Pkinase	miR5384
Sb01g027580	chromosome_1	47879271	47882188	Pkinase	miR5075
Sb01g027690	chromosome_1	48165219	48169299	Pkinase	miR2664/miR912
Sb01g027770	chromosome_1	48360316	48361748	WRKY
Sb01g005880	chromosome_1	4893961	4897291	LRR-Pkinase
Sb01g028430	chromosome_1	49627830	49631502	LRR
Sb01g028460	chromosome_1	49657742	49661777	Pkinase
Sb01g028490	chromosome_1	49697260	49700016	NBS	miR472/miR482
Sb01g028760	chromosome_1	50183023	50186127	Pkinase
Sb01g028850	chromosome_1	50285251	50290766	Pkinase-Ser/Thr
Sb01g028900	chromosome_1	50382255	50385449	Pkinase
Sb01g029800	chromosome_1	51892556	51895760	Pkinase	miR1533
Sb01g029810	chromosome_1	51901233	51902533	Pkinase
Sb01g029830	chromosome_1	51913434	51914337	Pkinase
Sb01g030290	chromosome_1	52589407	52594018	Pkinase
Sb01g030300	chromosome_1	52612025	52614137	Pkinase
Sb01g030450	chromosome_1	52905754	52910620	Pkinase
Sb01g030670	chromosome_1	53251985	53254003	Pkinase	miR2673
Sb01g030680	chromosome_1	53254212	53258199	Pkinase
Sb01g030700	chromosome_1	53279240	53283462	Pkinase-Ser/Thr
Sb01g031120	chromosome_1	53668079	53668719	LysM	miR5384
Sb01g031220	chromosome_1	53797928	53802472	Pkinase
Sb01g031500	chromosome_1	54083249	54084864	NBS
Sb01g031820	chromosome_1	54535773	54538429	LRR
Sb01g006470	chromosome_1	5456847	5459721	Pkinase	miR5075/miR166
Sb01g031930	chromosome_1	54674788	54675856	LRR
Sb01g032120	chromosome_1	54964329	54971032	WRKY
Sb01g032150	chromosome_1	55006268	55008839	Pkinase
Sb01g032290	chromosome_1	55175338	55176568	Pkinase	miR156
Sb01g032320	chromosome_1	55217851	55221049	Pkinase
Sb01g032820	chromosome_1	55767177	55772782	Pkinase
Sb01g006670	chromosome_1	5613095	5615468	Pkinase
Sb01g006690	chromosome_1	5637302	5641217	LRR-Pkinase	miR5050/miR3454
Sb01g033190	chromosome_1	56417920	56423452	LRR-Pkinase
Sb01g006710	chromosome_1	5664503	5668702	Pkinase	miR5386/miR847
Sb01g033570	chromosome_1	56894462	56898976	Pkinase
Sb01g006760	chromosome_1	5698026	5699960	Pkinase
Sb01g006770	chromosome_1	5700310	5702349	Pkinase	miR169
Sb01g006780	chromosome_1	5704660	5707101	Pkinase	miR5015
Sb01g033850	chromosome_1	57238415	57240675	LRR-NBS
Sb01g033855	chromosome_1	57249188	57250385	Pkinase	miR1079
Sb01g034520	chromosome_1	57975587	57983417	Pkinase
Sb01g034570	chromosome_1	58047195	58049056	Pkinase
Sb01g035420	chromosome_1	58965794	58968573	Pkinase
Sb01g036020	chromosome_1	59670473	59673290	Pkinase
Sb01g036160	chromosome_1	59762876	59766629	LRR-Pkinase
Sb01g036180	chromosome_1	59806395	59807668	WRKY
Sb01g036230	chromosome_1	59872199	59876478	Pkinase-Ser/Thr	miR5137
Sb01g036260	chromosome_1	59890879	59893939	Pkinase	miR1521/miR5384
Sb01g036290	chromosome_1	59919901	59922939	LRR-Pkinase
Sb01g036470	chromosome_1	60063752	60068555	LRR-Pkinase
Sb01g007100	chromosome_1	6014988	6018128	Pkinase
Sb01g036730	chromosome_1	60337376	60340726	LRR-NBS	miR482
Sb01g007120	chromosome_1	6040033	6047051	Pkinase
Sb01g036870	chromosome_1	60434864	60436282	WRKY	miR2102
Sb01g036930	chromosome_1	60491148	60495645	LRR-Pkinase-Ser/Thr
Sb01g037000	chromosome_1	60536267	60541645	Pkinase	miR172
Sb01g007150	chromosome_1	6081308	6090466	Pkinase
Sb01g007190	chromosome_1	6136724	6138996	Pkinase	miR838
Sb01g038140	chromosome_1	61706822	61709648	LRR-Pkinase
Sb01g038280	chromosome_1	61817087	61820206	Pkinase
Sb01g038310	chromosome_1	61838891	61841553	Pkinase	miR169
Sb01g038395	chromosome_1	61917425	61918693	Pkinase	miR5646
Sb01g038560	chromosome_1	62095852	62100675	Pkinase
Sb01g038750	chromosome_1	62232922	62237741	Pkinase
Sb01g007270	chromosome_1	6227929	6235174	Pkinase
Sb01g038833	chromosome_1	62320356	62323659	Pkinase
Sb01g039000	chromosome_1	62464335	62467335	Pkinase
Sb01g039630	chromosome_1	63095593	63098723	Pkinase
Sb01g039870	chromosome_1	63312785	63315409	Pkinase
Sb01g039915	chromosome_1	63357720	63365011	Pkinase
Sb01g040010	chromosome_1	63417178	63423455	LRR-Pkinase	miR1052
Sb01g040190	chromosome_1	63568985	63572330	Pkinase
Sb01g040300	chromosome_1	63669575	63671986	Pkinase
Sb01g040360	chromosome_1	63715041	63719940	Pkinase
Sb01g040590	chromosome_1	63933499	63935454	Pkinase	miR5562
Sb01g040600	chromosome_1	63936208	63938217	Pkinase
Sb01g007450	chromosome_1	6404709	6407228	Pkinase	miR5139
Sb01g040830	chromosome_1	64132825	64137806	LRR-NBS
Sb01g040890	chromosome_1	64189896	64191810	Pkinase	miR444
Sb01g007480	chromosome_1	6420226	6422321	WRKY
Sb01g040950	chromosome_1	64245320	64247555	Pkinase
Sb01g041400	chromosome_1	64735732	64738850	Pkinase
Sb01g041810	chromosome_1	65045823	65048141	Pkinase	miR825
Sb01g041850	chromosome_1	65083367	65085683	Pkinase
Sb01g041910	chromosome_1	65150991	65154270	Pkinase
Sb01g041950	chromosome_1	65198782	65202502	LRR-Pkinase	miR531/miR529
Sb01g007570	chromosome_1	6524859	6527473	WRKY	miR5075
Sb01g042230	chromosome_1	65519202	65521097	LysM-Pkinase
Sb01g042280	chromosome_1	65568647	65574093	Pkinase
Sb01g042350	chromosome_1	65617716	65618914	Pkinase
Sb01g042480	chromosome_1	65747266	65751685	LRR-Pkinase	miR5021/miR3444/miR5384
Sb01g042540	chromosome_1	65797698	65806396	LRR	miR5384
Sb01g042550	chromosome_1	65806582	65809100	Pkinase	miR2925
Sb01g007680	chromosome_1	6595308	6600044	LRR-Pkinase
Sb01g007720	chromosome_1	6639517	6655181	Pkinase
Sb01g043120	chromosome_1	66406742	66410573	LRR
Sb01g043130	chromosome_1	66412535	66413953	LRR-NBS	miR444
Sb01g043160	chromosome_1	66432274	66436760	LRR	miR5140
Sb01g000696	chromosome_1	676390	680269	WRKY	miR5658/miR1104
Sb01g044540	chromosome_1	67681955	67685954	LRR	miR838
Sb01g045010	chromosome_1	68185049	68190730	LRR-Pkinase
Sb01g045260	chromosome_1	68401289	68406652	Pkinase	miR1088/miR414/miR838
Sb01g045360	chromosome_1	68460462	68462551	Pkinase
Sb01g045620	chromosome_1	68676107	68677581	Pkinase
Sb01g045780	chromosome_1	68886342	68889286	Pkinase
Sb01g008020	chromosome_1	6933504	6942229	Pkinase
Sb01g046460	chromosome_1	69653319	69662013	Pkinase	miR5012/miR1535
Sb01g046520	chromosome_1	69701570	69704914	Pkinase	miR771
Sb01g047020	chromosome_1	70109039	70112767	Pkinase	miR5489
Sb01g008130	chromosome_1	7016653	7020853	Pkinase	miR5240
Sb01g047250	chromosome_1	70350087	70353601	LRR-Pkinase
Sb01g048095	chromosome_1	71159421	71159985	LysM
Sb01g048100	chromosome_1	71159986	71161471	LysM
Sb01g048160	chromosome_1	71195201	71199496	Pkinase	miR2919
Sb01g048300	chromosome_1	71318503	71321327	Pkinase
Sb01g048310	chromosome_1	71325528	71329383	Pkinase-Ser/Thr
Sb01g048500	chromosome_1	71511562	71516390	RG
Sb01g048570	chromosome_1	71541078	71545901	Pkinase
Sb01g048640	chromosome_1	71596638	71598177	Pkinase
Sb01g048690	chromosome_1	71640621	71643558	LRR-Pkinase	miR390
Sb01g048750	chromosome_1	71723413	71728297	Pkinase	miR397
Sb01g048820	chromosome_1	71807139	71810921	Pkinase-Ser/Thr	miR2658
Sb01g008340	chromosome_1	7182130	7185915	Pkinase
Sb01g048920	chromosome_1	71878958	71882188	Pkinase	miR1846/miR531/miR5384
Sb01g049100	chromosome_1	72096867	72102615	Pkinase
Sb01g049330	chromosome_1	72332924	72333657	LysM
Sb01g049350	chromosome_1	72358953	72362187	Pkinase
Sb01g049690	chromosome_1	72615329	72623544	Pkinase-Ser/Thr
Sb01g008425	chromosome_1	7263617	7266148	LRR-Pkinase
Sb01g008430	chromosome_1	7266744	7270841	Pkinase
Sb01g049750	chromosome_1	72711626	72713384	Pkinase
Sb01g049890	chromosome_1	72881666	72884788	LysM	miR166
Sb01g008550	chromosome_1	7382814	7385101	WRKY
Sb01g009600	chromosome_1	8373763	8377040	Pkinase
Sb01g009670	chromosome_1	8447161	8451387	LRR-Pkinase
Sb01g009910	chromosome_1	8722474	8724215	Pkinase
Sb01g009940	chromosome_1	8770589	8774365	Pkinase
Sb01g010110	chromosome_1	8954614	8958780	LRR-Pkinase
Sb01g010180	chromosome_1	9051911	9052891	Pkinase	miR5384
Sb01g010200	chromosome_1	9066624	9067634	Pkinase
Sb01g010290	chromosome_1	9132398	9135788	Pkinase
Sb01g010330	chromosome_1	9166091	9175649	Pkinase	miR862
Sb01g010400	chromosome_1	9208468	9216528	Pkinase
Sb01g010730	chromosome_1	9645372	9650086	Pkinase	miR319
Sb01g010800	chromosome_1	9697910	9703218	Pkinase
Sb01g010820	chromosome_1	9715143	9720702	Pkinase	miR482
Sb01g011060	chromosome_1	9949684	9953070	LysM
Sb02g001150	chromosome_2	1021016	1027252	LRR-NBS
Sb02g001210	chromosome_2	1083192	1083878	LRR-NBS
Sb02g001220	chromosome_2	1091098	1092597	LRR-NBS	miR1536
Sb02g001230	chromosome_2	1100236	1101714	LRR-NBS
Sb02g001250	chromosome_2	1107098	1108701	LRR-NBS
Sb02g001260	chromosome_2	1114638	1116116	LRR-NBS
Sb02g001270	chromosome_2	1117641	1119101	LRR-NBS	miR1106
Sb02g001290	chromosome_2	1126432	1127916	LRR-NBS
Sb02g001390	chromosome_2	1200626	1202092	LRR-NBS
Sb02g001396	chromosome_2	1214193	1215716	LRR-NBS
Sb02g001410	chromosome_2	1222116	1224737	LRR-NBS
Sb02g008880	chromosome_2	12422623	12426345	LRR-NBS-WRKY
Sb02g008890	chromosome_2	12428935	12431805	LRR-NBS	miR1848
Sb02g009100	chromosome_2	12798662	12801833	Pkinase
Sb02g009160	chromosome_2	13071986	13074027	Pkinase
Sb02g009170	chromosome_2	13092284	13094299	Pkinase
Sb02g009580	chromosome_2	13665560	13669987	Pkinase	miR5384
Sb02g009790	chromosome_2	14062232	14076032	Pkinase	miR2635
Sb02g001590	chromosome_2	1423580	1430078	Pkinase
Sb02g009990	chromosome_2	14535717	14536889	Pkinase
Sb02g010180	chromosome_2	15019838	15027164	Pkinase-Ser/Thr
Sb02g010351	chromosome_2	15249870	15250388	RG
Sb02g010450	chromosome_2	15475164	15476003	RG
Sb02g011040	chromosome_2	17777483	17783147	NBS
Sb02g011050	chromosome_2	17809234	17810769	WRKY
Sb02g011360	chromosome_2	18841285	18846101	Pkinase
Sb02g011690	chromosome_2	19561336	19575795	Pkinase
Sb02g002020	chromosome_2	2039613	2043792	Pkinase	miR169
Sb02g012380	chromosome_2	20724765	20731202	Pkinase	miR159/miR5516
Sb02g012390	chromosome_2	20874385	20876286	Pkinase
Sb02g012400	chromosome_2	20878210	20882533	Pkinase
Sb02g002100	chromosome_2	2132182	2134156	Pkinase
Sb02g002110	chromosome_2	2153679	2157872	Pkinase	miR169
Sb02g012900	chromosome_2	22470515	22471892	Pkinase
Sb02g002210	chromosome_2	2283673	2285811	Pkinase
Sb02g002220	chromosome_2	2291448	2293523	Pkinase
Sb02g002240	chromosome_2	2298636	2300693	Pkinase	miR169
Sb02g002250	chromosome_2	2302009	2304156	Pkinase
Sb02g013100	chromosome_2	23220756	23223432	LRR-Pkinase	miR5384
Sb02g002290	chromosome_2	2364449	2374708	Pkinase	miR2911/miR5137
Sb02g002330	chromosome_2	2409278	2411362	Pkinase	miR1158
Sb02g002450	chromosome_2	2593632	2597515	LRR-Pkinase	miR5384
Sb02g002470	chromosome_2	2617090	2621216	Pkinase
Sb02g002590	chromosome_2	2719788	2721763	Pkinase
Sb02g002680	chromosome_2	2824006	2824791	Pkinase-Ser/Thr
Sb02g002770	chromosome_2	2884922	2889724	LRR-NBS
Sb02g002820	chromosome_2	3011815	3018598	LRR-Pkinase	miR156
Sb02g002840	chromosome_2	3026780	3029932	Pkinase	miR771
Sb02g002940	chromosome_2	3106922	3121147	LRR	miR4233/miR156
Sb02g003030	chromosome_2	3191827	3195892	Pkinase
Sb02g000390	chromosome_2	326963	329368	Pkinase	miR1030
Sb02g003080	chromosome_2	3355463	3360033	LRR-Pkinase-Ser/Thr	miR3454/miR5384/miR3631
Sb02g003350	chromosome_2	3801204	3802782	Pkinase
Sb02g003500	chromosome_2	3949285	3954691	Pkinase
Sb02g003860	chromosome_2	4283726	4287550	LRR-Pkinase	miR5021/miR5534
Sb02g018550	chromosome_2	45085196	45086190	Pkinase
Sb02g004030	chromosome_2	4510147	4515952	Pkinase
Sb02g018610	chromosome_2	45386493	45396372	Pkinase
Sb02g019470	chromosome_2	47261062	47264960	LRR-Pkinase	miR2102
Sb02g004240	chromosome_2	4798111	4799862	NBS
Sb02g004260	chromosome_2	4832734	4834333	LRR
Sb02g004270	chromosome_2	4853755	4857409	Pkinase	miR2619
Sb02g020330	chromosome_2	49306932	49313956	NBS
Sb02g020710	chromosome_2	50018720	50023342	LRR-NBS	miR482
Sb02g000610	chromosome_2	500571	502459	LRR-NBS
Sb02g000640	chromosome_2	518455	521523	LRR
Sb02g021020	chromosome_2	51997319	51998762	Pkinase
Sb02g021226	chromosome_2	52728488	52736582	NBS-WRKY	miR482/miR5015
Sb02g021230	chromosome_2	52767681	52768929	LRR-NBS	miR414/miR1510
Sb02g021250	chromosome_2	52794764	52797939	NBS	miR5075
Sb02g021500	chromosome_2	53414455	53416994	Pkinase
Sb02g021550	chromosome_2	53671197	53673521	LRR-NBS
Sb02g004690	chromosome_2	5395748	5398994	LRR-NBS	miR159/miR164
Sb02g021800	chromosome_2	53972111	53976140	Pkinase	miR5381/miR2102
Sb02g022100	chromosome_2	54531767	54534830	LRR-Pkinase	miR3454
Sb02g022120	chromosome_2	54576688	54579776	LRR-Pkinase
Sb02g022180	chromosome_2	54619064	54632240	LRR-NBS	miR3707
Sb02g022190	chromosome_2	54636860	54638071	LRR-NBS
Sb02g004750	chromosome_2	5494644	5497606	Pkinase
Sb02g022280	chromosome_2	55170648	55172055	WRKY
Sb02g022290	chromosome_2	55213197	55214862	WRKY
Sb02g022340	chromosome_2	55331243	55333693	Pkinase
Sb02g022450	chromosome_2	55517072	55518088	Pkinase
Sb02g022540	chromosome_2	55606704	55608885	Pkinase	miR319
Sb02g022630	chromosome_2	55789865	55796702	Pkinase
Sb02g022650	chromosome_2	55805153	55809767	Pkinase
Sb02g022690	chromosome_2	55838083	55841858	Pkinase
Sb02g022730	chromosome_2	55947115	55951531	Pkinase
Sb02g022880	chromosome_2	56152201	56157481	Pkinase	miR2925
Sb02g004900	chromosome_2	5659100	5661781	NBS	miR1510/miR5514/miR482
Sb02g023250	chromosome_2	56838044	56841652	Pkinase
Sb02g023430	chromosome_2	57030620	57040003	Pkinase
Sb02g023540	chromosome_2	57162972	57166000	Pkinase
Sb02g023590	chromosome_2	57252518	57255659	Pkinase
Sb02g023830	chromosome_2	57741589	57746840	Pkinase
Sb02g000740	chromosome_2	583410	587632	Pkinase
Sb02g024230	chromosome_2	58418460	58420421	LRR-Pkinase	miR1163/miR4993
Sb02g024310	chromosome_2	58598980	58604355	Pkinase
Sb02g024390	chromosome_2	58685701	58691090	Pkinase
Sb02g024596	chromosome_2	59016327	59022149	LRR-NBS	miR5565
Sb02g024760	chromosome_2	59264547	59266116	WRKY	miR1848
Sb02g024765	chromosome_2	59281563	59282468	WRKY	miR3453
Sb02g024770	chromosome_2	59324351	59326122	Pkinase
Sb02g024780	chromosome_2	59347562	59349449	Pkinase	miR1216
Sb02g025040	chromosome_2	59738033	59741808	LRR-Pkinase	miR5233/miR531
Sb02g000750	chromosome_2	598497	601586	LRR-Pkinase
Sb02g005210	chromosome_2	6057348	6062962	LRR-NBS
Sb02g005220	chromosome_2	6074793	6080461	LRR-NBS	miR169/miR5565
Sb02g025910	chromosome_2	60934429	60936873	Pkinase
Sb02g025985	chromosome_2	61029252	61030784	Pkinase	miR1861/miR4993
Sb02g026330	chromosome_2	61446150	61448450	LysM
Sb02g026520	chromosome_2	61619028	61621742	Pkinase-Ser/Thr
Sb02g027060	chromosome_2	62310147	62314244	Pkinase
Sb02g027630	chromosome_2	62915586	62919186	Pkinase	miR529
Sb02g027710	chromosome_2	62996983	63000505	LRR-Pkinase
Sb02g027790	chromosome_2	63065212	63068013	NBS
Sb02g027950	chromosome_2	63184303	63187131	WRKY	miR414
Sb02g028250	chromosome_2	63447590	63448888	Pkinase
Sb02g028440	chromosome_2	63629051	63630106	LRR
Sb02g028550	chromosome_2	63694117	63696741	Pkinase
Sb02g028560	chromosome_2	63702511	63704995	Pkinase	miR169
Sb02g028700	chromosome_2	63877644	63879533	RG
Sb02g029560	chromosome_2	64659972	64664671	Pkinase	miR2600
Sb02g029730	chromosome_2	64822392	64826355	Pkinase-Ser/Thr
Sb02g029770	chromosome_2	64838562	64839659	Pkinase
Sb02g030810	chromosome_2	65809805	65810635	Pkinase
Sb02g030970	chromosome_2	65979334	65984752	Pkinase
Sb02g031370	chromosome_2	66304872	66307772	LRR-Pkinase
Sb02g031600	chromosome_2	66528313	66534829	Pkinase
Sb02g031910	chromosome_2	66721908	66725030	LysM
Sb02g032060	chromosome_2	66795864	66799417	Pkinase	miR5657
Sb02g032070	chromosome_2	66821090	66824595	Pkinase
Sb02g032110	chromosome_2	66883764	66887317	Pkinase	miR5657
Sb02g032120	chromosome_2	66891026	66894390	Pkinase	miR172
Sb02g032130	chromosome_2	66896666	66901545	Pkinase	miR169
Sb02g032180	chromosome_2	66955852	66959066	Pkinase
Sb02g032710	chromosome_2	67377443	67381823	Pkinase
Sb02g032960	chromosome_2	67548142	67553418	Pkinase
Sb02g033030	chromosome_2	67663716	67665441	Pkinase	miR2673
Sb02g033100	chromosome_2	67737850	67747082	Pkinase	miR821
Sb02g033290	chromosome_2	67971129	67973534	Pkinase
Sb02g033340	chromosome_2	67996703	68000880	LRR-NBS
Sb02g033350	chromosome_2	68004125	68006647	LRR-NBS
Sb02g033720	chromosome_2	68259898	68261175	Pkinase	miR5636
Sb02g033730	chromosome_2	68267823	68269100	Pkinase	miR5636
Sb02g033740	chromosome_2	68275961	68277238	Pkinase	miR5636
Sb02g033810	chromosome_2	68353762	68357848	LRR-Pkinase	miR2102
Sb02g034040	chromosome_2	68548925	68555112	LRR-NBS
Sb02g034050	chromosome_2	68568768	68571587	NBS	miR414
Sb02g034210	chromosome_2	68696577	68700124	NBS	miR482
Sb02g034260	chromosome_2	68739461	68749014	Pkinase
Sb02g034313	chromosome_2	68798548	68799274	Pkinase-Ser/Thr
Sb02g034316	chromosome_2	68802963	68805924	Pkinase-Ser/Thr
Sb02g034410	chromosome_2	68960227	68962608	Pkinase
Sb02g034640	chromosome_2	69150066	69154180	Pkinase
Sb02g034930	chromosome_2	69422282	69426508	LRR-NBS	miR2950
Sb02g034940	chromosome_2	69428193	69431168	LRR-NBS	miR5254
Sb02g035330	chromosome_2	69752113	69755757	Pkinase
Sb02g035340	chromosome_2	69762619	69766007	Pkinase
Sb02g035350	chromosome_2	69789003	69794851	Pkinase
Sb02g035360	chromosome_2	69801893	69804804	Pkinase	miR5562
Sb02g035420	chromosome_2	69852937	69856725	Pkinase
Sb02g035440	chromosome_2	69865252	69868463	Pkinase
Sb02g035450	chromosome_2	69873519	69876506	Pkinase	miR1163
Sb02g035465	chromosome_2	69895083	69898108	Pkinase	miR1168/miR2598
Sb02g035470	chromosome_2	69904437	69908266	Pkinase
Sb02g035500	chromosome_2	69927397	69929871	Pkinase
Sb02g035510	chromosome_2	69931265	69935358	Pkinase
Sb02g035530	chromosome_2	69949505	69952376	Pkinase
Sb02g035540	chromosome_2	69954123	69962252	Pkinase
Sb02g035550	chromosome_2	69964179	69967662	Pkinase
Sb02g035560	chromosome_2	69968488	69972178	Pkinase
Sb02g005860	chromosome_2	7001229	7005137	TIR	miR156/miR1059
Sb02g035920	chromosome_2	70302327	70306309	Pkinase
Sb02g035930	chromosome_2	70309146	70313605	Pkinase	miR2083
Sb02g035940	chromosome_2	70323694	70328799	Pkinase	miR832
Sb02g036040	chromosome_2	70444890	70447727	Pkinase	miR2590
Sb02g036540	chromosome_2	70942344	70948121	Pkinase
Sb02g036630	chromosome_2	71025506	71026783	TIR	miR5075
Sb02g036690	chromosome_2	71084914	71089482	Pkinase
Sb02g036730	chromosome_2	71116574	71119856	Pkinase	miR171
Sb02g036750	chromosome_2	71135948	71137365	LRR
Sb02g037070	chromosome_2	71475632	71478791	Pkinase
Sb02g037190	chromosome_2	71554997	71556912	Pkinase	miR5384/miR5075
Sb02g037290	chromosome_2	71638907	71640961	Pkinase	miR5384
Sb02g037300	chromosome_2	71642701	71644749	Pkinase
Sb02g037660	chromosome_2	71945697	71952038	WRKY
Sb02g037670	chromosome_2	71970755	71972777	Pkinase	miR2926
Sb02g038280	chromosome_2	72541689	72546498	Pkinase	miR2646
Sb02g038310	chromosome_2	72589921	72593532	LRR-Pkinase
Sb02g038425	chromosome_2	72702117	72703878	NBS
Sb02g038520	chromosome_2	72742581	72745340	RG
Sb02g038530	chromosome_2	72749789	72752961	RG
Sb02g038600	chromosome_2	72794104	72797589	LRR-Pkinase
Sb02g038930	chromosome_2	73093532	73096779	LRR	miR414
Sb02g039110	chromosome_2	73235284	73238978	Pkinase
Sb02g039310	chromosome_2	73425682	73429797	Pkinase	miR2111
Sb02g006060	chromosome_2	7345083	7354885	NBS	miR3520/miR2592
Sb02g039370	chromosome_2	73487017	73491908	LRR-Pkinase
Sb02g039460	chromosome_2	73557569	73562907	Pkinase
Sb02g039640	chromosome_2	73700217	73705170	Pkinase
Sb02g040300	chromosome_2	74277374	74281844	Pkinase
Sb02g040580	chromosome_2	74505545	74510921	Pkinase
Sb02g040850	chromosome_2	74768355	74773966	Pkinase	miR4246
Sb02g040910	chromosome_2	74814252	74818316	NBS
Sb02g040920	chromosome_2	74824939	74828776	NBS
Sb02g041290	chromosome_2	75158195	75160910	NBS
Sb02g042260	chromosome_2	75954222	75959655	Pkinase
Sb02g042290	chromosome_2	75975080	75978463	Pkinase
Sb02g042320	chromosome_2	75998274	76002523	Pkinase
Sb02g042910	chromosome_2	76628153	76629786	Pkinase
Sb02g042920	chromosome_2	76644282	76648883	Pkinase
Sb02g043030	chromosome_2	76813673	76816113	WRKY
Sb02g043070	chromosome_2	76847965	76851443	Pkinase-Ser/Thr	miR5265
Sb02g043090	chromosome_2	76858452	76863617	LRR-Pkinase
Sb02g006190	chromosome_2	7714234	7717116	LRR-Pkinase
Sb02g043520	chromosome_2	77319889	77323328	Pkinase
Sb02g043550	chromosome_2	77349180	77350564	Pkinase	miR1030/miR530
Sb02g006230	chromosome_2	7762124	7765623	LRR-Pkinase	miR166
Sb02g006240	chromosome_2	7777387	7780650	LRR-Pkinase
Sb02g006250	chromosome_2	7790958	7794242	LRR-Pkinase	miR3460/miR166
Sb02g044090	chromosome_2	77911498	77914576	Pkinase
Sb02g006260	chromosome_2	7796644	7799883	LRR-Pkinase	miR166
Sb02g006310	chromosome_2	7861864	7865836	LRR-Pkinase	miR1535
Sb02g000960	chromosome_2	788461	793201	WRKY	miR5384
Sb02g006690	chromosome_2	8477598	8479751	Pkinase
Sb02g006840	chromosome_2	8705629	8726652	NBS	miR482
Sb02g006870	chromosome_2	8746105	8750369	Pkinase
Sb02g001070	chromosome_2	901212	903364	LRR-Pkinase
Sb02g007300	chromosome_2	9365040	9366545	NBS
Sb02g001110	chromosome_2	979157	985611	Pkinase
Sb03g009580	chromosome_3	10333816	10338112	Pkinase	miR1855
Sb03g009660	chromosome_3	10388794	10391442	Pkinase
Sb03g009670	chromosome_3	10391791	10398258	Pkinase
Sb03g009940	chromosome_3	10739552	10743545	Pkinase	miR5137
Sb03g009950	chromosome_3	10748197	10754702	Pkinase	miR5069/miR5140/miR837
Sb03g010030	chromosome_3	10834980	10838966	LRR-NBS
Sb03g010610	chromosome_3	11474027	11475643	Pkinase
Sb03g001300	chromosome_3	1169074	1171416	Pkinase
Sb03g001310	chromosome_3	1183608	1187759	Pkinase	miR394/miR4993
Sb03g010910	chromosome_3	11936779	11939446	RG	miR1038/miR2925/miR5384
Sb03g001330	chromosome_3	1205394	1207739	Pkinase
Sb03g001410	chromosome_3	1253154	1254290	Pkinase
Sb03g011380	chromosome_3	12650076	12654873	LRR	miR3452
Sb03g011800	chromosome_3	13453957	13459197	WRKY	miR3453
Sb03g011880	chromosome_3	13616374	13620996	Pkinase	miR414
Sb03g011910	chromosome_3	13633747	13639224	Pkinase-Ser/Thr	miR396
Sb03g012040	chromosome_3	13820184	13823453	LRR-Pkinase	miR1157
Sb03g012070	chromosome_3	13874594	13877519	Pkinase	miR5264
Sb03g012740	chromosome_3	15347715	15348137	Pkinase
Sb03g013130	chromosome_3	15982223	15986861	Pkinase	miR156
Sb03g013140	chromosome_3	15988282	15992017	Pkinase-Ser/Thr
Sb03g013240	chromosome_3	16221667	16232623	Pkinase-Ser/Thr	miR1044
Sb03g013430	chromosome_3	16670205	16672211	Pkinase	miR1091
Sb03g013510	chromosome_3	16887767	16890526	NBS
Sb03g014350	chromosome_3	19161565	19162878	LRR	miR4993
Sb03g014390	chromosome_3	19185886	19193629	LRR-NBS	miR2111/miR1168
Sb03g014400	chromosome_3	19221864	19222322	LRR-NBS
Sb03g014426	chromosome_3	19279992	19287397	LRR-NBS	miR482/miR2111/miR1168
Sb03g014450	chromosome_3	19435573	19439701	Pkinase
Sb03g014750	chromosome_3	20280450	20288995	Pkinase
Sb03g002310	chromosome_3	2099161	2102892	LRR-Pkinase
Sb03g002340	chromosome_3	2115872	2117808	Pkinase
Sb03g002360	chromosome_3	2122959	2124491	Pkinase	miR1150
Sb03g002380	chromosome_3	2144906	2149147	Pkinase
Sb03g002425	chromosome_3	2166447	2167406	Pkinase
Sb03g002430	chromosome_3	2172383	2175198	Pkinase	miR2871
Sb03g000350	chromosome_3	218650	222062	LRR-Pkinase
Sb03g002580	chromosome_3	2480964	2484853	Pkinase
Sb03g002610	chromosome_3	2505167	2510708	Pkinase	miR3437
Sb03g002790	chromosome_3	2673180	2680938	Pkinase
Sb03g002950	chromosome_3	2974036	2980366	Pkinase
Sb03g003130	chromosome_3	3229111	3233250	Pkinase
Sb03g003320	chromosome_3	3516303	3523429	Pkinase	miR2673
Sb03g003360	chromosome_3	3574879	3576217	WRKY
Sb03g003370	chromosome_3	3577819	3580200	WRKY
Sb03g003640	chromosome_3	3846956	3853124	WRKY
Sb03g003730	chromosome_3	3986077	3988199	LRR
Sb03g021850	chromosome_3	42094290	42097185	LRR-Pkinase
Sb03g022080	chromosome_3	42662470	42665118	Pkinase
Sb03g004240	chromosome_3	4554387	4556395	Pkinase
Sb03g004450	chromosome_3	4717981	4723098	LRR-Pkinase
Sb03g004520	chromosome_3	4763151	4766674	LRR-Pkinase
Sb03g024240	chromosome_3	48336426	48347571	Pkinase	miR5048/miR5384
Sb03g000680	chromosome_3	484190	485887	Pkinase
Sb03g024520	chromosome_3	49054424	49055083	LysM
Sb03g024540	chromosome_3	49064747	49067777	LysM-Pkinase
Sb03g025280	chromosome_3	50713268	50717368	Pkinase	miR172
Sb03g025290	chromosome_3	50719697	50722358	Pkinase	miR1166/miR3624
Sb03g004850	chromosome_3	5133008	5135470	Pkinase
Sb03g004860	chromosome_3	5143742	5146108	Pkinase	miR1507
Sb03g025610	chromosome_3	51468907	51471572	Pkinase
Sb03g025630	chromosome_3	51484286	51486828	Pkinase
Sb03g025650	chromosome_3	51547392	51550241	LRR
Sb03g025670	chromosome_3	51566724	51568681	Pkinase	miR854
Sb03g025680	chromosome_3	51574897	51581059	Pkinase
Sb03g004885	chromosome_3	5162890	5164369	Pkinase
Sb03g025700	chromosome_3	51660681	51664955	Pkinase
Sb03g004950	chromosome_3	5200954	5203935	LRR	miR1435
Sb03g025880	chromosome_3	52085381	52088737	LRR-Pkinase	miR168
Sb03g026030	chromosome_3	52313788	52316671	Pkinase	miR1848/miR1535
Sb03g005070	chromosome_3	5265722	5270993	LRR
Sb03g026170	chromosome_3	52684056	52684949	WRKY
Sb03g026280	chromosome_3	52879966	52881121	WRKY
Sb03g005090	chromosome_3	5297063	5300027	LRR
Sb03g026370	chromosome_3	53131814	53136957	Pkinase
Sb03g026540	chromosome_3	53340202	53344656	Pkinase
Sb03g026730	chromosome_3	53605935	53607964	LRR
Sb03g026960	chromosome_3	54104607	54107787	Pkinase	miR5671
Sb03g027070	chromosome_3	54260388	54263336	LRR	miR5015
Sb03g027080	chromosome_3	54280915	54283710	LRR
Sb03g027086	chromosome_3	54364102	54364332	LRR
Sb03g027090	chromosome_3	54364362	54366799	LRR
Sb03g027100	chromosome_3	54381680	54386837	Pkinase	miR2925
Sb03g027400	chromosome_3	54935202	54940519	LRR-Pkinase	miR1168
Sb03g027450	chromosome_3	55047950	55049023	Pkinase
Sb03g027880	chromosome_3	55542236	55549495	Pkinase
Sb03g028250	chromosome_3	56024513	56026817	Pkinase	miR1846
Sb03g028340	chromosome_3	56124118	56128760	Pkinase
Sb03g028355	chromosome_3	56143893	56145389	LRR	miR2585/miR3454
Sb03g028440	chromosome_3	56296964	56298895	WRKY
Sb03g028530	chromosome_3	56464472	56466762	WRKY
Sb03g005510	chromosome_3	5647543	5650226	Pkinase	miR3460/miR1168
Sb03g005540	chromosome_3	5662656	5665301	Pkinase	miR1102/miR2673
Sb03g028740	chromosome_3	56775084	56782423	Pkinase	miR2673
Sb03g028800	chromosome_3	56960945	56964847	Pkinase	miR1027
Sb03g029150	chromosome_3	57278614	57282419	Pkinase	miR166
Sb03g029240	chromosome_3	57361388	57365201	Pkinase
Sb03g029340	chromosome_3	57485238	57490269	Pkinase
Sb03g029550	chromosome_3	57779874	57781391	Pkinase
Sb03g005740	chromosome_3	5814823	5818034	LRR-Pkinase
Sb03g029920	chromosome_3	58204806	58206278	WRKY
Sb03g005780	chromosome_3	5848531	5851797	LRR-Pkinase
Sb03g005790	chromosome_3	5860104	5860607	LRR
Sb03g005800	chromosome_3	5863240	5866492	LRR-Pkinase	miR482
Sb03g030400	chromosome_3	58654036	58657250	Pkinase
Sb03g030450	chromosome_3	58694151	58699766	Pkinase
Sb03g030480	chromosome_3	58723799	58726767	WRKY
Sb03g005820	chromosome_3	5881332	5882214	Pkinase	miR165/miR166
Sb03g030710	chromosome_3	58942630	58945014	Pkinase
Sb03g030720	chromosome_3	58956001	58958401	Pkinase
Sb03g030730	chromosome_3	58968952	58971384	Pkinase
Sb03g030890	chromosome_3	59228728	59242576	Pkinase
Sb03g030925	chromosome_3	59270040	59272218	LRR	miR5386
Sb03g030930	chromosome_3	59272913	59274912	Pkinase
Sb03g031640	chromosome_3	60057640	60063820	Pkinase-Ser/Thr	miR5015
Sb03g031650	chromosome_3	60064828	60066130	Pkinase-Ser/Thr
Sb03g031660	chromosome_3	60077156	60079313	Pkinase-Ser/Thr
Sb03g031670	chromosome_3	60080358	60084458	Pkinase-Ser/Thr	miR167
Sb03g031680	chromosome_3	60085127	60088181	Pkinase
Sb03g031690	chromosome_3	60103142	60107812	Pkinase-Ser/Thr	miR5655
Sb03g031700	chromosome_3	60110148	60113362	Pkinase-Ser/Thr
Sb03g005900	chromosome_3	6015202	6018736	Pkinase	miR166
Sb03g005903	chromosome_3	6021682	6024387	LRR-Pkinase
Sb03g031870	chromosome_3	60246697	60248748	Pkinase
Sb03g031895	chromosome_3	60259866	60269847	LRR-Pkinase	miR1535
Sb03g005905	chromosome_3	6027295	6027564	Pkinase
Sb03g031910	chromosome_3	60286322	60289703	LRR-Pkinase	miR1161
Sb03g005908	chromosome_3	6057316	6057507	Pkinase
Sb03g032130	chromosome_3	60575038	60576516	Pkinase	miR5384
Sb03g005910	chromosome_3	6057831	6058925	LRR-Pkinase
Sb03g032140	chromosome_3	60581399	60582883	Pkinase	miR5384
Sb03g032150	chromosome_3	60589114	60590175	Pkinase
Sb03g005920	chromosome_3	6062309	6065552	LRR-Pkinase
Sb03g005930	chromosome_3	6070625	6073838	LRR-Pkinase
Sb03g032560	chromosome_3	60991486	60996729	Pkinase
Sb03g032620	chromosome_3	61034668	61043721	Pkinase	miR156/miR5384
Sb03g032680	chromosome_3	61121587	61123682	LRR-Pkinase	miR3452
Sb03g032800	chromosome_3	61257721	61258736	WRKY
Sb03g032990	chromosome_3	61397965	61401645	LRR-Pkinase	miR5021
Sb03g033130	chromosome_3	61524647	61526173	LRR-NBS
Sb03g033190	chromosome_3	61559815	61564886	Pkinase
Sb03g033520	chromosome_3	61804650	61806074	LRR
Sb03g033530	chromosome_3	61807928	61813555	Pkinase	miR4993
Sb03g033640	chromosome_3	61888491	61890257	WRKY	miR5384
Sb03g006100	chromosome_3	6190193	6193408	LRR-Pkinase	miR5565/miR1031
Sb03g033730	chromosome_3	61965301	61968615	RG
Sb03g006110	chromosome_3	6200416	6204093	Pkinase	miR168
Sb03g033780	chromosome_3	62036742	62039688	WRKY
Sb03g034040	chromosome_3	62237922	62241783	Pkinase
Sb03g034160	chromosome_3	62375210	62380205	LysM-Pkinase
Sb03g034210	chromosome_3	62424256	62426773	LRR-Pkinase
Sb03g034220	chromosome_3	62432460	62435707	LRR-Pkinase	miR1082/miR1071
Sb03g034340	chromosome_3	62540149	62543573	Pkinase
Sb03g034440	chromosome_3	62654770	62656297	Pkinase
Sb03g034570	chromosome_3	62741956	62746263	Pkinase
Sb03g034670	chromosome_3	62841197	62843114	WRKY
Sb03g034690	chromosome_3	62869101	62870345	LRR
Sb03g034710	chromosome_3	62879734	62883075	Pkinase
Sb03g000820	chromosome_3	630941	638559	Pkinase
Sb03g035160	chromosome_3	63321275	63322729	Pkinase
Sb03g035170	chromosome_3	63330158	63334074	Pkinase
Sb03g036000	chromosome_3	64002937	64011190	Pkinase	miR2673/miR482
Sb03g036150	chromosome_3	64174422	64177055	NBS	miR472/miR482
Sb03g036170	chromosome_3	64225387	64228931	RG
Sb03g036175	chromosome_3	64230949	64232185	RG
Sb03g036190	chromosome_3	64242350	64245385	Pkinase
Sb03g036370	chromosome_3	64420146	64422581	Pkinase
Sb03g036450	chromosome_3	64505993	64509852	LRR-NBS
Sb03g036620	chromosome_3	64677169	64682189	Pkinase
Sb03g036630	chromosome_3	64684841	64688615	Pkinase
Sb03g036640	chromosome_3	64702615	64707038	Pkinase
Sb03g036650	chromosome_3	64710004	64718045	Pkinase
Sb03g036800	chromosome_3	64877641	64880698	LRR-NBS	miR1167/miR482
Sb03g036860	chromosome_3	64923597	64925177	Pkinase	miR838
Sb03g037120	chromosome_3	65150688	65151926	NBS	miR2118/miR482
Sb03g037140	chromosome_3	65159654	65162347	NBS
Sb03g037540	chromosome_3	65458431	65461769	LRR-NBS	miR482
Sb03g037570	chromosome_3	65485324	65487344	Pkinase
Sb03g037580	chromosome_3	65504787	65508973	LRR	miR906/miR390
Sb03g000240	chromosome_3	65767	68080	WRKY
Sb03g037960	chromosome_3	65880259	65885680	LRR-Pkinase	miR5185
Sb03g037965	chromosome_3	65887130	65887932	Pkinase
Sb03g038090	chromosome_3	66024765	66032875	LRR-Pkinase
Sb03g038110	chromosome_3	66057592	66060509	LRR-Pkinase
Sb03g038170	chromosome_3	66100608	66104629	WRKY
Sb03g038180	chromosome_3	66110932	66116172	WRKY
Sb03g038190	chromosome_3	66121144	66123805	WRKY
Sb03g038200	chromosome_3	66129723	66132439	WRKY
Sb03g038210	chromosome_3	66144796	66146352	WRKY	miR1446
Sb03g038240	chromosome_3	66168138	66171619	LRR-Pkinase	miR390
Sb03g038250	chromosome_3	66180555	66184231	Pkinase
Sb03g038380	chromosome_3	66318409	66322797	Pkinase	miR156
Sb03g038510	chromosome_3	66433156	66435382	WRKY	miR5384
Sb03g038620	chromosome_3	66498734	66500800	RG
Sb03g038630	chromosome_3	66501689	66503443	RG
Sb03g038870	chromosome_3	66661067	66670497	Pkinase	miR2673
Sb03g038890	chromosome_3	66694428	66699391	Pkinase
Sb03g039230	chromosome_3	66954297	66958899	Pkinase
Sb03g039550	chromosome_3	67223920	67229771	WRKY
Sb03g040070	chromosome_3	67666743	67669682	Pkinase
Sb03g040300	chromosome_3	67915820	67917323	RG
Sb03g040620	chromosome_3	68196980	68199550	Pkinase
Sb03g040800	chromosome_3	68297624	68303060	Pkinase	miR870
Sb03g041110	chromosome_3	68651521	68656628	Pkinase
Sb03g041290	chromosome_3	68804581	68808566	Pkinase
Sb03g006700	chromosome_3	6894456	6897667	Pkinase-Ser/Thr	miR5140
Sb03g006710	chromosome_3	6904118	6908112	Pkinase	miR865
Sb03g041570	chromosome_3	69084169	69087439	LRR-Pkinase	miR169
Sb03g006715	chromosome_3	6909469	6913095	Pkinase
Sb03g041770	chromosome_3	69253517	69257328	LRR
Sb03g041780	chromosome_3	69262307	69267216	Pkinase	miR5565
Sb03g041850	chromosome_3	69303722	69306039	Pkinase
Sb03g006736	chromosome_3	6965614	6973591	Pkinase-Ser/Thr
Sb03g042320	chromosome_3	69719914	69723277	Pkinase	miR2102
Sb03g042370	chromosome_3	69752447	69753243	LRR-Pkinase	miR1444
Sb03g042410	chromosome_3	69792571	69795603	Pkinase	miR172
Sb03g006760	chromosome_3	7002848	7005289	Pkinase	miR167
Sb03g006765	chromosome_3	7009497	7012497	Pkinase-Ser/Thr
Sb03g042760	chromosome_3	70154500	70155619	Pkinase-Ser/Thr
Sb03g006780	chromosome_3	7033221	7035344	Pkinase
Sb03g006800	chromosome_3	7057066	7061095	Pkinase-Ser/Thr	miR848/miR5386/miR5384
Sb03g006810	chromosome_3	7061781	7062789	Pkinase-Ser/Thr
Sb03g006820	chromosome_3	7065809	7066579	Pkinase-Ser/Thr
Sb03g006840	chromosome_3	7085247	7087308	Pkinase-Ser/Thr	miR5021
Sb03g006850	chromosome_3	7090369	7092242	Pkinase	miR482
Sb03g043700	chromosome_3	70965233	70968784	Pkinase	miR169
Sb03g043820	chromosome_3	71084120	71088001	LRR-Pkinase	miR2673
Sb03g006915	chromosome_3	7148072	7148718	Pkinase-Ser/Thr	miR156
Sb03g044400	chromosome_3	71762064	71765084	LRR-NBS
Sb03g044470	chromosome_3	71807529	71811781	Pkinase
Sb03g044620	chromosome_3	71957715	71960948	Pkinase
Sb03g044740	chromosome_3	72080706	72084341	Pkinase
Sb03g045200	chromosome_3	72456641	72458496	Pkinase
Sb03g045290	chromosome_3	72552034	72553215	LRR-NBS
Sb03g007030	chromosome_3	7259226	7261612	Pkinase	miR3466
Sb03g045640	chromosome_3	72848089	72856143	Pkinase
Sb03g046350	chromosome_3	73496668	73499959	LRR-Pkinase	miR2925/miR168/miR2928
Sb03g046880	chromosome_3	73893978	73896359	Pkinase	miR5384
Sb03g047040	chromosome_3	74013522	74016143	LRR	miR2097
Sb03g047350	chromosome_3	74261998	74264051	WRKY
Sb03g047530	chromosome_3	74419549	74423167	Pkinase	miR4407
Sb03g007390	chromosome_3	7729824	7732499	Pkinase
Sb03g008100	chromosome_3	8595518	8599391	Pkinase-Ser/Thr
Sb03g008110	chromosome_3	8601102	8603336	Pkinase-Ser/Thr
Sb03g008140	chromosome_3	8624400	8626555	Pkinase-Ser/Thr
Sb03g008150	chromosome_3	8635695	8638399	Pkinase
Sb03g008155	chromosome_3	8640600	8641061	Pkinase
Sb03g008160	chromosome_3	8642121	8644285	Pkinase	miR5544
Sb03g008170	chromosome_3	8646940	8650361	Pkinase
Sb03g008180	chromosome_3	8650526	8653987	Pkinase-Ser/Thr	miR5526
Sb03g001090	chromosome_3	882072	886161	Pkinase
Sb03g008360	chromosome_3	8865333	8868056	LRR
Sb03g008380	chromosome_3	8888102	8890545	LRR
Sb03g008430	chromosome_3	8965187	8967372	Pkinase	miR5510
Sb03g008630	chromosome_3	9237778	9241647	Pkinase
Sb03g008900	chromosome_3	9686033	9690578	Pkinase
Sb04g008660	chromosome_4	10116728	10118838	LRR-Pkinase	miR838
Sb04g008690	chromosome_4	10199892	10214429	Pkinase
Sb04g001210	chromosome_4	1026974	1030045	LRR-Pkinase	miR5054
Sb04g009100	chromosome_4	11064562	11067755	LRR-Pkinase	miR3454/miR5384/miR5075
Sb04g009110	chromosome_4	11083368	11086536	LRR-Pkinase	miR5384
Sb04g001360	chromosome_4	1163071	1167079	Pkinase
Sb04g001410	chromosome_4	1199722	1202994	LRR-NBS
Sb04g009750	chromosome_4	12355789	12359949	LRR-NBS	miR2630
Sb04g009800	chromosome_4	12451791	12453160	WRKY
Sb04g001470	chromosome_4	1261588	1264890	LRR-Pkinase	miR1314/miR530
Sb04g009910	chromosome_4	12671695	12674243	Pkinase
Sb04g001480	chromosome_4	1272773	1276725	Pkinase	miR5020
Sb04g001590	chromosome_4	1340076	1346387	Pkinase
Sb04g001610	chromosome_4	1366083	1368966	LRR	miR5565
Sb04g010690	chromosome_4	14977930	14978538	LRR
Sb04g010990	chromosome_4	15713948	15758647	Pkinase	miR399
Sb04g011020	chromosome_4	16084047	16090622	Pkinase
Sb04g011030	chromosome_4	16100764	16104752	LRR
Sb04g011060	chromosome_4	16134932	16140308	Pkinase	miR169/miR2925/miR482
Sb04g011120	chromosome_4	16345836	16347413	Pkinase	miR5384
Sb04g001920	chromosome_4	1652207	1657019	Pkinase
Sb04g011550	chromosome_4	17408196	17413454	RG
Sb04g012281	chromosome_4	19271859	19273934	Pkinase	miR5053
Sb04g002110	chromosome_4	1938989	1940701	LRR
Sb04g002220	chromosome_4	2023811	2030267	Pkinase
Sb04g002520	chromosome_4	2276434	2278882	Pkinase
Sb04g002830	chromosome_4	2642929	2647052	Pkinase	miR168
Sb04g002840	chromosome_4	2652145	2655981	Pkinase
Sb04g002950	chromosome_4	2775135	2778704	Pkinase
Sb04g003090	chromosome_4	2906074	2909737	LRR
Sb04g003480	chromosome_4	3325168	3329588	Pkinase
Sb04g003680	chromosome_4	3503657	3509438	Pkinase
Sb04g003695	chromosome_4	3547532	3551749	Pkinase-Ser/Thr	miR5021
Sb04g003800	chromosome_4	3675700	3678903	LRR-Pkinase	miR5508
Sb04g003810	chromosome_4	3680627	3684590	LRR-Pkinase	miR390/miR435
Sb04g003820	chromosome_4	3690130	3693315	LRR-Pkinase	miR1313/miR5080
Sb04g003830	chromosome_4	3696447	3699617	LRR-Pkinase	miR1042/miR2628
Sb04g003840	chromosome_4	3705397	3708579	LRR-Pkinase	miR1313/miR859/miR2628
Sb04g003860	chromosome_4	3716599	3718647	LRR-Pkinase
Sb04g003870	chromosome_4	3721845	3723995	LRR
Sb04g003880	chromosome_4	3732242	3734947	LRR	miR169
Sb04g003910	chromosome_4	3754972	3757179	LRR-Pkinase
Sb04g003920	chromosome_4	3766293	3768368	LRR	miR435
Sb04g003930	chromosome_4	3774365	3776541	LRR	miR5158/miR477
Sb04g003940	chromosome_4	3778182	3780327	LRR-Pkinase	miR477
Sb04g016540	chromosome_4	38362358	38364004	WRKY
Sb04g004040	chromosome_4	3870397	3874159	LRR-Pkinase	miR858/miR5020
Sb04g004120	chromosome_4	3927433	3929790	LRR-Pkinase
Sb04g004230	chromosome_4	4027776	4029669	Pkinase
Sb04g004440	chromosome_4	4228890	4231726	Pkinase
Sb04g004790	chromosome_4	4591841	4596558	LRR
Sb04g000660	chromosome_4	470601	473118	Pkinase
Sb04g004950	chromosome_4	4758453	4764136	Pkinase
Sb04g004970	chromosome_4	4776051	4778242	LRR-Pkinase	miR2925
Sb04g020480	chromosome_4	47783905	47787792	LRR-NBS
Sb04g005115	chromosome_4	4899494	4908860	LRR-Pkinase	miR171/miR811
Sb04g020990	chromosome_4	49134321	49139309	Pkinase	miR319
Sb04g021500	chromosome_4	50557581	50563466	Pkinase
Sb04g022050	chromosome_4	51277330	51280588	LRR-Pkinase	miR5384
Sb04g022300	chromosome_4	51745233	51748004	Pkinase-Ser/Thr
Sb04g022410	chromosome_4	51904908	51909936	Pkinase	miR397
Sb04g005337	chromosome_4	5207503	5211733	Pkinase-Ser/Thr	miR1078
Sb04g022690	chromosome_4	52283900	52289287	Pkinase
Sb04g022960	chromosome_4	52619637	52622256	Pkinase
Sb04g023170	chromosome_4	52932161	52936644	RG	miR5641
Sb04g023390	chromosome_4	53103483	53105224	Pkinase
Sb04g023810	chromosome_4	53497402	53503290	LRR-Pkinase	miR5059
Sb04g005520	chromosome_4	5399378	5401080	WRKY
Sb04g005530	chromosome_4	5407664	5409035	WRKY
Sb04g024470	chromosome_4	54220065	54223926	Pkinase	miR820
Sb04g024530	chromosome_4	54313138	54317986	Pkinase
Sb04g024650	chromosome_4	54395222	54397148	LRR
Sb04g024680	chromosome_4	54414465	54417300	Pkinase
Sb04g024880	chromosome_4	54782410	54785592	Pkinase
Sb04g005600	chromosome_4	5493927	5497285	Pkinase	miR2919
Sb04g025180	chromosome_4	55007306	55010612	Pkinase
Sb04g025230	chromosome_4	55062168	55063901	Pkinase
Sb04g025240	chromosome_4	55066660	55068668	LRR
Sb04g025550	chromosome_4	55294906	55297963	Pkinase	miR529
Sb04g025640	chromosome_4	55416337	55420437	Pkinase	miR2594/miR3631/miR5493
Sb04g025790	chromosome_4	55559762	55565542	Pkinase	miR5233
Sb04g025890	chromosome_4	55666981	55674595	LRR	miR399
Sb04g026000	chromosome_4	55776075	55777527	LRR
Sb04g026010	chromosome_4	55808367	55812183	LRR-Pkinase	miR2275/miR2105
Sb04g026090	chromosome_4	55892252	55894550	LRR	miR2873
Sb04g026150	chromosome_4	55926093	55929967	Pkinase	miR5139
Sb04g026160	chromosome_4	55937509	55941583	LRR
Sb04g026260	chromosome_4	56028511	56031637	LRR-Pkinase
Sb04g026400	chromosome_4	56180629	56187091	Pkinase	miR4227
Sb04g026470	chromosome_4	56276622	56279124	Pkinase
Sb04g026490	chromosome_4	56314680	56316164	Pkinase
Sb04g026660	chromosome_4	56560114	56563278	LRR-Pkinase
Sb04g026770	chromosome_4	56742416	56745612	Pkinase
Sb04g026780	chromosome_4	56752703	56756277	Pkinase	miR838
Sb04g005810	chromosome_4	5683814	5687084	Pkinase	miR838
Sb04g027000	chromosome_4	56916866	56918465	LRR
Sb04g027210	chromosome_4	57073976	57076107	Pkinase
Sb04g028135	chromosome_4	58129758	58131343	Pkinase	miR1217
Sb04g028160	chromosome_4	58234557	58248742	Pkinase
Sb04g029170	chromosome_4	59177736	59181595	LRR-Pkinase	miR1313/miR1432
Sb04g029460	chromosome_4	59539664	59541541	Pkinase	miR164
Sb04g030070	chromosome_4	60106768	60109302	Pkinase
Sb04g030210	chromosome_4	60229314	60232153	Pkinase	miR5384
Sb04g006110	chromosome_4	6046104	6052000	LRR-Pkinase	miR1313/miR5339
Sb04g006150	chromosome_4	6072240	6074987	LRR-NBS	miR815
Sb04g030800	chromosome_4	60805108	60811497	Pkinase
Sb04g030930	chromosome_4	60932443	60936039	WRKY	miR828
Sb04g031130	chromosome_4	61121643	61122725	Pkinase	miR2098
Sb04g031570	chromosome_4	61527139	61532455	Pkinase
Sb04g031780	chromosome_4	61716793	61721168	LysM-Pkinase	miR2656
Sb04g032080	chromosome_4	62082274	62086771	Pkinase
Sb04g032190	chromosome_4	62198548	62201013	Pkinase
Sb04g032380	chromosome_4	62347252	62350865	LRR-Pkinase
Sb04g032420	chromosome_4	62368390	62374880	Pkinase
Sb04g032440	chromosome_4	62386260	62391944	Pkinase	miR167
Sb04g032450	chromosome_4	62394756	62399126	Pkinase
Sb04g006280	chromosome_4	6251994	6254033	LysM-Pkinase	miR2102
Sb04g033010	chromosome_4	62962353	62965337	Pkinase
Sb04g033240	chromosome_4	63147733	63151019	WRKY
Sb04g033310	chromosome_4	63213354	63217092	Pkinase
Sb04g033400	chromosome_4	63307458	63308817	Pkinase
Sb04g033410	chromosome_4	63312934	63314277	LRR	miR477
Sb04g033790	chromosome_4	63710212	63712254	Pkinase
Sb04g034250	chromosome_4	64068097	64070972	Pkinase-Ser/Thr
Sb04g034400	chromosome_4	64202623	64205836	LysM
Sb04g034410	chromosome_4	64243535	64247700	Pkinase	miR3452
Sb04g034440	chromosome_4	64267731	64270424	WRKY
Sb04g034820	chromosome_4	64673767	64681029	LRR-Pkinase
Sb04g034840	chromosome_4	64705811	64709505	Pkinase
Sb04g006465	chromosome_4	6474918	6475884	Pkinase	miR1313
Sb04g006470	chromosome_4	6477568	6482182	LRR-Pkinase	miR1313
Sb04g006475	chromosome_4	6494760	6501206	LRR-Pkinase	miR2085
Sb04g035290	chromosome_4	65119007	65124312	Pkinase	miR823
Sb04g035360	chromosome_4	65174942	65177819	Pkinase-Ser/Thr	miR2102
Sb04g035370	chromosome_4	65186139	65187624	Pkinase	miR5021
Sb04g035640	chromosome_4	65542063	65546962	Pkinase-Ser/Thr	miR1068
Sb04g035860	chromosome_4	65712767	65714139	WRKY
Sb04g036000	chromosome_4	65800566	65809182	Pkinase
Sb04g036570	chromosome_4	66367060	66368557	Pkinase
Sb04g036600	chromosome_4	66390112	66392636	Pkinase
Sb04g036670	chromosome_4	66485075	66492094	Pkinase
Sb04g037090	chromosome_4	66767373	66772896	Pkinase
Sb04g037220	chromosome_4	66899581	66902524	Pkinase	miR5542
Sb04g037460	chromosome_4	67095174	67099397	Pkinase	miR5504
Sb04g037490	chromosome_4	67120732	67121940	Pkinase
Sb04g037600	chromosome_4	67174736	67176934	Pkinase
Sb04g037780	chromosome_4	67339739	67344731	Pkinase	miR831
Sb04g038010	chromosome_4	67522077	67528053	LRR
Sb04g038340	chromosome_4	67770595	67775255	LRR-Pkinase-Ser/Thr
Sb04g038450	chromosome_4	67841767	67843614	Pkinase
Sb04g038550	chromosome_4	67912994	67914235	Pkinase-Ser/Thr	miR5166
Sb04g006770	chromosome_4	6802759	6803829	LRR-NBS
Sb04g006870	chromosome_4	6896756	6899813	LRR	miR169
Sb04g007100	chromosome_4	7168080	7171598	LRR-NBS
Sb04g000880	chromosome_4	739115	742506	Pkinase
Sb04g000920	chromosome_4	763636	766845	LRR-Pkinase	miR5384
Sb04g007480	chromosome_4	7817929	7821666	LRR-Pkinase	miR5179
Sb04g007490	chromosome_4	7824095	7828180	LRR-Pkinase	miR1445
Sb04g007520	chromosome_4	7846995	7847951	Pkinase	miR169/miR172
Sb04g007620	chromosome_4	7975359	7979083	Pkinase
Sb04g007630	chromosome_4	7982148	7987402	Pkinase
Sb04g007765	chromosome_4	8170621	8171069	Pkinase
Sb04g007770	chromosome_4	8173251	8180965	Pkinase
Sb04g007890	chromosome_4	8375586	8384425	NBS	miR5071
Sb04g008110	chromosome_4	8892105	8895526	LRR-Pkinase
Sb04g008200	chromosome_4	9020789	9025988	LRR	miR5544
Sb04g008350	chromosome_4	9497951	9505646	Pkinase	miR902
Sb04g008440	chromosome_4	9784569	9787915	Pkinase	miR902
Sb04g008460	chromosome_4	9812273	9814048	LRR
Sb04g008470	chromosome_4	9819489	9821165	LRR	miR5204/miR4397
Sb04g008570	chromosome_4	9949301	9955748	LRR-Pkinase
Sb04g008580	chromosome_4	9959616	9964286	Pkinase	miR166
Sb05g001050	chromosome_5	1101813	1104661	Pkinase	miR172
Sb05g001070	chromosome_5	1120559	1126126	Pkinase	miR5075
Sb05g006842	chromosome_5	11467010	11467261	Pkinase
Sb05g006844	chromosome_5	11467334	11467534	Pkinase
Sb05g006860	chromosome_5	11522144	11526432	Pkinase	miR2111
Sb05g001170	chromosome_5	1225736	1226940	WRKY
Sb05g001175	chromosome_5	1237544	1240673	WRKY
Sb05g007097	chromosome_5	12452685	12456144	Pkinase
Sb05g001180	chromosome_5	1246371	1247487	WRKY	miR2275
Sb05g001200	chromosome_5	1262559	1263855	WRKY	miR156
Sb05g001220	chromosome_5	1305458	1306752	WRKY	miR3519
Sb05g007480	chromosome_5	13530903	13536922	LRR-Pkinase	miR531/miR5384
Sb05g007490	chromosome_5	13585952	13588984	LRR-Pkinase
Sb05g007560	chromosome_5	13746765	13750270	NBS	miR171
Sb05g007770	chromosome_5	13958671	13965430	NBS
Sb05g008030	chromosome_5	14416567	14423930	NBS	miR1507/miR472/miR482
Sb05g008040	chromosome_5	14424966	14429352	Pkinase	miR2641
Sb05g008140	chromosome_5	14705308	14707119	NBS	miR482
Sb05g008150	chromosome_5	14711795	14715355	LRR-NBS
Sb05g008160	chromosome_5	14885427	14891094	NBS-Pkinase
Sb05g008230	chromosome_5	15060353	15062187	Pkinase	miR169
Sb05g008240	chromosome_5	15064587	15067644	Pkinase
Sb05g008250	chromosome_5	15070563	15073983	LRR-NBS	miR472/miR1094/miR482
Sb05g008270	chromosome_5	15104827	15108795	NBS	miR472/miR1094/miR482
Sb05g008280	chromosome_5	15133033	15135765	LRR-NBS	miR482
Sb05g001450	chromosome_5	1515914	1520972	Pkinase	miR1511/miR2673
Sb05g008300	chromosome_5	15202059	15204212	Pkinase
Sb05g008310	chromosome_5	15206169	15212381	NBS	miR3476
Sb05g008340	chromosome_5	15233612	15236255	NBS
Sb05g008350	chromosome_5	15317825	15321889	LRR-NBS	miR393/miR472
Sb05g008360	chromosome_5	15324523	15328699	Pkinase-Ser/Thr	miR482
Sb05g008370	chromosome_5	15343739	15345993	Pkinase
Sb05g008450	chromosome_5	15753207	15754739	LRR-NBS
Sb05g008500	chromosome_5	16063320	16065740	Pkinase
Sb05g001570	chromosome_5	1645554	1649262	NBS
Sb05g001640	chromosome_5	1754114	1757337	LRR-Pkinase	miR1313
Sb05g001650	chromosome_5	1764274	1765518	LRR
Sb05g001660	chromosome_5	1798288	1802148	LRR-NBS	miR5226/miR5257
Sb05g009130	chromosome_5	18194773	18195939	LRR-NBS
Sb05g009140	chromosome_5	18199035	18202504	LRR-NBS
Sb05g009500	chromosome_5	19218857	19223157	Pkinase
Sb05g009745	chromosome_5	19641224	19646699	NBS
Sb05g009750	chromosome_5	19663107	19664687	LRR-NBS
Sb05g010000	chromosome_5	20127500	20139007	Pkinase
Sb05g002000	chromosome_5	2200614	2206124	Pkinase	miR5184/miR5173
Sb05g002110	chromosome_5	2284151	2286387	Pkinase
Sb05g012530	chromosome_5	25948384	25970465	LRR-Pkinase	miR319
Sb05g002510	chromosome_5	2666132	2670744	NBS	miR5500/miR529
Sb05g002530	chromosome_5	2684880	2687891	NBS	miR5071
Sb05g002910	chromosome_5	3126612	3129030	LRR-Pkinase
Sb05g002950	chromosome_5	3213887	3219930	NBS
Sb05g003060	chromosome_5	3378920	3383194	Pkinase	miR1441/miR482
Sb05g003250	chromosome_5	3612619	3615825	LRR-Pkinase
Sb05g000590	chromosome_5	412707	414922	Pkinase
Sb05g016900	chromosome_5	41846977	41848973	LRR-Pkinase
Sb05g017130	chromosome_5	42145584	42148750	WRKY
Sb05g017176	chromosome_5	42322419	42323480	LRR-NBS	miR482
Sb05g017235	chromosome_5	42505729	42506748	LRR-NBS	miR1507/miR482
Sb05g017250	chromosome_5	42513600	42518015	NBS	miR399/miR169
Sb05g003690	chromosome_5	4281415	4284364	Pkinase
Sb05g003790	chromosome_5	4401948	4404365	Pkinase
Sb05g003830	chromosome_5	4440604	4443126	LRR-NBS
Sb05g003840	chromosome_5	4457349	4463325	Pkinase
Sb05g000670	chromosome_5	446354	450230	LRR-Pkinase
Sb05g018780	chromosome_5	45494104	45496131	RG
Sb05g018790	chromosome_5	45497387	45499073	RG
Sb05g018800	chromosome_5	45521507	45523271	LRR
Sb05g003920	chromosome_5	4566438	4569779	NBS	miR482
Sb05g018970	chromosome_5	46010491	46012607	LRR	miR5640
Sb05g018980	chromosome_5	46080948	46084370	NBS
Sb05g003930	chromosome_5	4617442	4620608	NBS	miR398
Sb05g003950	chromosome_5	4706760	4709638	NBS	miR482
Sb05g004040	chromosome_5	4765604	4770645	Pkinase	miR165/miR166
Sb05g019490	chromosome_5	47691898	47695251	LRR-Pkinase	miR414
Sb05g019510	chromosome_5	47721853	47726473	LRR-Pkinase	miR477
Sb05g004210	chromosome_5	5171588	5172889	Pkinase
Sb05g021460	chromosome_5	52440072	52444214	LRR-NBS	miR5071
Sb05g021490	chromosome_5	52458208	52459194	Pkinase
Sb05g021690	chromosome_5	52987184	52990374	Pkinase-Ser/Thr	miR2642
Sb05g021695	chromosome_5	53020705	53025034	LRR-NBS	miR1510
Sb05g021700	chromosome_5	53040578	53042519	LRR-NBS
Sb05g021740	chromosome_5	53112476	53114527	Pkinase-Ser/Thr
Sb05g021750	chromosome_5	53132695	53134092	Pkinase	miR477
Sb05g021790	chromosome_5	53180689	53182852	LysM-Pkinase
Sb05g021850	chromosome_5	53213055	53217405	LRR	miR399
Sb05g021860	chromosome_5	53235524	53237716	LRR-Pkinase
Sb05g004310	chromosome_5	5414341	5416548	LRR-NBS	miR482
Sb05g022785	chromosome_5	55012280	55023386	LRR-NBS
Sb05g022790	chromosome_5	55036448	55047812	LRR-NBS	miR782
Sb05g022800	chromosome_5	55112819	55114699	LRR-NBS
Sb05g023510	chromosome_5	56216020	56217113	Pkinase
Sb05g023520	chromosome_5	56228671	56234339	Pkinase
Sb05g023580	chromosome_5	56306811	56311240	LRR-NBS	miR319/miR159/miR172
Sb05g004480	chromosome_5	5648704	5654477	LRR-NBS	miR2663
Sb05g023820	chromosome_5	56608155	56613414	Pkinase
Sb05g023980	chromosome_5	56894402	56897537	Pkinase
Sb05g024020	chromosome_5	56929808	56933159	LRR-NBS
Sb05g024030	chromosome_5	56937190	56942639	NBS
Sb05g024060	chromosome_5	56959277	56962872	LRR-NBS
Sb05g024070	chromosome_5	56965422	56968435	NBS	miR396
Sb05g024090	chromosome_5	56981551	56987281	LRR-Pkinase	miR477
Sb05g024105	chromosome_5	57002896	57004915	Pkinase
Sb05g024126	chromosome_5	57066642	57069341	LRR-NBS
Sb05g024140	chromosome_5	57105111	57108946	NBS
Sb05g024180	chromosome_5	57165971	57174194	NBS	miR3453
Sb05g024200	chromosome_5	57225660	57227381	LRR-NBS
Sb05g024210	chromosome_5	57277360	57280327	NBS
Sb05g004560	chromosome_5	5763235	5766352	LRR-Pkinase
Sb05g024520	chromosome_5	57737666	57740946	LRR-Pkinase	miR5059
Sb05g024870	chromosome_5	58049302	58051471	LRR-Pkinase	miR164/miR1168
Sb05g024880	chromosome_5	58055848	58059255	NBS	miR5071/miR4350/miR5654
Sb05g024900	chromosome_5	58076916	58080591	NBS	miR5071/miR171
Sb05g024910	chromosome_5	58087411	58090828	NBS	miR5071/miR3434
Sb05g025190	chromosome_5	58333533	58337365	NBS	miR396
Sb05g004610	chromosome_5	5837360	5841218	Pkinase
Sb05g025440	chromosome_5	58724313	58729677	NBS
Sb05g025450	chromosome_5	58730571	58733380	LRR
Sb05g025470	chromosome_5	58738685	58744695	LRR-NBS
Sb05g025540	chromosome_5	58842471	58847481	LRR
Sb05g025640	chromosome_5	58997326	58998504	LRR
Sb05g025650	chromosome_5	59005790	59009735	Pkinase	miR2098
Sb05g025870	chromosome_5	59350967	59354066	NBS
Sb05g025880	chromosome_5	59362285	59365186	LRR-NBS
Sb05g004635	chromosome_5	5940339	5943624	LRR-NBS
Sb05g026000	chromosome_5	59552552	59556419	LRR	miR160
Sb05g026010	chromosome_5	59560764	59564316	LRR-Pkinase	miR2118/miR5558
Sb05g026040	chromosome_5	59604328	59607841	LRR-Pkinase	miR2118/miR5558
Sb05g026136	chromosome_5	59797089	59803652	Pkinase
Sb05g004640	chromosome_5	5986131	5989295	LRR
Sb05g026180	chromosome_5	59916571	59920142	NBS
Sb05g026185	chromosome_5	59927116	59943817	Pkinase
Sb05g026335	chromosome_5	60193990	60197805	Pkinase
Sb05g004650	chromosome_5	6021333	6022942	LRR	miR5020
Sb05g004660	chromosome_5	6033085	6036248	LRR-Pkinase
Sb05g026470	chromosome_5	60360741	60364202	LRR-NBS
Sb05g026480	chromosome_5	60372348	60375425	LRR-NBS	miR2656/miR5064/miR482
Sb05g026530	chromosome_5	60439225	60446767	Pkinase
Sb05g026570	chromosome_5	60526640	60528039	Pkinase
Sb05g026920	chromosome_5	60938221	60940458	LRR-NBS
Sb05g026930	chromosome_5	60963661	60965513	LRR-NBS	miR3632
Sb05g026940	chromosome_5	60971007	60973548	NBS	miR5057
Sb05g026965	chromosome_5	61009529	61010503	LRR-NBS	miR3632
Sb05g026970	chromosome_5	61015798	61018316	NBS	miR5057
Sb05g027000	chromosome_5	61082967	61094282	NBS	miR5071
Sb05g027030	chromosome_5	61112773	61114113	Pkinase-Ser/Thr
Sb05g027033	chromosome_5	61123386	61131362	LRR-NBS
Sb05g027040	chromosome_5	61142656	61152592	NBS	miR4250/miR159
Sb05g027090	chromosome_5	61216936	61222508	Pkinase
Sb05g027130	chromosome_5	61258641	61261974	LRR-Pkinase
Sb05g027140	chromosome_5	61273905	61278866	LRR-Pkinase	miR2675
Sb05g027220	chromosome_5	61428569	61431547	NBS
Sb05g027230	chromosome_5	61439827	61443238	Pkinase
Sb05g027240	chromosome_5	61454179	61456456	NBS
Sb05g027260	chromosome_5	61490220	61499773	LRR-NBS
Sb05g027270	chromosome_5	61505660	61506610	LRR-NBS
Sb05g027280	chromosome_5	61515609	61524117	NBS	miR5071
Sb05g027290	chromosome_5	61529781	61530731	LRR-NBS
Sb05g027300	chromosome_5	61569054	61572701	NBS	miR5567
Sb05g027310	chromosome_5	61588226	61589176	LRR-NBS
Sb05g027320	chromosome_5	61589927	61591939	NBS
Sb05g027440	chromosome_5	61805346	61807668	Pkinase	miR2111
Sb05g027470	chromosome_5	61843697	61847020	NBS	miR5071
Sb05g027620	chromosome_5	62055349	62057361	LRR-NBS	miR482
Sb05g027630	chromosome_5	62073987	62075284	LRR-NBS
Sb05g000740	chromosome_5	624071	627681	LRR
Sb05g005490	chromosome_5	7466928	7470092	LRR-Pkinase	miR399/miR1535
Sb05g005770	chromosome_5	8197581	8200058	Pkinase
Sb05g005850	chromosome_5	8382119	8386508	Pkinase
Sb05g005910	chromosome_5	8653816	8657327	NBS	miR2118/miR472/miR482/miR865
Sb05g005940	chromosome_5	8722019	8725688	NBS	miR838/miR482/miR3633
Sb05g006170	chromosome_5	9344942	9348778	LRR-NBS	miR164/miR396/miR1850
Sb05g006180	chromosome_5	9390858	9393180	Pkinase
Sb05g006190	chromosome_5	9494269	9498075	LRR-NBS	miR5163/miR846
Sb05g006240	chromosome_5	9583804	9585912	NBS
Sb05g000280	chromosome_5	97209	102747	Pkinase	miR394
Sb06g000910	chromosome_6	1286276	1287618	Pkinase
Sb06g001310	chromosome_6	1876921	1880555	LRR-Pkinase	miR3454
Sb06g001640	chromosome_6	2664916	2667924	LRR-NBS	miR5389/miR1106
Sb06g001645	chromosome_6	2703592	2706678	LRR-NBS	miR171/miR170
Sb06g001650	chromosome_6	2727713	2730781	LRR-NBS	miR1061/miR482
Sb06g000330	chromosome_6	303101	305095	LRR-NBS
Sb06g000340	chromosome_6	334014	337304	NBS
Sb06g000360	chromosome_6	345110	348956	LRR-NBS
Sb06g000230	chromosome_6	35170	35993	Pkinase
Sb06g001980	chromosome_6	3614552	3617362	LRR-NBS
Sb06g013770	chromosome_6	37886449	37889217	LRR-NBS	miR1507/miR1510
Sb06g013835	chromosome_6	38137577	38138457	WRKY
Sb06g013840	chromosome_6	38139871	38142252	LRR-NBS
Sb06g014310	chromosome_6	39621460	39625901	Pkinase
Sb06g014340	chromosome_6	39648185	39653181	Pkinase	miR477
Sb06g002190	chromosome_6	4104293	4105219	Pkinase
Sb06g002200	chromosome_6	4107590	4110016	Pkinase	miR169
Sb06g002210	chromosome_6	4113241	4115708	Pkinase
Sb06g014990	chromosome_6	41790797	41793745	LRR	miR5565
Sb06g015010	chromosome_6	41833036	41836041	LRR-NBS	miR167/miR3516
Sb06g015430	chromosome_6	42761038	42764012	Pkinase	miR164
Sb06g016350	chromosome_6	45003546	45006046	Pkinase
Sb06g016370	chromosome_6	45023324	45025672	Pkinase
Sb06g016410	chromosome_6	45214846	45217256	Pkinase
Sb06g016420	chromosome_6	45225441	45227246	Pkinase
Sb06g016790	chromosome_6	45894291	45897752	Pkinase	miR1858
Sb06g016830	chromosome_6	45931073	45935309	Pkinase
Sb06g016947	chromosome_6	46064904	46067166	LRR-NBS
Sb06g016960	chromosome_6	46076491	46082184	Pkinase	miR414
Sb06g017240	chromosome_6	46502989	46508512	Pkinase
Sb06g017260	chromosome_6	46520693	46525023	Pkinase
Sb06g017350	chromosome_6	46623945	46626383	Pkinase
Sb06g018760	chromosome_6	48335682	48340839	LRR-Pkinase
Sb06g019120	chromosome_6	48726164	48728312	Pkinase
Sb06g019350	chromosome_6	48892532	48893857	Pkinase
Sb06g019710	chromosome_6	49279763	49283771	WRKY
Sb06g019750	chromosome_6	49323492	49326442	LRR-Pkinase	miR5658
Sb06g019890	chromosome_6	49459592	49461991	Pkinase
Sb06g020060	chromosome_6	49585637	49589001	LRR
Sb06g020750	chromosome_6	50164240	50166622	LRR-Pkinase
Sb06g020830	chromosome_6	50248110	50250050	Pkinase	miR5075
Sb06g020890	chromosome_6	50296427	50301199	Pkinase	miR414
Sb06g020980	chromosome_6	50366111	50369066	Pkinase-Ser/Thr
Sb06g021780	chromosome_6	50971440	50984043	LRR
Sb06g021790	chromosome_6	50996759	51001059	Pkinase
Sb06g021910	chromosome_6	51125502	51129406	LRR-Pkinase	miR166
Sb06g022150	chromosome_6	51380040	51381086	Pkinase
Sb06g022370	chromosome_6	51588611	51593320	LRR-NBS	miR1507
Sb06g022540	chromosome_6	51748059	51751722	NBS
Sb06g022550	chromosome_6	51753675	51757601	LRR-NBS	miR2654
Sb06g022560	chromosome_6	51760227	51764564	Pkinase	miR1171/miR1170
Sb06g022690	chromosome_6	51919460	51920938	Pkinase
Sb06g022700	chromosome_6	51928156	51931657	Pkinase	miR1147/miR1535
Sb06g022710	chromosome_6	51936866	51940534	Pkinase	miR1147
Sb06g022980	chromosome_6	52201328	52204518	Pkinase
Sb06g023510	chromosome_6	52614362	52616742	Pkinase
Sb06g023520	chromosome_6	52618143	52620501	Pkinase	miR2925/miR1150
Sb06g023790	chromosome_6	52835650	52842869	Pkinase
Sb06g024060	chromosome_6	53170334	53172349	Pkinase
Sb06g024220	chromosome_6	53339360	53343815	WRKY
Sb06g024300	chromosome_6	53410857	53414204	Pkinase
Sb06g024420	chromosome_6	53548978	53551361	NBS
Sb06g024440	chromosome_6	53557412	53559550	Pkinase
Sb06g025160	chromosome_6	54153490	54162082	Pkinase	miR5152
Sb06g025220	chromosome_6	54190773	54193170	Pkinase
Sb06g025400	chromosome_6	54356795	54359757	Pkinase
Sb06g026090	chromosome_6	55151752	55155263	LRR-Pkinase	miR5381
Sb06g026530	chromosome_6	55593138	55597448	Pkinase
Sb06g026570	chromosome_6	55607138	55609398	Pkinase
Sb06g027290	chromosome_6	56196796	56200982	WRKY	miR828
Sb06g027360	chromosome_6	56261407	56263254	Pkinase
Sb06g027605	chromosome_6	56444350	56445475	Pkinase
Sb06g027710	chromosome_6	56529226	56530621	WRKY
Sb06g027760	chromosome_6	56578188	56580994	LRR
Sb06g027970	chromosome_6	56825774	56829154	Pkinase
Sb06g028150	chromosome_6	57000780	57005424	Pkinase-Ser/Thr	miR171
Sb06g002850	chromosome_6	5703926	5706076	LRR-NBS
Sb06g028560	chromosome_6	57308581	57316011	Pkinase
Sb06g028570	chromosome_6	57321333	57329233	LRR-Pkinase
Sb06g028760	chromosome_6	57496434	57500547	LRR-Pkinase	miR390/miR3453
Sb06g028830	chromosome_6	57550020	57553627	Pkinase	miR5012/miR5140
Sb06g028840	chromosome_6	57570717	57573260	Pkinase
Sb06g028930	chromosome_6	57669676	57672129	LRR-NBS	miR2118/miR482
Sb06g029220	chromosome_6	57866745	57871600	LRR-NBS	miR3706
Sb06g029230	chromosome_6	57881512	57886434	LRR-NBS	miR159/miR948/miR5142
Sb06g029250	chromosome_6	57894121	57899251	LRR-NBS	miR1085/miR2863/miR1051/miR1168
Sb06g029290	chromosome_6	57941378	57943853	LRR-NBS	miR472
Sb06g029520	chromosome_6	58127186	58128649	RG
Sb06g029540	chromosome_6	58139195	58141771	RG	miR5054
Sb06g029550	chromosome_6	58144785	58147043	RG	miR3951
Sb06g029560	chromosome_6	58149535	58151206	RG	miR2907/miR5492
Sb06g029570	chromosome_6	58153827	58155463	RG
Sb06g029580	chromosome_6	58167333	58169014	RG
Sb06g029590	chromosome_6	58171673	58173649	RG
Sb06g029600	chromosome_6	58175079	58176786	RG
Sb06g029610	chromosome_6	58179154	58180837	RG
Sb06g029630	chromosome_6	58214477	58216230	RG
Sb06g029670	chromosome_6	58244724	58248502	Pkinase-Ser/Thr	miR5384
Sb06g029710	chromosome_6	58282384	58286231	Pkinase	miR1045
Sb06g029720	chromosome_6	58291523	58294159	Pkinase
Sb06g029725	chromosome_6	58299431	58310718	Pkinase-Ser/Thr	miR168
Sb06g029740	chromosome_6	58321182	58324413	Pkinase-Ser/Thr	miR169
Sb06g029760	chromosome_6	58334207	58337242	Pkinase
Sb06g029770	chromosome_6	58344639	58347787	Pkinase
Sb06g029780	chromosome_6	58351655	58355039	Pkinase	miR531/miR2624
Sb06g029790	chromosome_6	58363317	58366742	Pkinase	miR5368
Sb06g029800	chromosome_6	58370505	58375274	Pkinase-Ser/Thr	miR5384
Sb06g029810	chromosome_6	58375463	58377880	Pkinase	miR169/miR172
Sb06g030610	chromosome_6	59012194	59014155	LRR
Sb06g030770	chromosome_6	59211665	59220947	Pkinase
Sb06g030780	chromosome_6	59223101	59225799	Pkinase	miR5212
Sb06g030960	chromosome_6	59370376	59373327	Pkinase
Sb06g030970	chromosome_6	59375118	59380815	Pkinase	miR169
Sb06g031130	chromosome_6	59498531	59502802	Pkinase
Sb06g031165	chromosome_6	59524916	59525558	Pkinase
Sb06g031180	chromosome_6	59528932	59533930	Pkinase	miR3454
Sb06g031195	chromosome_6	59546980	59548143	Pkinase
Sb06g031420	chromosome_6	59793399	59795140	Pkinase
Sb06g031600	chromosome_6	59938232	59950927	Pkinase	miR1168
Sb06g031750	chromosome_6	60038285	60046583	Pkinase
Sb06g002970	chromosome_6	6036714	6038314	Pkinase
Sb06g032520	chromosome_6	60670860	60674118	LRR-Pkinase
Sb06g032550	chromosome_6	60706329	60708480	LRR-Pkinase
Sb06g032910	chromosome_6	60982371	60983960	LRR
Sb06g033075	chromosome_6	61114714	61119001	Pkinase
Sb06g033400	chromosome_6	61354052	61359517	LRR-Pkinase	miR164/miR3454/miR482
Sb06g033460	chromosome_6	61430340	61437689	Pkinase-Ser/Thr	miR5487
Sb06g033730	chromosome_6	61626956	61631402	Pkinase
Sb06g033740	chromosome_6	61631736	61639064	Pkinase
Sb06g033890	chromosome_6	61815241	61822922	Pkinase	miR3461/miR1318/miR5384
Sb06g033990	chromosome_6	61872689	61874452	Pkinase
Sb06g003120	chromosome_6	6430437	6433734	LRR-Pkinase
Sb06g003130	chromosome_6	6438506	6441611	LRR-Pkinase	miR395
Sb06g003140	chromosome_6	6486528	6489847	LRR-Pkinase	miR1061
Sb06g003150	chromosome_6	6491831	6495047	LRR-Pkinase	miR419
Sb07g006980	chromosome_7	10712171	10713468	WRKY
Sb07g007000	chromosome_7	10753038	10756010	LRR-NBS	miR1510/miR482
Sb07g001220	chromosome_7	1204569	1210265	Pkinase
Sb07g007770	chromosome_7	12553809	12556677	Pkinase
Sb07g001300	chromosome_7	1281411	1291068	NBS
Sb07g008540	chromosome_7	14398313	14401856	Pkinase	miR5261
Sb07g009340	chromosome_7	16011218	16015090	Pkinase
Sb07g009480	chromosome_7	16523052	16525286	LRR-Pkinase
Sb07g010240	chromosome_7	18447958	18453454	Pkinase
Sb07g001690	chromosome_7	1938228	1942156	LRR-Pkinase	miR5384
Sb07g001790	chromosome_7	2023545	2026485	Pkinase
Sb07g000410	chromosome_7	233679	239938	Pkinase	miR821
Sb07g002840	chromosome_7	3011700	3016004	Pkinase
Sb07g002940	chromosome_7	3096747	3100030	Pkinase-Ser/Thr
Sb07g014410	chromosome_7	35659430	35662435	LRR-NBS	miR390
Sb07g014650	chromosome_7	36091312	36108406	Pkinase
Sb07g014860	chromosome_7	36454094	36467376	Pkinase	miR1534
Sb07g014870	chromosome_7	36508155	36521000	Pkinase
Sb07g003230	chromosome_7	3831219	3834356	LRR-Pkinase	miR531
Sb07g003240	chromosome_7	3838484	3844768	Pkinase
Sb07g015680	chromosome_7	38971768	38976139	Pkinase
Sb07g016100	chromosome_7	40117026	40118936	Pkinase
Sb07g016330	chromosome_7	40441219	40446915	WRKY	miR5253
Sb07g003480	chromosome_7	4205370	4208450	LRR-NBS
Sb07g003490	chromosome_7	4239487	4243037	LRR-NBS
Sb07g017590	chromosome_7	43248988	43251674	LRR-Pkinase	miR862
Sb07g003636	chromosome_7	4430708	4431463	LRR
Sb07g003780	chromosome_7	4637952	4640540	Pkinase
Sb07g003810	chromosome_7	4671118	4674850	Pkinase
Sb07g019130	chromosome_7	48851701	48854705	LRR-Pkinase
Sb07g019400	chromosome_7	50025392	50026414	WRKY	miR5384
Sb07g000715	chromosome_7	518731	536316	NBS
Sb07g020160	chromosome_7	52214082	52216013	LRR-NBS
Sb07g020260	chromosome_7	52484703	52488056	Pkinase	miR5016
Sb07g020500	chromosome_7	53188283	53193378	LRR-NBS	miR3712
Sb07g020580	chromosome_7	53427500	53432993	Pkinase
Sb07g020850	chromosome_7	53959311	53961362	LRR-Pkinase	miR1151/miR5384
Sb07g021550	chromosome_7	55691201	55695036	Pkinase
Sb07g021660	chromosome_7	55773733	55775587	Pkinase	miR1168
Sb07g021720	chromosome_7	55922271	55925794	LRR	miR172
Sb07g021730	chromosome_7	55938593	55941619	LRR
Sb07g021820	chromosome_7	56060836	56066616	LRR-Pkinase	miR4993
Sb07g021940	chromosome_7	56219220	56221605	LRR
Sb07g021950	chromosome_7	56227253	56231062	LRR-Pkinase	miR390
Sb07g021960	chromosome_7	56240702	56243117	LRR	miR390/miR5542
Sb07g022230	chromosome_7	56653400	56656773	LRR-NBS	miR5071/miR159
Sb07g022260	chromosome_7	56704133	56711928	Pkinase
Sb07g022380	chromosome_7	56846965	56863519	Pkinase
Sb07g022400	chromosome_7	56893234	56895670	Pkinase
Sb07g022410	chromosome_7	56914430	56917086	Pkinase
Sb07g023380	chromosome_7	58315159	58317795	Pkinase
Sb07g023660	chromosome_7	58573764	58575875	LRR-Pkinase
Sb07g025360	chromosome_7	60462215	60465724	LRR-NBS	miR848/miR482
Sb07g025500	chromosome_7	60604613	60608044	LRR	miR390
Sb07g025560	chromosome_7	60647763	60649750	Pkinase
Sb07g025590	chromosome_7	60687520	60691870	Pkinase-Ser/Thr
Sb07g025620	chromosome_7	60706006	60713531	LRR-NBS	miR861/miR482
Sb07g025630	chromosome_7	60717623	60719561	NBS
Sb07g025640	chromosome_7	60720314	60721853	NBS	miR172
Sb07g025645	chromosome_7	60728185	60731213	LRR-NBS
Sb07g025650	chromosome_7	60732326	60736783	NBS	miR5243
Sb07g025660	chromosome_7	60743397	60745864	NBS
Sb07g025670	chromosome_7	60751146	60752969	NBS
Sb07g025790	chromosome_7	60924644	60929776	Pkinase	miR848/miR861
Sb07g025850	chromosome_7	60973039	60976559	LRR-NBS	miR482/miR1168
Sb07g025890	chromosome_7	61006434	61010009	LRR-NBS	miR4412
Sb07g026790	chromosome_7	61940626	61943151	Pkinase
Sb07g027220	chromosome_7	62345812	62348251	Pkinase
Sb07g027340	chromosome_7	62417921	62419759	RG	miR159/miR3460
Sb07g027400	chromosome_7	62446083	62448597	Pkinase	miR5384
Sb07g027410	chromosome_7	62454493	62457206	Pkinase
Sb07g027490	chromosome_7	62520210	62522099	Pkinase
Sb07g027580	chromosome_7	62566890	62569685	LRR
Sb07g027600	chromosome_7	62581605	62582717	Pkinase	miR1153
Sb07g027620	chromosome_7	62592841	62596090	NBS	miR5071
Sb07g027840	chromosome_7	62836030	62838325	LRR-Pkinase
Sb07g027860	chromosome_7	62850092	62851693	LRR	miR5021
Sb07g027920	chromosome_7	62882080	62886133	LRR-Pkinase	miR838
Sb07g027930	chromosome_7	62890596	62892283	Pkinase
Sb07g004750	chromosome_7	6290776	6296000	LRR-Pkinase
Sb07g028080	chromosome_7	63059608	63062274	RG	miR1036
Sb07g028100	chromosome_7	63088404	63095390	Pkinase
Sb07g028190	chromosome_7	63197794	63200715	Pkinase
Sb07g028200	chromosome_7	63216065	63218909	Pkinase
Sb07g028215	chromosome_7	63223284	63228168	Pkinase
Sb07g028230	chromosome_7	63253721	63256646	Pkinase	miR1153
Sb07g028240	chromosome_7	63261436	63263580	Pkinase
Sb07g028420	chromosome_7	63395544	63397201	WRKY
Sb07g028430	chromosome_7	63403512	63405506	WRKY
Sb07g028670	chromosome_7	63670509	63673907	LRR-Pkinase	miR3454
Sb07g028750	chromosome_7	63776848	63780686	Pkinase	miR164
Sb07g004830	chromosome_7	6458262	6460403	NBS	miR816
Sb07g004860	chromosome_7	6489552	6490367	NBS
Sb07g004880	chromosome_7	6498160	6500307	NBS	miR816
Sb07g005620	chromosome_7	7793054	7794920	Pkinase
Sb07g005710	chromosome_7	8010950	8013192	LRR
Sb07g005720	chromosome_7	8014937	8016716	LRR-NBS	miR482
Sb07g005820	chromosome_7	8219818	8226025	LRR-Pkinase
Sb07g000996	chromosome_7	887748	890438	Pkinase
Sb07g006230	chromosome_7	8885371	8890727	WRKY
Sb07g006310	chromosome_7	9114252	9121387	Pkinase	miR3511/miR5180
Sb07g006320	chromosome_7	9141390	9149081	Pkinase	miR1096
Sb07g006470	chromosome_7	9520275	9523532	LRR	miR1051
Sb08g006710	chromosome_8	10774613	10779747	LRR-Pkinase
Sb08g006800	chromosome_8	11128291	11131224	LRR	miR482
Sb08g006810	chromosome_8	11263202	11266147	LRR
Sb08g006880	chromosome_8	11510582	11513611	LRR
Sb08g006890	chromosome_8	11535504	11537921	Pkinase
Sb08g001240	chromosome_8	1213938	1216326	Pkinase	miR914/miR5534
Sb08g000290	chromosome_8	126918	128695	Pkinase
Sb08g001380	chromosome_8	1344647	1347393	Pkinase
Sb08g001430	chromosome_8	1388492	1393538	Pkinase
Sb08g007660	chromosome_8	14078898	14082308	Pkinase
Sb08g008310	chromosome_8	15903225	15909481	LRR-Pkinase	miR5384
Sb08g001640	chromosome_8	1602126	1604357	LRR-NBS
Sb08g008420	chromosome_8	16332873	16335392	Pkinase	miR5384/miR1216
Sb08g001850	chromosome_8	1870548	1871781	NBS
Sb08g001900	chromosome_8	1899621	1903766	Pkinase
Sb08g000370	chromosome_8	194419	195678	Pkinase
Sb08g001990	chromosome_8	2018925	2022711	Pkinase-Ser/Thr	miR169
Sb08g002056	chromosome_8	2102129	2105814	LRR-NBS	miR5065
Sb08g002100	chromosome_8	2226673	2231293	Pkinase
Sb08g002240	chromosome_8	2351803	2355253	Pkinase
Sb08g002290	chromosome_8	2429095	2433531	LRR-NBS	miR2919
Sb08g000420	chromosome_8	245257	246666	Pkinase
Sb08g002410	chromosome_8	2509926	2514226	LRR-NBS	miR482/miR950
Sb08g002520	chromosome_8	2586470	2588302	WRKY
Sb08g002540	chromosome_8	2619018	2620104	WRKY
Sb08g002560	chromosome_8	2649149	2650571	WRKY
Sb08g002570	chromosome_8	2657310	2658335	WRKY
Sb08g002590	chromosome_8	2673615	2675815	WRKY
Sb08g002740	chromosome_8	2911247	2912846	Pkinase	miR172/miR1215
Sb08g003290	chromosome_8	3641108	3644185	Pkinase
Sb08g014350	chromosome_8	38129639	38134602	Pkinase
Sb08g014910	chromosome_8	39069692	39072103	Pkinase
Sb08g014920	chromosome_8	39097939	39105566	Pkinase
Sb08g015237	chromosome_8	39996268	40010357	Pkinase
Sb08g015337	chromosome_8	40414044	40416104	LRR-NBS	miR1168
Sb08g015350	chromosome_8	40602695	40619018	LRR-NBS	miR1168
Sb08g015400	chromosome_8	40891163	40895486	LRR-NBS	miR482/miR1168
Sb08g016220	chromosome_8	43163501	43165752	LRR-Pkinase
Sb08g016240	chromosome_8	43243578	43248992	WRKY	miR5569
Sb08g016930	chromosome_8	45191945	45195280	NBS
Sb08g017300	chromosome_8	45863449	45881012	LRR-NBS	miR2634/miR5085/miR840
Sb08g017310	chromosome_8	45897314	45898876	LRR-NBS	miR414
Sb08g003920	chromosome_8	4595702	4598047	Pkinase
Sb08g003960	chromosome_8	4641574	4650416	Pkinase	miR1167
Sb08g000535	chromosome_8	465348	466749	Pkinase
Sb08g017670	chromosome_8	47441121	47444582	LRR
Sb08g018240	chromosome_8	48226169	48233465	Pkinase
Sb08g018410	chromosome_8	48463595	48466515	NBS	miR5071/miR482
Sb08g018420	chromosome_8	48486914	48490387	NBS	miR5071
Sb08g018590	chromosome_8	48917256	48920974	Pkinase
Sb08g018610	chromosome_8	48946293	48951842	Pkinase	miR1509
Sb08g018980	chromosome_8	49442002	49448429	NBS	miR164/miR5140
Sb08g019010	chromosome_8	49504266	49509914	NBS	miR5071
Sb08g019050	chromosome_8	49701081	49703474	Pkinase	miR3461
Sb08g019220	chromosome_8	49882970	49886085	Pkinase
Sb08g019320	chromosome_8	50072818	50075164	LRR-Pkinase	miR2096
Sb08g019600	chromosome_8	50465426	50469824	Pkinase
Sb08g019690	chromosome_8	50687998	50691855	NBS
Sb08g019700	chromosome_8	50692257	50694459	Pkinase
Sb08g019840	chromosome_8	50821298	50823615	Pkinase
Sb08g019980	chromosome_8	51007445	51008527	NBS
Sb08g019990	chromosome_8	51015366	51018504	LRR-NBS
Sb08g020030	chromosome_8	51085468	51088277	LRR
Sb08g020035	chromosome_8	51103184	51106177	Pkinase
Sb08g020040	chromosome_8	51112508	51115416	Pkinase
Sb08g020100	chromosome_8	51150909	51154958	Pkinase	miR1846/miR5054
Sb08g020270	chromosome_8	51276577	51278999	WRKY
Sb08g020340	chromosome_8	51392301	51395362	RG
Sb08g020630	chromosome_8	51690612	51693620	LRR-NBS	miR472
Sb08g020690	chromosome_8	51816149	51817456	Pkinase	miR5384
Sb08g020750	chromosome_8	52036977	52040967	Pkinase
Sb08g020820	chromosome_8	52163761	52167283	Pkinase
Sb08g020850	chromosome_8	52310244	52312516	Pkinase	miR5384/miR2102
Sb08g020880	chromosome_8	52328299	52330457	Pkinase	miR5562
Sb08g020960	chromosome_8	52420574	52426560	Pkinase	miR5653
Sb08g021130	chromosome_8	52595024	52595648	Pkinase
Sb08g021150	chromosome_8	52625097	52627147	Pkinase
Sb08g021153	chromosome_8	52628290	52628520	Pkinase
Sb08g021170	chromosome_8	52662345	52665194	Pkinase
Sb08g021230	chromosome_8	52741642	52747343	LRR-NBS	miR1168
Sb08g021246	chromosome_8	52790213	52792159	Pkinase
Sb08g021280	chromosome_8	52886168	52889779	LRR-NBS
Sb08g021290	chromosome_8	52899503	52904524	LRR-NBS	miR163
Sb08g021520	chromosome_8	53232927	53234624	Pkinase
Sb08g021540	chromosome_8	53249107	53251917	Pkinase	miR169/miR1430
Sb08g021600	chromosome_8	53279458	53282015	Pkinase
Sb08g004450	chromosome_8	5332351	5333913	Pkinase
Sb08g004460	chromosome_8	5339414	5345358	Pkinase
Sb08g021870	chromosome_8	53612430	53617370	NBS	miR5015
Sb08g021880	chromosome_8	53619774	53622994	NBS
Sb08g021940	chromosome_8	53690740	53694025	LRR-Pkinase	miR3454
Sb08g021950	chromosome_8	53695225	53698577	LRR-Pkinase	miR838
Sb08g022050	chromosome_8	53826990	53831706	Pkinase	miR1150
Sb08g022150	chromosome_8	53946973	53951194	LRR-NBS	miR946
Sb08g022170	chromosome_8	53961746	53965864	LRR-NBS	miR946
Sb08g022180	chromosome_8	53971070	53975155	LRR-NBS	miR946/miR848/miR163
Sb08g022190	chromosome_8	53985527	53989861	LRR-NBS	miR1145/miR163
Sb08g022200	chromosome_8	54000055	54004341	LRR-NBS
Sb08g004510	chromosome_8	5413386	5417550	Pkinase
Sb08g000610	chromosome_8	541536	543977	Pkinase
Sb08g004550	chromosome_8	5467097	5469610	Pkinase
Sb08g022780	chromosome_8	54872713	54875721	LRR-Pkinase	miR1314
Sb08g022790	chromosome_8	54887928	54891344	LRR-Pkinase	miR2925
Sb08g023030	chromosome_8	55163031	55168157	NBS	miR3629
Sb08g023040	chromosome_8	55171319	55175384	LRR-Pkinase	miR952
Sb08g023250	chromosome_8	55349948	55352725	Pkinase-Ser/Thr
Sb08g023260	chromosome_8	55361620	55366541	Pkinase
Sb08g023280	chromosome_8	55395469	55400699	Pkinase
Sb08g004700	chromosome_8	5679283	5679745	Pkinase
Sb08g004830	chromosome_8	6026192	6028734	Pkinase	miR909
Sb08g000260	chromosome_8	61566	70163	Pkinase
Sb08g004940	chromosome_8	6195504	6198219	Pkinase	miR482
Sb08g000710	chromosome_8	629135	632426	LRR-Pkinase
Sb08g005060	chromosome_8	6418158	6421690	LRR-Pkinase	miR444
Sb08g000750	chromosome_8	643283	645331	Pkinase
Sb08g005070	chromosome_8	6486862	6489722	LRR-Pkinase
Sb08g005080	chromosome_8	6492893	6494646	WRKY	miR859
Sb08g005090	chromosome_8	6497715	6501035	LRR-Pkinase
Sb08g005100	chromosome_8	6503116	6507949	LRR-Pkinase
Sb08g000770	chromosome_8	653079	656632	LRR-Pkinase	miR477/miR158
Sb08g005400	chromosome_8	7127133	7130951	LRR-Pkinase
Sb08g000800	chromosome_8	713474	717346	LRR
Sb08g005450	chromosome_8	7287148	7290493	LRR-Pkinase
Sb08g005490	chromosome_8	7434720	7435893	Pkinase	miR2925
Sb08g005620	chromosome_8	7779740	7783341	NBS
Sb08g005630	chromosome_8	7791649	7795012	NBS	miR823/miR781
Sb08g006355	chromosome_8	9709205	9711538	LRR-NBS
Sb08g006390	chromosome_8	9730972	9734208	Pkinase	miR169
Sb08g001050	chromosome_8	977028	978728	Pkinase
Sb09g006470	chromosome_9	10314259	10319552	Pkinase	miR5075
Sb09g001190	chromosome_9	1046372	1049394	Pkinase	miR1430
Sb09g006610	chromosome_9	10696638	10700524	Pkinase
Sb09g006630	chromosome_9	10750243	10755595	LRR-Pkinase
Sb09g006650	chromosome_9	10761911	10769582	LRR
Sb09g001240	chromosome_9	1087250	1092760	RG	miR482
Sb09g001250	chromosome_9	1100620	1102907	RG	miR5158/miR3454
Sb09g001260	chromosome_9	1103949	1108143	RG	miR5158
Sb09g001290	chromosome_9	1118767	1121685	LRR
Sb09g001295	chromosome_9	1129441	1130688	LRR	miR396
Sb09g007190	chromosome_9	11833215	11836162	Pkinase
Sb09g001330	chromosome_9	1187742	1190185	RG
Sb09g001340	chromosome_9	1191343	1193203	RG
Sb09g007200	chromosome_9	11946963	11950586	Pkinase
Sb09g001360	chromosome_9	1199603	1201156	RG
Sb09g001370	chromosome_9	1206417	1209594	RG	miR1846/miR156/miR3979
Sb09g007240	chromosome_9	12097001	12102342	Pkinase
Sb09g007250	chromosome_9	12104474	12107161	Pkinase	miR1168
Sb09g008030	chromosome_9	14881318	14883645	Pkinase
Sb09g008070	chromosome_9	15019056	15021497	Pkinase
Sb09g001730	chromosome_9	1667226	1676110	LRR-NBS
Sb09g001740	chromosome_9	1712288	1714804	Pkinase
Sb09g001743	chromosome_9	1721940	1728950	LysM
Sb09g001780	chromosome_9	1779128	1782594	NBS
Sb09g001800	chromosome_9	1803856	1811936	NBS
Sb09g009320	chromosome_9	18480849	18483606	Pkinase
Sb09g010210	chromosome_9	20970162	20971240	WRKY
Sb09g000430	chromosome_9	215997	217169	LRR
Sb09g000440	chromosome_9	220694	221731	LRR
Sb09g000450	chromosome_9	223935	225025	LRR
Sb09g002100	chromosome_9	2244154	2247354	Pkinase
Sb09g002230	chromosome_9	2391000	2394698	NBS	miR2673
Sb09g002240	chromosome_9	2412411	2415001	Pkinase
Sb09g002250	chromosome_9	2431968	2434378	Pkinase
Sb09g002330	chromosome_9	2536901	2539694	Pkinase	miR5384
Sb09g002550	chromosome_9	2767160	2770214	Pkinase
Sb09g002710	chromosome_9	2930634	2934428	Pkinase	miR172
Sb09g002790	chromosome_9	3025939	3031286	Pkinase	miR167
Sb09g002850	chromosome_9	3086691	3090787	Pkinase-Ser/Thr
Sb09g002900	chromosome_9	3117271	3122915	Pkinase
Sb09g002970	chromosome_9	3221179	3221826	WRKY	miR2924
Sb09g013580	chromosome_9	34090992	34092462	Pkinase
Sb09g014000	chromosome_9	35161097	35162419	Pkinase
Sb09g003280	chromosome_9	3672016	3677797	Pkinase
Sb09g015250	chromosome_9	38366933	38372277	LRR-NBS
Sb09g015900	chromosome_9	39917155	39919621	WRKY
Sb09g003480	chromosome_9	4021190	4024430	LRR-NBS	miR477/miR861
Sb09g000620	chromosome_9	402970	404852	LRR-NBS
Sb09g000630	chromosome_9	409066	410521	Pkinase	miR5048
Sb09g016460	chromosome_9	41346539	41349763	Pkinase
Sb09g017130	chromosome_9	42899425	42901881	Pkinase
Sb09g003990	chromosome_9	4454946	4456973	LRR-NBS
Sb09g004060	chromosome_9	4513599	4524401	Pkinase	miR5389
Sb09g018470	chromosome_9	46198884	46200526	Pkinase
Sb09g018490	chromosome_9	46258092	46263900	Pkinase
Sb09g018500	chromosome_9	46300579	46315055	Pkinase
Sb09g019110	chromosome_9	47700630	47702459	Pkinase
Sb09g019250	chromosome_9	47974625	47978389	Pkinase	miR5557
Sb09g019370	chromosome_9	48170039	48184554	Pkinase	miR5563
Sb09g019400	chromosome_9	48202888	48209598	Pkinase	miR156/miR167
Sb09g019620	chromosome_9	48476057	48479734	Pkinase	miR2102
Sb09g020010	chromosome_9	49065875	49067080	LRR
Sb09g004210	chromosome_9	4964878	4974438	NBS	miR399/miR1099
Sb09g020393	chromosome_9	49707136	49708908	LRR-NBS	miR2118
Sb09g020396	chromosome_9	49709146	49710351	LRR-NBS	miR171
Sb09g020400	chromosome_9	49711595	49714060	LRR-NBS
Sb09g020410	chromosome_9	49719248	49722555	Pkinase
Sb09g020430	chromosome_9	49743322	49744358	Pkinase	miR5215
Sb09g020550	chromosome_9	49898563	49902029	RG
Sb09g020780	chromosome_9	50196556	50198505	Pkinase	miR2925
Sb09g004240	chromosome_9	5022958	5040242	NBS	miR399/miR169/miR482
Sb09g021410	chromosome_9	50856476	50861400	Pkinase
Sb09g021510	chromosome_9	50957084	50959121	Pkinase-Ser/Thr
Sb09g021730	chromosome_9	51207854	51213047	Pkinase	miR870/miR395
Sb09g022780	chromosome_9	52404508	52406373	Pkinase
Sb09g022950	chromosome_9	52577080	52582230	Pkinase
Sb09g022960	chromosome_9	52586040	52590913	Pkinase
Sb09g023100	chromosome_9	52722465	52726457	LRR-Pkinase
Sb09g023270	chromosome_9	52888054	52890562	WRKY	miR5075
Sb09g023365	chromosome_9	52988309	52989700	Pkinase
Sb09g023480	chromosome_9	53130978	53134485	LRR-Pkinase
Sb09g023500	chromosome_9	53146881	53149416	WRKY
Sb09g023520	chromosome_9	53167527	53173757	Pkinase
Sb09g023530	chromosome_9	53180428	53183922	Pkinase	miR1510
Sb09g004410	chromosome_9	5319877	5327907	LRR-NBS	miR2118/miR482
Sb09g023570	chromosome_9	53200455	53203505	LRR-Pkinase
Sb09g023620	chromosome_9	53263550	53273216	LRR-Pkinase	miR5218
Sb09g023780	chromosome_9	53411125	53411788	Pkinase	miR5384
Sb09g023790	chromosome_9	53412714	53417309	LRR-Pkinase
Sb09g023940	chromosome_9	53548051	53552666	LRR
Sb09g024080	chromosome_9	53642840	53644850	LRR
Sb09g024100	chromosome_9	53675914	53677907	Pkinase	miR2925
Sb09g024125	chromosome_9	53686676	53689996	LRR-NBS	miR1507/miR472/miR482
Sb09g024140	chromosome_9	53705269	53708434	Pkinase
Sb09g024560	chromosome_9	54107402	54109786	Pkinase
Sb09g024950	chromosome_9	54460812	54464066	RG
Sb09g025200	chromosome_9	54667061	54675225	Pkinase
Sb09g025420	chromosome_9	54849988	54854573	Pkinase
Sb09g025610	chromosome_9	55071322	55073902	Pkinase	miR5384
Sb09g025830	chromosome_9	55249068	55252367	Pkinase	miR2640
Sb09g026090	chromosome_9	55416542	55419788	LRR-Pkinase	miR2102
Sb09g026141	chromosome_9	55466916	55474425	Pkinase	miR5384
Sb09g026160	chromosome_9	55494176	55498476	Pkinase
Sb09g026170	chromosome_9	55512135	55516653	Pkinase
Sb09g026180	chromosome_9	55518215	55522271	Pkinase
Sb09g026350	chromosome_9	55640076	55640932	WRKY
Sb09g026450	chromosome_9	55719238	55723125	Pkinase
Sb09g026470	chromosome_9	55738820	55740244	LRR
Sb09g026830	chromosome_9	56013261	56014828	WRKY
Sb09g027260	chromosome_9	56358664	56359938	Pkinase	miR5384
Sb09g027270	chromosome_9	56368698	56370424	Pkinase	miR5384
Sb09g027380	chromosome_9	56449825	56457574	Pkinase
Sb09g027470	chromosome_9	56561299	56563200	LRR	miR3633
Sb09g027520	chromosome_9	56612546	56615500	LRR-NBS	miR4246
Sb09g027610	chromosome_9	56669479	56675110	Pkinase-Ser/Thr	miR2925/miR5384
Sb09g004680	chromosome_9	5680213	5682965	Pkinase
Sb09g028300	chromosome_9	57219361	57222245	Pkinase	miR1161
Sb09g028660	chromosome_9	57513946	57517030	WRKY
Sb09g028690	chromosome_9	57534040	57539411	Pkinase
Sb09g028750	chromosome_9	57590098	57593135	WRKY
Sb09g028870	chromosome_9	57673685	57675700	Pkinase
Sb09g028880	chromosome_9	57680577	57682592	Pkinase
Sb09g029050	chromosome_9	57799582	57800648	WRKY
Sb09g029370	chromosome_9	58049073	58054449	Pkinase	miR2055
Sb09g029440	chromosome_9	58093509	58096842	Pkinase
Sb09g029590	chromosome_9	58234237	58235376	Pkinase
Sb09g029720	chromosome_9	58361463	58366568	Pkinase
Sb09g029810	chromosome_9	58435466	58438688	WRKY	miR5384
Sb09g029850	chromosome_9	58485871	58487483	WRKY
Sb09g029950	chromosome_9	58613330	58617248	Pkinase
Sb09g029990	chromosome_9	58645798	58648067	Pkinase
Sb09g030250	chromosome_9	58856009	58860687	LRR-Pkinase	miR862/miR2925/miR5384
Sb09g030440	chromosome_9	58981771	58986863	Pkinase
Sb09g030470	chromosome_9	59010612	59012317	LRR
Sb09g030480	chromosome_9	59025624	59029402	Pkinase	miR166
Sb09g030520	chromosome_9	59097658	59100427	Pkinase
Sb09g030690	chromosome_9	59335424	59339913	Pkinase
Sb09g030870	chromosome_9	59491385	59495892	LRR-Pkinase
Sb09g000220	chromosome_9	62022	63983	Pkinase
Sb09g004960	chromosome_9	6210163	6213608	LRR-Pkinase	miR172
Sb09g005100	chromosome_9	6403348	6406810	LRR-Pkinase
Sb09g005150	chromosome_9	6445878	6448814	LRR	miR164
Sb09g005170	chromosome_9	6535254	6537063	LRR
Sb09g005195	chromosome_9	6641919	6651978	Pkinase
Sb09g005520	chromosome_9	7223418	7224665	LRR
Sb09g005700	chromosome_9	7601936	7603335	WRKY
Sb09g005720	chromosome_9	7620684	7625880	Pkinase
Sb09g000920	chromosome_9	788610	794370	Pkinase	miR5021
Sb09g005930	chromosome_9	8363527	8365168	LRR
Sb09g006270	chromosome_9	9418128	9426964	Pkinase	miR1170
Sb0012s006000				LRR
Sb0343s002010				LRR-Pkinase
Sb0019s003010				NBS	miR5662
Sb0019s003120				NBS	miR1536
Sb0019s004410				Pkinase
Sb0283s002010				Pkinase
Sb2853s002010				Pkinase

## Sheet: ZM
Gene_name	Chromosome	Start	End	Type of R gene	Targets by miRNA
GRMZM2G017164	chr10	100098205	100100917	Pkinase
GRMZM2G340654	chr10	101736393	101741616	Pkinase
GRMZM2G118106	chr10	10357915	10369838	LRR	miR1222/miR1153
GRMZM2G418432	chr10	10378102	10381040	Pkinase
GRMZM2G423486	chr10	109141028	109143773	Pkinase
GRMZM2G079913	chr10	110418580	110421183	Pkinase
GRMZM2G137451	chr10	110826263	110830572	LRR	miR393
GRMZM2G128319	chr10	113626691	113630597	Pkinase	miR399/miR164
GRMZM2G098037	chr10	115369236	115371466	Pkinase
GRMZM2G471596	chr10	115408055	115410563	Pkinase
GRMZM2G418875	chr10	115493365	115495807	Pkinase
GRMZM2G168263	chr10	115524165	115526322	Pkinase
GRMZM2G135378	chr10	115565058	115566380	Pkinase
GRMZM2G140726	chr10	117626489	117635663	Pkinase
GRMZM2G353185	chr10	117815213	117821121	NBS
GRMZM2G059214	chr10	11878583	11883994	LRR-Pkinase
GRMZM2G392176	chr10	119680227	119694218	Pkinase	miR3625
GRMZM2G430780	chr10	1200056	1201864	Pkinase
GRMZM2G043670	chr10	121489836	121495305	LRR-Pkinase	miR394
GRMZM2G004060	chr10	12163988	12165706	WRKY	miR2925/miR2673
GRMZM2G425920	chr10	121936487	121941709	LRR
GRMZM2G018364	chr10	122599020	122600042	Pkinase
GRMZM2G031963	chr10	124353461	124358510	WRKY	miR5384
GRMZM2G123178	chr10	124601825	124605172	LRR-Pkinase	miR5389
GRMZM2G066248	chr10	124674963	124678310	LRR-Pkinase	miR5389
GRMZM2G065292	chr10	124790175	124795502	LRR
GRMZM2G167280	chr10	126254993	126260371	LRR-Pkinase
GRMZM2G179097	chr10	126637411	126640933	Pkinase	miR414
GRMZM2G137407	chr10	12773768	12775699	Pkinase
GRMZM2G061537	chr10	128502132	128507106	Pkinase
GRMZM2G330526	chr10	128766349	128768396	LRR	miR1091
GRMZM2G072107	chr10	130000830	130001882	Pkinase
GRMZM2G468756	chr10	132178529	132181199	Pkinase	miR2926
GRMZM2G168953	chr10	132183467	132191061	Pkinase	miR2084
GRMZM2G016939	chr10	134031579	134035318	Pkinase
GRMZM2G321239	chr10	134554519	134559137	Pkinase	miR417
GRMZM2G097813	chr10	134605779	134607698	NBS
GRMZM2G016477	chr10	135755450	135759618	LRR-Pkinase	miR2673
GRMZM2G142832	chr10	137460664	137465493	Pkinase	miR2673
GRMZM2G112057	chr10	137872779	137875590	Pkinase
GRMZM2G303768	chr10	139491114	139493624	Pkinase
GRMZM2G311051	chr10	140702384	140709603	Pkinase
GRMZM2G091331	chr10	140909558	140910935	WRKY
GRMZM2G156013	chr10	141268531	141271973	Pkinase
GRMZM2G126858	chr10	142071010	142078238	Pkinase
GRMZM2G155837	chr10	142110617	142122581	Pkinase
GRMZM2G029242	chr10	142434127	142438037	Pkinase
GRMZM2G104655	chr10	1429901	1432418	Pkinase
GRMZM2G097854	chr10	143333666	143335981	RG
GRMZM2G097841	chr10	143341582	143343815	RG	miR156
GRMZM2G431504	chr10	143347418	143348994	RG	miR1168
GRMZM2G000620	chr10	143722773	143726354	Pkinase	miR834
GRMZM2G308365	chr10	145719733	145721087	Pkinase
GRMZM2G007477	chr10	145726213	145728175	Pkinase
GRMZM2G340084	chr10	146997906	146999638	LRR
GRMZM2G008583	chr10	147763761	147765320	LRR
GRMZM2G001934	chr10	148390541	148392480	LRR-Pkinase
GRMZM2G104658	chr10	148494595	148497079	Pkinase
GRMZM2G110908	chr10	148814755	148816289	Pkinase
GRMZM2G180244	chr10	1535062	1540743	NBS
GRMZM2G180254	chr10	1609935	1616143	NBS
GRMZM2G437314	chr10	1742785	1746602	NBS-LRR	miR4407
GRMZM2G058612	chr10	23085626	23090246	LRR	miR5648
GRMZM2G004412	chr10	2509941	2519006	NBS
GRMZM2G356817	chr10	2686052	2688855	NBS	miR3437
GRMZM2G087655	chr10	30162348	30165724	Pkinase	miR169
GRMZM2G069382	chr10	3093936	3113323	NBS	miR482
GRMZM2G083246	chr10	3168126	3170839	NBS-LRR
GRMZM2G083258	chr10	3171870	3172946	NBS	miR399
GRMZM2G143769	chr10	3209738	3211387	NBS	miR399
GRMZM2G443939	chr10	3223616	3228602	NBS	miR399/miR482
GRMZM2G349565	chr10	3289945	3292539	NBS-LRR
GRMZM2G003625	chr10	3372050	3376751	NBS	miR1510/miR482
GRMZM2G061742	chr10	3429974	3434272	NBS	miR399/miR482
GRMZM2G153383	chr10	34772746	34777224	Pkinase
GRMZM2G341379	chr10	34916108	34918033	Pkinase
GRMZM2G005134	chr10	3506315	3512535	NBS-LRR	miR482
GRMZM2G441031	chr10	3558075	3559614	WRKY
GRMZM2G365319	chr10	38501475	38505303	Pkinase	miR5261
GRMZM2G125001	chr10	3919081	3921774	Pkinase
GRMZM2G156150	chr10	3991943	3994782	Pkinase
GRMZM2G356128	chr10	4050360	4051882	Pkinase
GRMZM2G009681	chr10	41610340	41611739	RG
GRMZM2G172904	chr10	44619232	44620343	LRR
GRMZM2G350841	chr10	4528703	4533117	NBS	miR5647/miR5257
GRMZM2G472703	chr10	45408564	45412546	Pkinase	miR5384/miR2098
GRMZM2G164622	chr10	47066512	47066998	LRR	miR2105
GRMZM2G012176	chr10	47648045	47653464	LRR-Pkinase	miR3454/miR5384
GRMZM2G067320	chr10	48925623	48927400	LRR
GRMZM2G051637	chr10	5115268	5119178	Pkinase
GRMZM2G113089	chr10	5240992	5244169	LRR
GRMZM2G149943	chr10	56492923	56495150	Pkinase
GRMZM2G151567	chr10	62838578	62845748	LRR-Pkinase	miR1030
GRMZM2G084278	chr10	6493892	6497488	LRR-Pkinase
GRMZM2G019744	chr10	65109667	65110759	WRKY
GRMZM2G140612	chr10	66076539	66086559	Pkinase	miR1096/miR5180
GRMZM2G481531	chr10	66726632	66728083	Pkinase	miR1163/miR5384
GRMZM2G090594	chr10	68497789	68499053	WRKY
GRMZM2G032751	chr10	69376159	69382365	NBS-LRR	miR482
GRMZM2G384439	chr10	71208519	71214525	LRR-Pkinase	miR482
GRMZM2G465833	chr10	7634137	7646815	Pkinase
GRMZM2G123886	chr10	78940837	78943533	Pkinase
GRMZM2G341304	chr10	82006055	82008180	Pkinase
GRMZM2G341302	chr10	82010334	82012791	Pkinase
GRMZM2G093858	chr10	83436750	83438607	Pkinase
GRMZM2G301124	chr10	8349674	8352258	Pkinase
GRMZM2G179313	chr10	83574007	83578359	NBS	miR5015
GRMZM2G002818	chr10	83936116	83938095	LRR
GRMZM2G168795	chr10	83953721	83956232	LRR
GRMZM2G123963	chr10	83972117	83974122	LRR
GRMZM2G148909	chr10	83995250	83998361	LRR
GRMZM2G139157	chr10	84508836	84515417	Pkinase	miR390
GRMZM2G155836	chr10	85400110	85402951	Pkinase	miR172
GRMZM2G082522	chr10	85742649	85747219	Pkinase	miR167
GRMZM2G061447	chr10	86324018	86327051	Pkinase
GRMZM2G099002	chr10	86600443	86610012	Pkinase
GRMZM2G370143	chr10	87008328	87013066	WRKY
GRMZM2G015406	chr10	88315538	88319590	LRR-Pkinase	miR395
GRMZM2G089484	chr10	88600542	88606266	Pkinase
GRMZM2G002950	chr10	9333412	9334518	LRR-Pkinase
GRMZM2G388776	chr10	9388654	9389224	LRR-Pkinase
GRMZM2G381429	chr10	9453676	9466275	NBS
GRMZM2G142680	chr10	94800685	94804354	NBS	miR5261
GRMZM2G082320	chr10	9558343	9562929	LRR-Pkinase
GRMZM2G436448	chr10	96563399	96565797	Pkinase
GRMZM2G330708	chr10	96585870	96587523	Pkinase
GRMZM2G098677	chr10	97176646	97180905	NBS	miR159
GRMZM2G098697	chr10	97185620	97187907	NBS
GRMZM2G397785	chr10	97224540	97230709	NBS
GRMZM2G397788	chr10	97233710	97236138	NBS
GRMZM2G099172	chr10	97242045	97243101	NBS
GRMZM2G347226	chr10	9749220	9753629	Pkinase
GRMZM2G475170	chr10	9795971	9798722	RG
GRMZM2G475197	chr10	9796819	9799655	Pkinase
GRMZM2G034155	chr10	98229650	98233602	LRR-Pkinase
GRMZM2G159393	chr10	98666255	98668319	RG
GRMZM2G466897	chr10	98755539	98759349	Pkinase
GRMZM2G043799	1	10646643	10652060	Pkinase	miR5384
GRMZM2G304897	1	106628088	106630852	Pkinase	miR1093
GRMZM2G159992	1	106719832	106721197	Pkinase	miR1216
GRMZM2G171110	1	107645819	107647822	LRR
GRMZM2G131476	1	108422018	108423818	LRR
GRMZM2G084825	1	109780181	109783652	Pkinase	miR2926
GRMZM2G172081	1	110104008	110106844	Pkinase	miR838
GRMZM2G450308	1	110465242	110466306	Pkinase
GRMZM2G002515	1	112355876	112359428	LRR-Pkinase
GRMZM2G337766	1	119217637	119221057	LRR-Pkinase
GRMZM2G076423	1	12145406	12148955	Pkinase
GRMZM2G472378	1	12224344	12228822	Pkinase	miR5012/miR1535
GRMZM2G080530	1	138388982	138392755	LRR
GRMZM2G119999	1	138879542	138880642	LRR
GRMZM2G004572	1	139992308	139997758	LRR-Pkinase
GRMZM2G303909	1	140340865	140343270	Pkinase
GRMZM2G093020	1	142268711	142270466	LRR
GRMZM2G479885	1	146067363	146068920	LRR
GRMZM2G139963	1	14898344	14899554	LRR
GRMZM2G406601	1	15427925	15429316	Pkinase
GRMZM2G093736	1	156529080	156531638	Pkinase
GRMZM2G418223	1	158049314	158052632	Pkinase
GRMZM2G429759	1	158732904	158737463	LRR-Pkinase
GRMZM2G443525	1	163945551	163948640	NBS
GRMZM2G175164	1	16417893	16423419	Pkinase
GRMZM2G038893	1	166657242	166664118	Pkinase
GRMZM2G130374	1	167767188	167769397	WRKY	miR5059/miR1071
GRMZM2G350793	1	169601279	169604728	LRR-Pkinase
GRMZM2G100121	1	170340226	170343365	LRR	miR2925/miR2673/miR408
GRMZM2G073427	1	170440180	170440879	LRR
GRMZM2G052650	1	170687778	170692656	Pkinase	miR1156
GRMZM2G019434	1	171400829	171405548	Pkinase
GRMZM2G332821	1	171986284	171988908	Pkinase	miR1145
GRMZM2G049088	1	172685774	172693869	Pkinase	miR1039
GRMZM2G035528	1	172778993	172782873	Pkinase	miR1166
GRMZM2G003509	1	173100920	173106336	LRR	miR165/miR1151/miR166
GRMZM2G153393	1	17588948	17590624	LRR-Pkinase
GRMZM2G093809	1	179841789	179845120	LRR-Pkinase	miR159
GRMZM2G461269	1	180195535	180201415	NBS
GRMZM2G151236	1	180675167	180676583	Pkinase
GRMZM2G137861	1	184756938	184759825	Pkinase
GRMZM2G426147	1	184872804	184874946	Pkinase	miR5015
GRMZM2G134205	1	185314616	185318033	Pkinase
GRMZM2G129058	1	185401798	185404247	Pkinase	miR5015
GRMZM2G419436	1	185585127	185586207	Pkinase
GRMZM2G362303	1	186479598	186482879	Pkinase
GRMZM2G391288	1	186521121	186523537	Pkinase	miR5015
GRMZM2G059012	1	186913752	186920654	Pkinase	miR3441
GRMZM2G020478	1	187299777	187301550	Pkinase
GRMZM2G132763	1	187446112	187449558	LRR-Pkinase
GRMZM2G121312	1	187742168	187744016	LRR	miR5384
GRMZM2G042622	1	188865311	188867497	Pkinase
GRMZM2G357919	1	188956924	188958028	Pkinase
GRMZM2G055992	1	188960899	188964974	LRR	miR444
GRMZM2G458441	1	189157628	189162660	Pkinase
GRMZM2G068193	1	189283149	189285569	Pkinase
GRMZM2G462808	1	189309318	189314717	Pkinase
GRMZM2G151216	1	189973408	189975946	LRR-Pkinase
GRMZM2G169820	1	190425696	190441161	TIR	miR172/miR902
GRMZM2G132367	1	19182060	19184155	LRR	miR5384
GRMZM2G464393	1	19570587	19574147	LRR	miR5053
GRMZM2G317770	1	195762771	195775957	Pkinase	miR5055/miR5040
GRMZM2G153945	1	196103275	196107689	Pkinase
GRMZM2G332294	1	196223902	196226779	LRR
GRMZM2G322748	1	196544506	196548232	NBS-LRR
GRMZM2G142962	1	198045693	198047638	LRR
GRMZM2G117250	1	199191412	199193946	Pkinase
GRMZM2G145740	1	19955927	19958295	Pkinase
GRMZM2G004079	1	201022784	201024508	Pkinase
GRMZM2G422373	1	201988424	201990982	LRR-Pkinase	miR159
GRMZM2G178924	1	207429150	207431816	LRR
GRMZM2G101245	1	207686003	207688573	Pkinase
GRMZM2G448258	1	208203928	208228237	Pkinase
GRMZM2G428554	1	210005373	210009256	LRR-Pkinase	miR394
GRMZM2G151955	1	210675452	210681092	LRR-Pkinase	miR2097
GRMZM2G429940	1	210953403	210955244	Pkinase
GRMZM2G395348	1	214843375	214845519	LRR-Pkinase	miR5384
GRMZM2G324999	1	215993178	215994822	WRKY
GRMZM2G114093	1	217819155	217823670	Pkinase
GRMZM2G136353	1	219450991	219454368	LRR-Pkinase
GRMZM2G032351	1	219712033	219734117	Pkinase
GRMZM2G355233	1	219758762	219767308	Pkinase	miR399
GRMZM2G077068	1	220631422	220636996	NBS	miR5071
GRMZM2G075247	1	221793164	221797678	Pkinase	miR2873/miR2919
GRMZM2G073399	1	222427156	222437431	Pkinase	miR2657
GRMZM2G181231	1	223151182	223153172	Pkinase
GRMZM2G031893	1	223640896	223646039	Pkinase
GRMZM2G016613	1	224074451	224076740	LRR
GRMZM2G452526	1	224094567	224096592	LRR
GRMZM2G045027	1	224729721	224733701	NBS-LRR	miR5054
GRMZM2G103929	1	227762610	227765379	Pkinase
GRMZM2G113781	1	229151543	229155398	LysM
GRMZM2G469551	1	229874588	229885785	LRR	miR165/miR166
GRMZM2G054152	1	231633320	231638426	Pkinase	miR166
GRMZM2G088245	1	231660351	231661222	Pkinase
GRMZM2G150179	1	231877690	231880015	NBS
GRMZM2G001812	1	232803879	232807912	LRR-Pkinase
GRMZM2G001845	1	232904598	232906498	Pkinase
GRMZM2G152901	1	236241763	236244685	Pkinase
GRMZM2G303965	1	236778350	236780635	Pkinase
GRMZM2G352627	1	237538422	237539548	RG
GRMZM2G119521	1	238046525	238048790	Pkinase
GRMZM2G125762	1	242293178	242294992	Pkinase
GRMZM2G341410	1	249179417	249181257	LRR
GRMZM2G111269	1	249358032	249362727	Pkinase
GRMZM2G423337	1	250552495	250554840	LRR
GRMZM2G044236	1	251034651	251035903	Pkinase	miR399
GRMZM2G103559	1	251122380	251124084	Pkinase	miR1058
GRMZM2G472643	1	252362156	252363955	Pkinase
GRMZM2G141332	1	252471686	252479257	LRR
GRMZM2G070211	1	252585250	252588370	WRKY
GRMZM2G081915	1	254187761	254191084	Pkinase
GRMZM2G107872	1	25519233	25523459	LRR	miR5140
GRMZM2G045019	1	25582983	25585064	LRR
GRMZM2G094713	1	257177781	257178566	Pkinase	miR3452
GRMZM2G136025	1	257187585	257188688	Pkinase	miR3452
GRMZM2G117677	1	257265671	257266774	Pkinase	miR3452
GRMZM2G004487	1	257299666	257300768	Pkinase
GRMZM2G159709	1	257320448	257321221	Pkinase	miR3452
GRMZM2G049660	1	257331260	257332361	Pkinase
GRMZM2G149219	1	258006471	258007825	WRKY
GRMZM2G079376	1	259154851	259157616	Pkinase
GRMZM2G038165	1	26200079	26208285	LRR-Pkinase
GRMZM2G123128	1	263280341	263284798	LysM
GRMZM2G069035	1	264091193	264097443	Pkinase	miR2911
GRMZM2G143160	1	264417252	264422473	Pkinase	miR319
GRMZM2G023110	1	266933329	266936849	LRR-Pkinase
GRMZM2G025048	1	266964522	266967718	Pkinase
GRMZM2G126049	1	267226780	267227790	Pkinase
GRMZM2G127570	1	267370367	267371444	Pkinase	miR5384
GRMZM2G137788	1	267793228	267797329	LRR-Pkinase
GRMZM2G015073	1	268430147	268436813	Pkinase
GRMZM2G019267	1	269997987	270002498	Pkinase
GRMZM2G018487	1	273880793	273884569	WRKY	miR2925
GRMZM2G155312	1	274143176	274150378	LRR-Pkinase
GRMZM2G131629	1	274650853	274655073	Pkinase	miR1858
GRMZM2G009843	1	275192579	275196913	Pkinase
GRMZM2G016671	1	275366873	275372263	Pkinase
GRMZM2G024231	1	276644240	276645105	Pkinase
GRMZM2G411668	1	27742091	27744893	Pkinase
GRMZM2G411653	1	27744059	27753646	LRR	miR5554
GRMZM2G008029	1	277611168	277613681	WRKY
GRMZM2G454980	1	277658342	277661033	Pkinase	miR5139
GRMZM2G047855	1	278427016	278433021	Pkinase
GRMZM2G154799	1	278685894	278686185	Pkinase	miR838
GRMZM2G300990	1	278878546	278879228	Pkinase	miR163
GRMZM2G156800	1	279096524	279106584	Pkinase
GRMZM2G138819	1	279300823	279308938	Pkinase
GRMZM2G107645	1	279475619	279481735	Pkinase
GRMZM2G107689	1	279503413	279510415	Pkinase
GRMZM2G337109	1	279531258	279533608	Pkinase
GRMZM2G174638	1	279535820	279537604	Pkinase
GRMZM2G037617	1	279563923	279570484	Pkinase
GRMZM2G475948	1	280875375	280877701	Pkinase
GRMZM2G072569	1	281549281	281553623	LRR-Pkinase	miR3454
GRMZM2G068179	1	281766976	281767871	LRR
GRMZM2G065214	1	282044884	282047665	Pkinase	miR171/miR166
GRMZM2G007025	1	2846365	2849042	LysM
GRMZM2G028926	1	284888729	284892801	Pkinase	miR5384
GRMZM2G121228	1	285036028	285040347	Pkinase
GRMZM2G120657	1	285764213	285768290	LRR-Pkinase	miR5054
GRMZM2G070322	1	286496703	286498504	LRR
GRMZM2G344388	1	28714265	28715699	Pkinase
GRMZM2G164082	1	287594639	287596668	WRKY
GRMZM2G049906	1	288161269	288162870	Pkinase	miR4993
GRMZM2G433579	1	28966550	28972532	Pkinase
GRMZM2G104125	1	289875168	289879770	Pkinase
GRMZM2G072584	1	291107542	291111501	Pkinase
GRMZM2G180023	1	29135846	29137789	Pkinase-lysM
GRMZM2G480698	1	29142021	29143587	LRR	miR4995
GRMZM2G355368	1	292464252	292465810	Pkinase
GRMZM2G068117	1	292556093	292560808	Pkinase
GRMZM2G093210	1	292866212	292868665	Pkinase
GRMZM2G093246	1	292875847	292878311	Pkinase
GRMZM2G177445	1	293379452	293384978	Pkinase
GRMZM2G424908	1	293796993	293801905	NBS-LRR	miR414/miR902
GRMZM2G123762	1	293806538	293810624	LRR
GRMZM2G113158	1	295548246	295551583	Pkinase
GRMZM2G114899	1	295728314	295732436	Pkinase	miR838
GRMZM2G045241	1	296741633	296747761	Pkinase
GRMZM2G021742	1	297311505	297315882	LRR
GRMZM2G083717	1	298167883	298173462	WRKY	miR1104/miR838
GRMZM2G043584	1	30305084	30309037	LRR-Pkinase	miR531
GRMZM2G043470	1	30347351	30351112	Pkinase
GRMZM2G072292	1	30808767	30811562	Pkinase	miR847
GRMZM2G124550	1	3151357	3157216	Pkinase
GRMZM2G157177	1	32207937	32216782	LRR	miR482
GRMZM2G355450	1	34766420	34768605	Pkinase
GRMZM2G019567	1	35006939	35008903	Pkinase	miR5384
GRMZM2G136513	1	35183484	35187850	NBS-LRR
GRMZM2G338691	1	36195612	36197885	Pkinase
GRMZM2G066120	1	37510194	37514104	Pkinase
GRMZM2G377357	1	37524251	37529714	Pkinase
GRMZM2G493879	1	37726560	37729504	Pkinase
GRMZM2G151521	1	38112074	38119534	RG
GRMZM2G161452	1	38178475	38182357	Pkinase
GRMZM2G008327	1	3851308	3856895	Pkinase
GRMZM2G008773	1	3862446	3863174	LysM
GRMZM2G109823	1	38858306	38867795	LRR-Pkinase	miR1052
GRMZM2G160428	1	39129123	39135691	Pkinase
GRMZM2G087459	1	40585459	40588357	Pkinase
GRMZM2G442277	1	43009244	43012176	Pkinase
GRMZM2G017792	1	43848997	43851893	Pkinase
GRMZM2G107867	1	44529260	44535667	Pkinase
GRMZM2G135359	1	45897071	45900302	Pkinase
GRMZM2G006370	1	46045201	46048532	Pkinase
GRMZM2G066274	1	46527930	46530858	LRR-Pkinase
GRMZM2G105415	1	4688366	4693734	Pkinase	miR482
GRMZM2G439819	1	49188905	49199386	Pkinase	miR4250
GRMZM2G138814	1	52170594	52172587	kinase
GRMZM2G165422	1	5217252	5220296	Pkinase	miR1846
GRMZM2G174896	1	52241121	52242868	Pkinase
GRMZM2G033533	1	52624135	52628655	NBS-LRR
GRMZM2G030272	1	53006961	53008381	WRKY
GRMZM2G023715	1	54386442	54391944	LRR-Pkinase
GRMZM2G006404	1	54433984	54436685	Pkinase
GRMZM2G055575	1	5510952	5515636	Pkinase	miR397
GRMZM2G016480	1	55182879	55189167	LRR-Pkinase
GRMZM2G100288	1	55490963	55494330	Pkinase	miR5384
GRMZM2G119850	1	56172618	56176620	LRR-Pkinase
GRMZM2G062391	1	56315468	56316491	LRR
GRMZM2G044038	1	56663870	56666603	Pkinase	miR859/miR169
GRMZM2G371137	1	5742505	5747301	LRR-Pkinase
GRMZM2G428184	1	5768398	5771681	LRR
GRMZM2G032852	1	6179898	6185116	Pkinase
GRMZM2G032219	1	6220042	6223663	RG
GRMZM2G414255	1	62484310	62490198	Pkinase
GRMZM2G046297	1	63119790	63121852	Pkinase
GRMZM2G014366	1	6320743	6322520	Pkinase
GRMZM2G040954	1	63374964	63377184	Pkinase
GRMZM2G142390	1	69615621	69619641	Pkinase
GRMZM2G409976	1	7046760	7048873	Pkinase
GRMZM2G109566	1	7053055	7057335	Pkinase
GRMZM2G099598	1	7356446	7359188	Pkinase	miR1168
GRMZM2G425430	1	73985184	73986354	WRKY
GRMZM2G174708	1	75150859	75151913	LRR
GRMZM2G410991	1	7533633	7534505	lysM
GRMZM2G084587	1	75681591	75693292	LRR
GRMZM2G131853	1	78972577	78977136	Pkinase
GRMZM2G434514	1	79739003	79739645	LysM
GRMZM2G353553	1	80701650	80704181	LRR
GRMZM2G418289	1	81170762	81175168	Pkinase
GRMZM2G040743	1	83074381	83079319	Pkinase
GRMZM2G040441	1	83318643	83319238	RG	miR472
GRMZM2G026767	1	83834623	83840868	Pkinase
GRMZM2G148074	1	87486920	87488112	LRR	miR531
GRMZM2G392477	1	88378603	88380257	Pkinase	miR164
GRMZM2G022822	1	88926559	88929164	Pkinase	miR1030
GRMZM2G180916	1	89307096	89310368	Pkinase	miR910
GRMZM2G077937	1	96369431	96372660	NBS-LRR
GRMZM2G169080	1	96685018	96690137	Pkinase
GRMZM2G009818	1	9778389	9782552	LRR-Pkinase
GRMZM2G160454	1	99441935	99448056	LRR	miR156
GRMZM2G463227	chr2	101266164	101274228	Pkinase
GRMZM2G098187	chr2	10551407	10556353	Pkinase
GRMZM2G141383	chr2	106862893	106864841	RG
GRMZM2G138774	chr2	108400437	108402100	Pkinase
GRMZM2G076474	chr2	109693950	109697202	NBS	miR5071/miR1848/miR2868
GRMZM2G102088	chr2	11099768	11105599	Pkinase	miR5176
GRMZM2G165597	chr2	111106569	111116583	Pkinase
GRMZM2G029211	chr2	112210230	112213283	LRR
GRMZM2G471395	chr2	112908266	112909921	Pkinase	miR159
GRMZM2G072518	chr2	11581279	11583809	LRR	miR5384
GRMZM2G002748	chr2	116594024	116595901	Pkinase
GRMZM2G071907	chr2	11677947	11679542	WRKY
GRMZM2G156638	chr2	11890973	11901870	Pkinase	miR5140
GRMZM2G051974	chr2	1214080	1219617	RG
GRMZM2G176225	chr2	12501090	12503970	Pkinase
GRMZM2G301355	chr2	125059867	125062848	Pkinase	miR5384
GRMZM2G180160	chr2	12528904	12533428	Pkinase	miR862
GRMZM2G024898	chr2	12699966	12704308	WRKY
GRMZM2G065692	chr2	131299583	131310285	NBS	miR5071
GRMZM2G003755	chr2	131383233	131389362	NBS	miR5071
GRMZM2G047486	chr2	133484777	133488716	Pkinase
GRMZM2G458035	chr2	137870007	137875289	Pkinase
GRMZM2G013767	chr2	138403099	138407004	Pkinase	miR5048
GRMZM2G394453	chr2	140646840	140648589	Pkinase	miR482/miR1168
GRMZM2G046201	chr2	141922768	141925860	LRR-Pkinase
GRMZM2G018595	chr2	1422657	1426449	Pkinase
GRMZM2G146866	chr2	14394930	14397333	Pkinase
GRMZM2G314396	chr2	14462436	14470764	Pkinase
GRMZM2G365815	chr2	145724054	145726600	Pkinase
GRMZM2G007283	chr2	147898774	147903733	Pkinase	miR1511
GRMZM2G400559	chr2	148884313	148885530	WRKY
GRMZM2G099593	chr2	148933289	148934702	WRKY
GRMZM2G452717	chr2	149697552	149701608	LRR
GRMZM2G353708	chr2	150214041	150215754	Pkinase
GRMZM2G180704	chr2	151135477	151143108	Pkinase	miR167
GRMZM2G365035	chr2	154506888	154514752	Pkinase	miR159
GRMZM2G026301	chr2	155802505	155807406	Pkinase
GRMZM2G171370	chr2	158115937	158116819	LRR	miR444
GRMZM2G073928	chr2	158432538	158435912	LRR-Pkinase
GRMZM2G114276	chr2	15914291	15918532	LRR-Pkinase
GRMZM2G060872	chr2	159245724	159246798	Pkinase
GRMZM2G163724	chr2	160832461	160835729	LRR-Pkinase	miR5384
GRMZM2G142544	chr2	162043616	162048529	Pkinase
GRMZM2G333478	chr2	166493887	166495392	RG
GRMZM2G001668	chr2	166831216	166840944	Pkinase
GRMZM2G163418	chr2	172888810	172890425	WRKY
GRMZM2G150806	chr2	173730551	173732094	Pkinase
GRMZM2G163426	chr2	174542696	174545843	RG
GRMZM2G110412	chr2	174879365	174881683	Pkinase
GRMZM2G002915	chr2	175243929	175246053	LRR
GRMZM2G098828	chr2	175362293	175370736	Pkinase
GRMZM2G421544	chr2	176850377	176851476	Pkinase
GRMZM2G330049	chr2	177624587	177626706	Pkinase
GRMZM2G057011	chr2	177720240	177721503	WRKY
GRMZM2G002569	chr2	179444966	179448567	LRR-Pkinase
GRMZM2G175504	chr2	18061936	18070384	Pkinase
GRMZM2G349344	chr2	18124182	18130445	Pkinase	miR169
GRMZM2G073661	chr2	181614746	181632192	Pkinase	miR1861
GRMZM2G381059	chr2	183530492	183533291	LRR
GRMZM2G041127	chr2	185149121	185151724	LRR	miR5075
GRMZM2G137532	chr2	185453349	185454177	LRR
GRMZM2G026065	chr2	185961177	185964984	Pkinase	miR529
GRMZM2G052671	chr2	186375389	186379423	WRKY
GRMZM2G134332	chr2	186644782	186646338	Pkinase
GRMZM2G469313	chr2	18685891	18689171	LRR
GRMZM2G037910	chr2	191191655	191193715	LRR
GRMZM2G034113	chr2	192104903	192105690	LRR
GRMZM2G063533	chr2	192905983	192910508	Pkinase
GRMZM2G137944	chr2	195904909	195905553	Pkinase
GRMZM2G052434	chr2	196027118	196031515	Pkinase	miR5140
GRMZM2G172429	chr2	197993224	197997461	LRR-Pkinase	miR2102
GRMZM2G301738	chr2	199742737	199745207	Pkinase
GRMZM2G168706	chr2	200060298	200060880	Pkinase
GRMZM2G426556	chr2	200689688	200699803	LRR
GRMZM2G175874	chr2	201048415	201051668	Pkinase
GRMZM2G087625	chr2	201157803	201160599	Pkinase
GRMZM2G140231	chr2	201216605	201219418	Pkinase
GRMZM2G319375	chr2	202916314	202917235	TIR
GRMZM2G099425	chr2	202999336	203002999	Pkinase
GRMZM2G099295	chr2	203016116	203017521	LRR
GRMZM2G060271	chr2	203118411	203120537	Pkinase
GRMZM2G044752	chr2	20320231	20321845	LRR	miR529
GRMZM2G089159	chr2	203488801	203492212	Pkinase
GRMZM2G328781	chr2	20442471	20445134	Pkinase
GRMZM2G130854	chr2	204913627	204919993	WRKY
GRMZM2G079082	chr2	206181293	206185474	NBS-LRR
GRMZM2G113512	chr2	206335136	206340559	Pkinase
GRMZM2G340048	chr2	207044569	207048904	Pkinase
GRMZM2G056612	chr2	208699256	208705468	Pkinase
GRMZM2G162781	chr2	209495003	209499663	LRR-Pkinase
GRMZM2G075002	chr2	210131566	210132487	Pkinase
GRMZM2G387310	chr2	210502018	210504075	LRR
GRMZM2G422576	chr2	210601078	210606448	Pkinase
GRMZM2G060109	chr2	210923467	210926788	LRR	miR2927
GRMZM2G379770	chr2	211185890	211189673	NBS
GRMZM2G369814	chr2	212627993	212632705	Pkinase
GRMZM2G459003	chr2	212729012	212733363	Pkinase	miR5384
GRMZM2G308752	chr2	213777144	213779202	Pkinase
GRMZM2G316136	chr2	213865628	213868025	Pkinase
GRMZM2G123387	chr2	21418182	21423040	WRKY
GRMZM2G128109	chr2	215198111	215200179	LRR-Pkinase
GRMZM2G351330	chr2	21546030	21547337	LRR
GRMZM2G096331	chr2	215818484	215819616	LRR
GRMZM2G169681	chr2	215990376	215996306	LRR-Pkinase	miR5384
GRMZM2G451300	chr2	216367658	216370298	Pkinase
GRMZM2G172330	chr2	216777020	216781032	Pkinase	miR2111
GRMZM2G048661	chr2	217163274	217170080	LRR
GRMZM2G168917	chr2	21742867	21744377	Pkinase	miR5384
GRMZM2G349875	chr2	217706207	217713758	LRR-Pkinase
GRMZM2G449669	chr2	218405606	218408442	NBS
GRMZM2G155849	chr2	219542100	219555210	LRR
GRMZM2G015933	chr2	219629313	219636025	LRR
GRMZM2G166566	chr2	219646357	219648065	LRR	miR5384
GRMZM2G452142	chr2	2209497	2213308	LRR-Pkinase
GRMZM2G074496	chr2	222202183	222205027	NBS	miR5240
GRMZM2G458077	chr2	222473523	222475729	Pkinase
GRMZM2G159756	chr2	222622444	222626799	Pkinase
GRMZM2G372058	chr2	222756468	222759377	LRR	miR399/miR1315
GRMZM2G433731	chr2	222831054	222835549	NBS-LRR
GRMZM2G067713	chr2	223024157	223026712	NBS-LRR
GRMZM2G318412	chr2	224003547	224005842	LRR
GRMZM2G133854	chr2	22535673	22557209	Pkinase
GRMZM2G078013	chr2	225962093	225963578	LRR
GRMZM2G145626	chr2	225987147	225990695	NBS-LRR	miR172
GRMZM2G324860	chr2	226388875	226392631	NBS-LRR	miR399
GRMZM2G001180	chr2	226647719	226652017	LRR
GRMZM2G001388	chr2	226672910	226674815	LRR
GRMZM2G152290	chr2	227397166	227399233	LRR
GRMZM2G304745	chr2	22876143	22879949	Pkinase	miR390/miR2678
GRMZM2G402165	chr2	229252074	229253039	TIR	miR5059
GRMZM2G149841	chr2	229326254	229330675	Pkinase
GRMZM2G444543	chr2	229500551	229504341	NBS-Pkinase	miR482
GRMZM2G135013	chr2	229862536	229865439	Pkinase
GRMZM2G135002	chr2	229868882	229871084	LRR	miR838
GRMZM2G083000	chr2	229893250	229896501	LRR	miR838
GRMZM2G082964	chr2	229936697	229938658	LRR
GRMZM2G381766	chr2	229997494	229999611	Pkinase
GRMZM2G176394	chr2	230583533	230585418	LRR	miR4995
GRMZM2G037923	chr2	230719336	230725600	Pkinase
GRMZM2G012326	chr2	231167035	231168164	Pkinase	miR156
GRMZM2G073315	chr2	232531771	232535688	NBS
GRMZM2G143602	chr2	233162053	233167104	Pkinase
GRMZM2G070503	chr2	233347914	233349458	NBS
GRMZM2G452121	chr2	234046477	234048808	Pkinase	miR1858
GRMZM2G351391	chr2	234185668	234188065	Pkinase
GRMZM2G007898	chr2	234264294	234268142	NBS	miR5071/miR3624/miR482
GRMZM2G309503	chr2	234288804	234293815	NBS
GRMZM2G094664	chr2	234353592	234357439	NBS	miR5071/miR3624/miR482
GRMZM2G396357	chr2	234378101	234383112	NBS
GRMZM2G034572	chr2	234685917	234688253	LRR-Pkinase	miR4993
GRMZM2G081957	chr2	24924744	24931313	Pkinase	miR5384
GRMZM2G438841	chr2	26388774	26392136	LRR-Pkinase
GRMZM2G433076	chr2	27291482	27295816	Pkinase	miR5384
GRMZM2G387419	chr2	27727678	27739955	LRR
GRMZM2G145045	chr2	28116261	28120016	Pkinase
GRMZM2G145051	chr2	28120927	28124064	Pkinase
GRMZM2G145075	chr2	28155003	28158928	Pkinase
GRMZM2G145109	chr2	28195207	28199214	Pkinase
GRMZM2G032602	chr2	28847053	28851447	NBS-LRR	miR482
GRMZM2G032694	chr2	28853986	28858398	Pkinase
GRMZM2G037482	chr2	29794434	29796213	LRR	miR5384
GRMZM2G049541	chr2	30073960	30075382	Pkinase
GRMZM2G347348	chr2	30099255	30099996	Pkinase
GRMZM2G049608	chr2	30102955	30105541	Pkinase
GRMZM2G171620	chr2	30113391	30115264	Pkinase
GRMZM2G071333	chr2	3086329	3092387	LRR
GRMZM2G082191	chr2	31039484	31044828	LRR-Pkinase	miR166
GRMZM2G045820	chr2	31263196	31265884	LRR
GRMZM2G342509	chr2	31269872	31271756	LRR
GRMZM2G055957	chr2	31497788	31499662	Pkinase
GRMZM2G366150	chr2	31598577	31606960	LRR
GRMZM2G112483	chr2	33820418	33825115	LRR	miR414
GRMZM2G052142	chr2	34230967	34269513	Pkinase
GRMZM2G051984	chr2	35012347	35015243	Pkinase
GRMZM2G139038	chr2	35678475	35683246	Pkinase	miR4993
GRMZM2G023204	chr2	35811082	35812991	Pkinase
GRMZM2G021619	chr2	36565883	36568359	LRR-Pkinase
GRMZM2G173360	chr2	3776716	3792353	Pkinase	miR3953/miR5382
GRMZM2G391741	chr2	4038219	4039394	Pkinase
GRMZM2G179268	chr2	40958771	40960541	Pkinase
GRMZM2G394321	chr2	41709287	41711840	LRR-Pkinase
GRMZM2G363066	chr2	4357153	4358691	Pkinase	miR862
GRMZM2G076212	chr2	4452016	4454111	Pkinase	miR830/miR3454
GRMZM2G059740	chr2	4499456	4501493	Pkinase	miR3454
GRMZM2G086577	chr2	4657370	4662100	Pkinase
GRMZM2G031331	chr2	46855287	46859960	RG
GRMZM2G053111	chr2	48562852	48565611	Pkinase
GRMZM2G095209	chr2	4884622	4887965	Pkinase	miR477
GRMZM2G018059	chr2	49150962	49155712	Pkinase	miR2667
GRMZM2G369546	chr2	49188627	49191565	Pkinase
GRMZM2G155593	chr2	50778691	50779320	Pkinase
GRMZM2G003452	chr2	51246106	51251483	Pkinase
GRMZM2G050861	chr2	51406874	51410745	Pkinase	miR1858
GRMZM2G402645	chr2	52578548	52583656	WRKY
GRMZM2G055844	chr2	5375559	5381557	LRR-Pkinase	miR1033
GRMZM2G471787	chr2	54324721	54327280	Pkinase
GRMZM2G412524	chr2	58224677	58228447	Pkinase	miR399/miR164
GRMZM2G389097	chr2	59683169	59698377	LRR
GRMZM2G328843	chr2	65755003	65755320	LRR
GRMZM2G015889	chr2	66655047	66660057	Pkinase	miR160
GRMZM2G382104	chr2	707726	715399	Pkinase
GRMZM2G115705	chr2	7102258	7105849	Pkinase	miR5368
GRMZM2G115716	chr2	7108025	7110521	Pkinase	miR2083
GRMZM2G419290	chr2	7157674	7161324	Pkinase
GRMZM2G419318	chr2	7163636	7165936	Pkinase
GRMZM2G125263	chr2	71798614	71801127	LRR-Pkinase
GRMZM2G042055	chr2	7247851	7251005	Pkinase
GRMZM2G175258	chr2	7280675	7284958	Pkinase
GRMZM2G422340	chr2	7380890	7384243	Pkinase	miR1507
GRMZM2G015136	chr2	738406	740743	Pkinase
GRMZM2G154014	chr2	75692136	75699265	Pkinase
GRMZM2G168985	chr2	7800110	7805040	Pkinase
GRMZM2G474153	chr2	78598866	78618703	Pkinase
GRMZM2G454511	chr2	7898380	7902637	Pkinase
GRMZM2G102583	chr2	79161233	79163093	WRKY
GRMZM2G438260	chr2	87878884	87882865	LRR
GRMZM2G352281	chr2	88543285	88546830	Pkinase
GRMZM2G119759	chr2	885984	886843	LRR-Pkinase	miR3454/miR902
GRMZM2G326177	chr2	89386919	89389998	Pkinase
GRMZM2G300497	chr2	8955115	8955398	NBS-LRR-TIR
GRMZM2G041518	chr2	9202332	9206289	Pkinase	miR2925
GRMZM2G165060	chr2	9343519	9347378	Pkinase	miR5012
GRMZM2G450496	chr2	93476960	93479526	NBS
GRMZM2G080041	chr2	9395569	9399680	LRR-Pkinase	miR390
GRMZM2G031536	chr2	9872973	9876793	Pkinase
GRMZM2G337532	chr2	9878557	9899423	Pkinase	miR3624
GRMZM2G147857	chr3	101848576	101852229	LRR-Pkinase	miR838
GRMZM2G080503	chr3	102898764	102902375	LRR-Pkinase	miR5658
GRMZM2G391794	chr3	103560240	103564169	LRR-Pkinase	miR408
GRMZM2G503156	chr3	105546197	105550409	Pkinase	miR2102/miR1150
GRMZM2G456669	chr3	106768933	106772501	LRR-Pkinase	miR3454
GRMZM2G061527	chr3	108267272	108269677	LRR
GRMZM2G044724	chr3	109484816	109488759	NBS
GRMZM2G026203	chr3	110347478	110350400	Pkinase
GRMZM2G037386	chr3	11172222	11173642	Pkinase
GRMZM2G173680	chr3	112263395	112266344	WRKY
GRMZM2G328780	chr3	112755853	112758344	RG
GRMZM2G441768	chr3	113807945	113814190	LRR	miR408
GRMZM2G039828	chr3	11396168	11397654	LRR
GRMZM2G105766	chr3	114510649	114512188	Pkinase
GRMZM2G390345	chr3	115860241	115865127	Pkinase	miR439
GRMZM2G412885	chr3	118338445	118341199	Pkinase
GRMZM2G178102	chr3	119446822	119453639	LRR	miR165/miR166
GRMZM2G018372	chr3	120912958	120917580	Pkinase
GRMZM2G010693	chr3	12182041	12185399	LRR-Pkinase
GRMZM2G332280	chr3	123386416	123390558	LRR-Pkinase	miR5139
GRMZM2G140537	chr3	125077324	125084420	Pkinase	miR1063
GRMZM2G160902	chr3	125221526	125223236	LRR
GRMZM2G022298	chr3	126377563	126383028	LRR
GRMZM2G064015	chr3	128680616	128682467	NBS
GRMZM2G302279	chr3	128907353	128909168	NBS
GRMZM2G076657	chr3	131199659	131207664	WRKY
GRMZM2G391892	chr3	131244494	131245061	WRKY
GRMZM2G159100	chr3	13217144	13220943	Pkinase
GRMZM2G427713	chr3	133633213	133634064	NBS-LRR
GRMZM2G163507	chr3	133634240	133636794	NBS-LRR
GRMZM2G324157	chr3	134965385	134966512	Pkinase
GRMZM2G024851	chr3	135105040	135109074	LRR
GRMZM2G032384	chr3	135399462	135403070	Pkinase
GRMZM2G340721	chr3	135945171	135947027	LRR
GRMZM2G027632	chr3	136034686	136037629	kinase
GRMZM2G463464	chr3	137064829	137070270	Pkinase	miR2925
GRMZM2G041544	chr3	137194213	137196854	Pkinase	miR4231
GRMZM2G148144	chr3	138101075	138104292	kinase
GRMZM2G152889	chr3	138918672	138928268	Pkinase
GRMZM2G335046	chr3	139785453	139786631	Pkinase
GRMZM2G164502	chr3	139980810	139982536	Pkinase
GRMZM2G164482	chr3	139999508	140000222	LRR-Pkinase
GRMZM2G368865	chr3	14159864	14163424	LRR
GRMZM2G397948	chr3	141651120	141658547	LRR
GRMZM2G174196	chr3	141906627	141910085	LRR
GRMZM2G309512	chr3	142428356	142431331	Pkinase	miR1437/miR5384
GRMZM2G138338	chr3	143580703	143584537	LRR-Pkinase	miR2928
GRMZM2G062576	chr3	14442084	14445468	LRR
GRMZM2G062524	chr3	147226950	147236010	Pkinase
GRMZM2G145709	chr3	150102980	150108832	Pkinase	miR3463/miR3633
GRMZM2G401606	chr3	15225563	15228166	Pkinase	miR1102
GRMZM2G161380	chr3	154732233	154736368	Pkinase
GRMZM2G032132	chr3	155411270	155415887	Pkinase
GRMZM2G447447	chr3	160318003	160322158	LRR-Pkinase	miR2673
GRMZM2G308619	chr3	1619704	1622748	Pkinase	miR156
GRMZM2G313041	chr3	162087477	162088789	LRR
GRMZM2G463574	chr3	16317214	16320802	LRR-Pkinase	miR165/miR166
GRMZM2G463580	chr3	16324374	16327814	LRR-Pkinase	miR397/miR166/miR855
GRMZM2G346132	chr3	165442333	165446476	Pkinase
GRMZM2G469809	chr3	167303773	167306936	Pkinase
GRMZM2G346342	chr3	167707585	167709106	Pkinase
GRMZM2G049691	chr3	167739755	167741005	Pkinase
GRMZM2G006821	chr3	167942425	167943438	Pkinase
GRMZM2G471142	chr3	168236122	168237894	RG
GRMZM2G354711	chr3	169792570	169794665	LRR
GRMZM2G100454	chr3	169967026	169973862	Pkinase	miR5565
GRMZM2G138176	chr3	170036887	170040678	LRR
GRMZM2G167253	chr3	170720847	170724360	LRR-Pkinase
GRMZM2G110085	chr3	171238106	171241385	Pkinase
GRMZM2G097821	chr3	172408297	172413464	Pkinase
GRMZM2G110922	chr3	173118700	173124137	Pkinase
GRMZM2G074262	chr3	174545030	174551049	Pkinase	miR3522/miR870
GRMZM2G060276	chr3	175030184	175037004	LRR
GRMZM2G125411	chr3	176847140	176851158	LRR	miR2088
GRMZM2G374044	chr3	176966874	176978529	Pkinase
GRMZM2G386991	chr3	179899513	179904124	Pkinase	miR5672
GRMZM2G148087	chr3	182140799	182143803	WRKY
GRMZM2G068151	chr3	182879767	182883341	Pkinase
GRMZM2G145753	chr3	182924082	182927905	LRR-Pkinase
GRMZM2G059562	chr3	183069351	183070645	WRKY
GRMZM2G065290	chr3	183184511	183193809	WRKY
GRMZM2G382350	chr3	183282344	183286859	WRKY
GRMZM2G465771	chr3	183564328	183568289	LRR-Pkinase
GRMZM2G069201	chr3	183679738	183685580	LRR-Pkinase
GRMZM2G457361	chr3	184330727	184356180	LRR-Pkinase
GRMZM2G050375	chr3	185506632	185511697	LRR	miR390
GRMZM2G167276	chr3	185551636	185553718	Pkinase
GRMZM2G047652	chr3	186635165	186636684	NBS
GRMZM2G103135	chr3	186714841	186717207	LRR
GRMZM2G178704	chr3	186773495	186775024	NBS	miR2118/miR482/miR3434
GRMZM2G091338	chr3	187790699	187792045	Pkinase
GRMZM2G173647	chr3	188022737	188026318	NBS-LRR	miR1167/miR482
GRMZM2G322723	chr3	188689258	188691093	Pkinase
GRMZM2G472966	chr3	1896170	1898742	Pkinase
GRMZM2G014833	chr3	193729650	193733415	Pkinase
GRMZM2G072586	chr3	194007689	194009479	LRR	miR2673
GRMZM2G027976	chr3	194355081	194358369	LRR
GRMZM2G022897	chr3	19494396	19495391	LRR
GRMZM2G045366	chr3	195720035	195724580	Pkinase
GRMZM2G004617	chr3	196094314	196095114	lysM
GRMZM2G141299	chr3	196417634	196418536	WRKY
GRMZM2G358830	chr3	196577268	196581039	Pkinase
GRMZM2G467677	chr3	19697855	19699591	Pkinase
GRMZM2G177883	chr3	197457629	197461142	LRR-Pkinase
GRMZM2G159105	chr3	197660008	197666174	Pkinase
GRMZM2G094028	chr3	19791430	19792796	Pkinase
GRMZM2G412760	chr3	19906137	19908304	Pkinase
GRMZM2G311328	chr3	199418827	199425824	Pkinase
GRMZM2G167856	chr3	200105120	200112414	Pkinase
GRMZM2G116271	chr3	200465053	200467794	NBS
GRMZM2G141229	chr3	20054475	20059362	Pkinase
GRMZM2G101405	chr3	201294115	201295107	WRKY
GRMZM2G338293	chr3	201891817	201892826	Pkinase
GRMZM2G330298	chr3	202304792	202309278	Pkinase	miR156
GRMZM2G335826	chr3	203558847	203560198	Pkinase
GRMZM2G041774	chr3	203573854	203575744	Pkinase
GRMZM2G041719	chr3	203585400	203586918	Pkinase	miR5384
GRMZM2G165099	chr3	203595988	203597694	Pkinase	miR5384
GRMZM2G349243	chr3	204821779	204823976	Pkinase
GRMZM2G448672	chr3	205194940	205202979	Pkinase
GRMZM2G028568	chr3	205226991	205232947	Pkinase
GRMZM2G078926	chr3	207988056	207997253	Pkinase	miR5386
GRMZM2G080499	chr3	208172215	208174972	Pkinase
GRMZM2G142207	chr3	208796379	208799112	Pkinase
GRMZM2G122335	chr3	209569368	209575152	Pkinase
GRMZM2G031400	chr3	209670692	209674445	Pkinase
GRMZM2G408462	chr3	211180844	211182268	WRKY
GRMZM2G309897	chr3	21162801	21165418	LRR-Pkinase
GRMZM2G170035	chr3	2124719	2129695	Pkinase
GRMZM2G126239	chr3	213282365	213286330	LRR	miR1533
GRMZM2G088299	chr3	213638827	213642544	Pkinase
GRMZM2G026930	chr3	214727719	214729553	RG
GRMZM2G105140	chr3	215885217	215887077	WRKY
GRMZM2G041314	chr3	216032584	216035336	Pkinase
GRMZM2G011401	chr3	216047363	216049012	LRR
GRMZM2G100911	chr3	218449156	218452801	LRR-Pkinase	miR168/miR951
GRMZM2G070961	chr3	219128233	219131197	Pkinase	miR169/miR1848/miR1535
GRMZM2G028037	chr3	219859534	219864775	Pkinase
GRMZM2G366935	chr3	220102295	220106978	Pkinase
GRMZM2G333811	chr3	221018986	221020674	LRR	miR4993
GRMZM2G480607	chr3	221982286	221987113	Pkinase
GRMZM2G339540	chr3	222601790	222603382	LRR-Pkinase	miR5384
GRMZM2G090725	chr3	222783264	222784321	Pkinase
GRMZM2G061681	chr3	223859512	223867608	Pkinase
GRMZM2G352858	chr3	224839635	224842079	Pkinase
GRMZM2G310840	chr3	225778215	225781466	Pkinase
GRMZM2G021517	chr3	226128969	226137081	Pkinase
GRMZM2G159908	chr3	227739112	227740943	Pkinase
GRMZM2G075884	chr3	228305922	228308314	Pkinase	miR838
GRMZM2G181081	chr3	228335047	228346984	Pkinase
GRMZM2G439784	chr3	228678659	228681556	LRR
GRMZM2G439799	chr3	228683597	228687114	LRR-Pkinase	miR169
GRMZM2G501775	chr3	230298922	230302309	WRKY
GRMZM2G019536	chr3	230536799	230540624	Pkinase
GRMZM2G378452	chr3	23488240	23491816	Pkinase
GRMZM2G013045	chr3	2553939	2557543	RG	miR1427
GRMZM2G026643	chr3	27197008	27204698	LRR
GRMZM2G012861	chr3	2725837	2730518	LRR-Pkinase
GRMZM2G318864	chr3	2735896	2737196	Pkinase
GRMZM2G426917	chr3	27452499	27455725	Pkinase
GRMZM2G355636	chr3	28646992	28650156	Pkinase
GRMZM2G166524	chr3	28730794	28734225	LRR	miR5384/miR5075
GRMZM2G171677	chr3	29690476	29694587	Pkinase
GRMZM2G049895	chr3	31702993	31706409	Pkinase
GRMZM2G180071	chr3	35160118	35162748	Pkinase	miR2596
GRMZM2G180065	chr3	35163006	35170422	Pkinase
GRMZM2G305060	chr3	3655332	3676950	LRR	miR5638
GRMZM2G145756	chr3	36828894	36834575	Pkinase	miR837/miR827/miR2643
GRMZM2G132913	chr3	37027434	37029384	LRR
GRMZM2G383240	chr3	377194	380906	Pkinase
GRMZM2G368388	chr3	38105994	38107975	Pkinase	miR531
GRMZM2G179910	chr3	41749679	41750035	NBS
GRMZM2G045259	chr3	4316118	4326327	Pkinase
GRMZM2G045330	chr3	4326875	4332507	Pkinase
GRMZM2G346466	chr3	4334543	4338635	LRR-Pkinase
GRMZM2G378872	chr3	43353249	43356779	Pkinase
GRMZM2G055089	chr3	4642346	4643201	Pkinase
GRMZM2G055334	chr3	4673271	4678167	Pkinase
GRMZM2G170120	chr3	50204653	50209655	Pkinase
GRMZM2G034855	chr3	58153890	58157150	Pkinase	miR156
GRMZM2G378547	chr3	58386204	58390683	Pkinase
GRMZM2G156012	chr3	59276365	59282881	Pkinase	miR1044/miR3693
GRMZM2G077981	chr3	6098197	6099729	LRR
GRMZM2G091088	chr3	61004732	61007496	NBS	miR5510
GRMZM2G132116	chr3	6609439	6611064	Pkinase
GRMZM2G025222	chr3	69150945	69152798	RG	miR5384
GRMZM2G008513	chr3	7778978	7788701	Pkinase	miR821
GRMZM2G176489	chr3	8007735	8010095	WRKY	miR3437/miR5384
GRMZM2G475984	chr3	8013717	8014942	WRKY
GRMZM2G004468	chr3	84156410	84157205	Pkinase
GRMZM2G083797	chr3	8675814	8678932	LRR
GRMZM2G404132	chr3	87083220	87088192	Pkinase
GRMZM2G539377	chr3	88009957	88014173	Pkinase	miR2649
GRMZM2G151444	chr3	9028660	9036594	WRKY
GRMZM2G353957	chr3	92038246	92041051	Pkinase
GRMZM2G409893	chr3	94901633	94903416	LRR
GRMZM2G074373	chr3	96358778	96364277	LRR
GRMZM2G097533	chr3	97440232	97443173	Pkinase	miR2925
GRMZM2G109881	chr3	98294399	98297135	LRR	miR5147
GRMZM2G147811	chr3	99294889	99306004	Pkinase
GRMZM2G011896	chr4	10008493	10011926	LRR-Pkinase
GRMZM2G415161	chr4	1001405	1002124	RG
GRMZM2G068398	chr4	10190538	10196051	LRR-Pkinase
GRMZM2G140095	chr4	103894765	103901769	Pkinase	miR319
GRMZM2G308369	chr4	1059938	1060727	NBS-LRR
GRMZM2G056442	chr4	113084241	113092413	LRR	miR5565
GRMZM2G130018	chr4	113964155	113973940	Pkinase	miR397
GRMZM2G455909	chr4	1170059	1172867	NBS	miR5338/miR835
GRMZM2G105933	chr4	120304898	120307333	Pkinase
GRMZM2G047715	chr4	120378164	120380550	LRR	miR838
GRMZM2G150024	chr4	123451504	123457894	LRR-Pkinase
GRMZM2G702573	chr4	126009536	126012719	RG
GRMZM2G026043	chr4	127661357	127672078	Pkinase
GRMZM2G165231	chr4	128841139	128844361	Pkinase
GRMZM2G063792	chr4	130050899	130054442	Pkinase
GRMZM2G104925	chr4	132734168	132736656	LRR
GRMZM2G053868	chr4	13589760	13596873	Pkinase
GRMZM2G433684	chr4	137302883	137306073	Pkinase	miR5524
GRMZM2G071396	chr4	137339748	137343476	LRR-Pkinase
GRMZM2G109830	chr4	137581371	137583145	LRR-Pkinase
GRMZM2G165387	chr4	137776277	137779167	LRR-Pkinase
GRMZM2G039665	chr4	138243753	138250224	LRR-Pkinase
GRMZM2G042181	chr4	138558795	138560557	LRR
GRMZM2G079817	chr4	139466107	139468947	LRR
GRMZM2G162637	chr4	141260314	141261316	Pkinase
GRMZM2G135091	chr4	142185078	142186497	Pkinase	miR1166/miR2925
GRMZM2G078092	chr4	144739424	144742214	LRR	miR2927
GRMZM2G065021	chr4	148868839	148870638	LRR
GRMZM2G180775	chr4	148958677	148960261	Pkinase
GRMZM2G455321	chr4	1495703	1497463	NBS-TIR
GRMZM2G101687	chr4	149734120	149737246	Pkinase
GRMZM2G416018	chr4	150206052	150207114	WRKY
GRMZM2G150714	chr4	150870378	150871429	Pkinase
GRMZM2G010488	chr4	152640404	152643913	Pkinase
GRMZM2G310410	chr4	152653090	152658748	Pkinase
GRMZM2G093316	chr4	152753205	152762796	Pkinase	miR169
GRMZM2G073359	chr4	153501744	153504274	Pkinase
GRMZM2G084791	chr4	153970097	153971275	Pkinase
GRMZM2G333659	chr4	15571578	15576604	NBS	miR1102
GRMZM2G081310	chr4	156121854	156127842	Pkinase	miR1533/miR5169
GRMZM2G059339	chr4	156849892	156851001	NBS-LRR
GRMZM2G311664	chr4	1569891	1576182	NBS	miR475/miR3434
GRMZM2G128402	chr4	157822329	157826666	WRKY	miR5384
GRMZM2G138683	chr4	157914898	157919235	WRKY	miR5384
GRMZM2G178822	chr4	158246385	158248419	Pkinase
GRMZM2G022514	chr4	160639769	160643125	Pkinase
GRMZM2G120167	chr4	16093643	16098788	LRR
GRMZM2G020938	chr4	161780075	161783354	Pkinase	miR910
GRMZM2G343449	chr4	161953096	161953412	LRR
GRMZM2G122846	chr4	164728640	164729359	LRR
GRMZM2G150930	chr4	164855911	164858257	LRR	miR3454
GRMZM2G021339	chr4	164922724	164924843	LRR
GRMZM2G118628	chr4	16577460	16580506	Pkinase
GRMZM2G347047	chr4	167827529	167829449	Pkinase
GRMZM2G473411	chr4	169801030	169802818	Pkinase
GRMZM2G042380	chr4	170057468	170061926	Pkinase
GRMZM2G399067	chr4	170689940	170696517	Pkinase
GRMZM2G102163	chr4	170756145	170763041	Pkinase
GRMZM2G099420	chr4	170874686	170876491	RG
GRMZM2G075124	chr4	171176241	171177163	Pkinase
GRMZM2G104384	chr4	17177678	17189550	LRR-Pkinase
GRMZM2G111491	chr4	172896774	172907929	Pkinase	miR399
GRMZM2G135073	chr4	173857015	173863354	Pkinase	miR1068
GRMZM2G146346	chr4	174006678	174008271	LRR
GRMZM2G301647	chr4	174368065	174370961	Pkinase
GRMZM2G039106	chr4	174466750	174471784	Pkinase
GRMZM2G158860	chr4	177138345	177149760	Pkinase	miR3452
GRMZM2G054125	chr4	17837197	17840082	WRKY
GRMZM2G020915	chr4	182105948	182107368	Pkinase	miR414
GRMZM2G091632	chr4	182283543	182285941	LRR-Pkinase	miR394
GRMZM2G089819	chr4	182779878	182783335	LRR-Pkinase
GRMZM2G113967	chr4	183045250	183047879	Pkinase	miR172
GRMZM2G032619	chr4	183220563	183221667	Pkinase
GRMZM2G121905	chr4	183414412	183415601	Pkinase
GRMZM2G063216	chr4	183702421	183706023	WRKY
GRMZM2G461648	chr4	183739363	183740631	WRKY
GRMZM2G169564	chr4	183844603	183846255	WRKY
GRMZM2G099754	chr4	184139558	184144498	Pkinase
GRMZM2G111928	chr4	184628765	184630016	LRR
GRMZM2G146553	chr4	185103017	185108164	Pkinase	miR5173
GRMZM2G472311	chr4	185669957	185672462	Pkinase
GRMZM2G464152	chr4	19264104	19265349	Pkinase	miR914
GRMZM2G137710	chr4	193915495	193919377	Pkinase
GRMZM2G011919	chr4	194257644	194259551	Pkinase
GRMZM2G050959	chr4	195001382	195004458	NBS-LRR	miR5642
GRMZM2G428035	chr4	195074147	195115939	Pkinase	miR5048
GRMZM2G087974	chr4	1970861	1972828	NBS
GRMZM2G448282	chr4	1998418	2000868	NBS
GRMZM2G332660	chr4	199857542	199859935	Pkinase	miR5386
GRMZM2G448213	chr4	2014521	2025900	Pkinase
GRMZM2G028709	chr4	201452950	201461018	Pkinase
GRMZM2G039431	chr4	203505358	203508866	LRR-Pkinase	miR3454
GRMZM2G027972	chr4	203819112	203821999	WRKY
GRMZM2G324378	chr4	205105299	205106243	LRR
GRMZM2G465165	chr4	205675050	205677729	Pkinase	miR156/miR5384
GRMZM2G327659	chr4	206386741	206395780	NBS	miR1088
GRMZM2G062772	chr4	207013483	207016756	Pkinase
GRMZM2G005347	chr4	208874802	208878674	NBS-LRR
GRMZM2G005452	chr4	208924392	208927523	NBS-LRR	miR396/miR482
GRMZM2G130389	chr4	208979546	208981680	Pkinase
GRMZM2G065655	chr4	209046909	209049009	Pkinase	miR1849
GRMZM2G308064	chr4	209104087	209114239	NBS
GRMZM2G006780	chr4	209180255	209182685	NBS
GRMZM2G167057	chr4	209293748	209295154	LRR
GRMZM2G321153	chr4	209339420	209343616	Pkinase
GRMZM2G035843	chr4	210298649	210302822	Pkinase
GRMZM2G089259	chr4	212892887	212894323	RG
GRMZM2G313199	chr4	214821162	214823924	Pkinase
GRMZM2G032337	chr4	214872745	214876442	Pkinase
GRMZM2G094541	chr4	215082343	215091508	Pkinase
GRMZM2G435592	chr4	215187331	215189316	Pkinase
GRMZM2G340416	chr4	216677787	216684202	Pkinase
GRMZM2G071478	chr4	216770305	216772672	Pkinase
GRMZM2G002555	chr4	217094650	217096759	Pkinase	miR5167
GRMZM2G145440	chr4	21768229	21770121	LRR
GRMZM2G116376	chr4	218655627	218658589	Pkinase
GRMZM2G002531	chr4	219303485	219314513	Pkinase
GRMZM2G051502	chr4	219387349	219396288	NBS-LRR	miR849
GRMZM2G132403	chr4	223207853	223211132	NBS-LRR-TIR
GRMZM2G106389	chr4	2253540	2266058	Pkinase	miR396
GRMZM2G142037	chr4	227373365	227375675	Pkinase	miR2926
GRMZM2G162829	chr4	22844473	22848044	LRR-Pkinase	miR5384
GRMZM2G389948	chr4	23052993	23056400	LRR-Pkinase
GRMZM2G100234	chr4	231613613	231617135	LRR-Pkinase	miR5384
GRMZM2G007854	chr4	233308687	233358716	Pkinase
GRMZM2G121790	chr4	234264695	234269920	Pkinase	miR166
GRMZM2G109731	chr4	234550688	234558500	LRR	miR5648
GRMZM2G413069	chr4	235568247	235578413	Pkinase
GRMZM2G301512	chr4	236085293	236089463	Pkinase
GRMZM2G474092	chr4	237569584	237571281	NBS
GRMZM2G026151	chr4	239597175	239599459	Pkinase
GRMZM2G125308	chr4	240293273	240295220	Pkinase
GRMZM2G062683	chr4	240437673	240445290	Pkinase
GRMZM2G020986	chr4	240988186	240994570	LRR
GRMZM2G052948	chr4	241184325	241187808	Pkinase
GRMZM2G353659	chr4	241194488	241196750	Pkinase
GRMZM2G169020	chr4	242024876	242027840	Pkinase
GRMZM2G119932	chr4	242537248	242539574	LRR	miR5384
GRMZM2G410963	chr4	242577985	242580147	LRR
GRMZM2G450937	chr4	242920096	242926194	LRR
GRMZM2G451007	chr4	242929714	242933233	LRR-Pkinase
GRMZM2G467703	chr4	243066395	243070015	Pkinase
GRMZM2G174596	chr4	244037640	244042478	Pkinase
GRMZM2G139872	chr4	2442643	2446196	LRR
GRMZM2G019106	chr4	244612849	244616791	LRR
GRMZM2G361611	chr4	244962773	244965398	LRR	miR4993
GRMZM2G374088	chr4	245050508	245058564	Pkinase	miR156/miR168
GRMZM2G322348	chr4	245324252	245328107	LRR-Pkinase	miR156/miR530
GRMZM2G025127	chr4	245350505	245351689	Pkinase
GRMZM2G010091	chr4	245873246	245876101	Pkinase	miR5384
GRMZM2G163328	chr4	246034566	246036534	Pkinase	miR1147
GRMZM2G003602	chr4	26257658	26260292	Pkinase
GRMZM2G142043	chr4	26874111	26875114	LRR
GRMZM2G003662	chr4	27261282	27264818	Pkinase
GRMZM2G478929	chr4	3065763	3066410	LRR
GRMZM2G039934	chr4	34637920	34641328	LRR-Pkinase	miR531
GRMZM2G048635	chr4	3710581	3714128	Pkinase	miR2098
GRMZM2G048651	chr4	3717168	3718926	LRR
GRMZM2G048801	chr4	3746353	3749666	LRR-Pkinase	miR2661
GRMZM2G359260	chr4	39386130	39388769	Pkinase	miR5384/miR160
GRMZM2G154766	chr4	40353799	40356255	Pkinase
GRMZM2G138198	chr4	41175742	41178501	Pkinase
GRMZM2G304049	chr4	42079988	42082010	NBS
GRMZM2G025903	chr4	42098933	42100491	NBS	miR1430
GRMZM2G091243	chr4	46234876	46240127	Pkinase	miR166
GRMZM2G165348	chr4	4852919	4854358	Pkinase	miR5182
GRMZM2G122873	chr4	5223124	5225509	LRR-Pkinase	miR164/miR1168
GRMZM2G453672	chr4	5360041	5363352	LRR-Pkinase
GRMZM2G112470	chr4	65630164	65649171	WRKY	miR5253
GRMZM2G011806	chr4	69041943	69047289	LRR-Pkinase
GRMZM2G108418	chr4	70601791	70610115	LRR	miR5499
GRMZM2G438007	chr4	73069794	73073471	LRR-Pkinase	miR5384
GRMZM2G141355	chr4	74060088	74063207	LRR-Pkinase
GRMZM2G359986	chr4	74975595	74979335	Pkinase
GRMZM2G064613	chr4	86083505	86089371	Pkinase
GRMZM2G040263	chr4	87556733	87559108	LRR-Pkinase
GRMZM2G052067	chr4	91326642	91328626	Pkinase
GRMZM2G132591	chr4	94546295	94547430	Pkinase
GRMZM2G113373	chr4	9771753	9779252	LRR-Pkinase
GRMZM2G164224	chr4	989259	992435	Pkinase
GRMZM2G181002	chr5	10038848	10046451	Pkinase
GRMZM2G080111	chr5	100925618	100926202	LRR
GRMZM2G158359	chr5	10369250	10373292	LRR-Pkinase
GRMZM2G163217	chr5	10662876	10664166	Pkinase
GRMZM2G150448	chr5	10852022	10855558	Pkinase
GRMZM2G149289	chr5	11007674	11020929	Pkinase	miR862
GRMZM2G137046	chr5	111885457	111890631	LRR
GRMZM2G069649	chr5	114980881	114983914	LRR	miR169
GRMZM2G130927	chr5	11987347	11992755	Pkinase	miR774
GRMZM2G306771	chr5	122553190	122557829	LRR-Pkinase	miR169
GRMZM2G340076	chr5	123549479	123555641	Pkinase
GRMZM2G024024	chr5	124795869	124798201	Pkinase
GRMZM2G055705	chr5	131647328	131658398	LRR
GRMZM2G076634	chr5	13194788	13196476	Pkinase
GRMZM2G054023	chr5	135147393	135149558	Pkinase
GRMZM2G138676	chr5	1360699	1366214	Pkinase
GRMZM2G048450	chr5	137613710	137615838	WRKY
GRMZM2G403719	chr5	14062107	14076510	Pkinase
GRMZM2G091457	chr5	14115420	14116800	Pkinase
GRMZM2G075415	chr5	14130074	14131177	Pkinase
GRMZM2G017137	chr5	14161881	14163261	Pkinase
GRMZM2G113902	chr5	14196216	14197333	Pkinase
GRMZM2G146794	chr5	146084717	146087003	LRR-Pkinase
GRMZM2G174128	chr5	146699127	146703139	LRR
GRMZM2G383881	chr5	146730872	146733840	Pkinase
GRMZM2G135862	chr5	146744724	146746415	LRR	miR4397
GRMZM2G176206	chr5	151209080	151212456	LRR-Pkinase	miR3454
GRMZM2G148962	chr5	1537031	1539152	Pkinase
GRMZM2G073272	chr5	158581981	158583197	WRKY	miR842
GRMZM2G043893	chr5	162575886	162576813	LRR	miR2918
GRMZM2G137468	chr5	164326195	164331577	Pkinase	miR319
GRMZM2G059671	chr5	167668001	167678848	Pkinase
GRMZM2G040964	chr5	170500598	170504391	Pkinase
GRMZM2G000278	chr5	170985048	170988604	Pkinase
GRMZM2G139031	chr5	171584833	171588534	LRR-Pkinase	miR2104/miR5384
GRMZM2G023563	chr5	17199036	17200361	WRKY	miR5658
GRMZM2G540772	chr5	172032749	172037476	Pkinase
GRMZM2G388099	chr5	173455014	173458302	Pkinase
GRMZM2G051673	chr5	17392938	17398246	Pkinase	miR870/miR2102
GRMZM2G127984	chr5	174440110	174442627	Pkinase
GRMZM2G115420	chr5	175458752	175459420	LRR-Pkinase	miR5059
GRMZM2G444643	chr5	177340137	177346697	RG
GRMZM2G051079	chr5	178191153	178199854	Pkinase	miR5246
GRMZM2G172900	chr5	178627925	178631916	Pkinase	miR2680/miR820
GRMZM2G092672	chr5	179147743	179149746	LRR
GRMZM2G179308	chr5	179952708	179956073	Pkinase
GRMZM2G115755	chr5	181047686	181050996	Pkinase
GRMZM2G300771	chr5	181248095	181249547	Pkinase
GRMZM2G007466	chr5	182337101	182343048	Pkinase
GRMZM2G373132	chr5	183271615	183276424	LRR
GRMZM2G066867	chr5	18346039	18349119	Pkinase
GRMZM2G114127	chr5	183572314	183573688	LRR
GRMZM2G026943	chr5	183607714	183611146	LRR-Pkinase
GRMZM2G148301	chr5	184575057	184576560	LRR
GRMZM2G075683	chr5	185296081	185303386	Pkinase
GRMZM2G014560	chr5	185463268	185465843	Pkinase
GRMZM2G096753	chr5	185687505	185688981	Pkinase	miR5075
GRMZM2G080537	chr5	186293341	186296935	LRR-Pkinase	miR1508
GRMZM2G073250	chr5	188084148	188086467	Pkinase
GRMZM2G169558	chr5	189574407	189575999	Pkinase
GRMZM2G117164	chr5	189813996	189815671	LRR
GRMZM2G056903	chr5	191111733	191112774	Pkinase	miR1168
GRMZM2G465957	chr5	193040453	193042688	Pkinase
GRMZM2G178753	chr5	19434471	19438150	LRR-Pkinase	miR5163
GRMZM2G022645	chr5	195675722	195679405	Pkinase	miR1151
GRMZM2G144630	chr5	196465924	196467429	Pkinase
GRMZM2G130213	chr5	198292300	198294137	Pkinase	miR2098
GRMZM2G024505	chr5	198799637	198803769	WRKY	miR828
GRMZM2G108829	chr5	199252612	199259405	Pkinase
GRMZM2G092959	chr5	199637642	199653346	Pkinase
GRMZM2G009506	chr5	201082663	201085700	Pkinase	miR5384
GRMZM2G466298	chr5	201438999	201448035	Pkinase	miR847
GRMZM2G468299	chr5	203345278	203346819	Pkinase
GRMZM2G020799	chr5	203626080	203626758	LRR
GRMZM2G315726	chr5	203715163	203717742	RG
GRMZM2G019317	chr5	203723478	203727851	LRR-Pkinase
GRMZM2G385979	chr5	204042649	204046394	NBS	miR5071
GRMZM2G140635	chr5	205534547	205535945	Pkinase
GRMZM2G127632	chr5	205541880	205554416	Pkinase
GRMZM2G058220	chr5	209241793	209244772	Pkinase
GRMZM2G152793	chr5	209344071	209346866	Pkinase	miR1023
GRMZM2G154301	chr5	209667781	209671483	lysM
GRMZM2G403181	chr5	209847784	209850537	WRKY
GRMZM2G463904	chr5	210980597	210993283	LRR-Pkinase
GRMZM2G166027	chr5	210995859	210998043	Pkinase
GRMZM2G121715	chr5	2113080	2115476	Pkinase	miR2673
GRMZM2G052658	chr5	211749772	211755268	Pkinase
GRMZM2G121826	chr5	2119575	2124896	Pkinase	miR414/miR3454
GRMZM2G027439	chr5	212308011	212310200	LRR
GRMZM2G178958	chr5	212743674	212747552	LRR	miR169
GRMZM2G179662	chr5	212958136	212961406	Pkinase	miR837
GRMZM2G413544	chr5	21318314	21324323	Pkinase	miR2657
GRMZM2G178074	chr5	213903636	213905056	Pkinase
GRMZM2G080247	chr5	213946080	213949144	Pkinase
GRMZM2G150932	chr5	214201578	214202794	Pkinase
GRMZM2G077503	chr5	214597553	214603473	Pkinase
GRMZM2G364172	chr5	215047972	215056235	Pkinase
GRMZM2G002124	chr5	215144144	215145529	Pkinase
GRMZM2G015090	chr5	215609183	215614594	LRR
GRMZM2G166719	chr5	22229246	22231204	Pkinase
GRMZM2G138245	chr5	22671090	22676526	Pkinase
GRMZM2G144042	chr5	2287464	2293742	Pkinase	miR5059
GRMZM2G330751	chr5	22891748	22895343	Pkinase
GRMZM2G006246	chr5	26176777	26181060	NBS
GRMZM2G048559	chr5	26518548	26521995	LysM	miR531
GRMZM2G107076	chr5	2690156	2692657	RG	miR5384
GRMZM2G154447	chr5	28693815	28699283	Pkinase	miR5233/miR166
GRMZM2G386952	chr5	29235928	29238581	LRR
GRMZM2G412373	chr5	29518855	29521217	LRR
GRMZM2G112309	chr5	29531828	29535731	LRR-Pkinase
GRMZM2G454334	chr5	30735274	30737287	NBS	miR1082
GRMZM2G456853	chr5	30895277	30897691	Pkinase
GRMZM2G466835	chr5	33357935	33360389	LRR	miR2603
GRMZM2G040182	chr5	35368683	35380999	LRR
GRMZM2G110968	chr5	35856475	35858621	Pkinase
GRMZM2G012926	chr5	39190386	39193862	NBS
GRMZM2G012933	chr5	39198615	39200150	NBS
GRMZM2G126161	chr5	41834402	41838878	LRR
GRMZM2G099491	chr5	4311518	4313165	LRR
GRMZM2G007246	chr5	4422540	4423674	Pkinase
GRMZM2G166771	chr5	44875904	44881727	Pkinase	miR2664
GRMZM2G027351	chr5	4640917	4644894	Pkinase
GRMZM2G320506	chr5	4659852	4663225	Pkinase
GRMZM2G477829	chr5	49130997	49137657	Pkinase
GRMZM2G177535	chr5	50729164	50732485	LRR-Pkinase	miR2102
GRMZM2G177570	chr5	50738780	50742342	LRR-Pkinase
GRMZM2G476538	chr5	50971453	50976259	LRR	miR1846/miR1437/miR4993
GRMZM2G061596	chr5	52049638	52051536	Pkinase
GRMZM2G477415	chr5	54158602	54159613	LRR
GRMZM2G307397	chr5	54229054	54230366	LRR	miR5075
GRMZM2G307400	chr5	54231544	54232497	LRR	miR5384/miR5075
GRMZM2G162098	chr5	54743629	54747886	NBS-LRR
GRMZM2G091672	chr5	54862488	54866485	NBS-LRR
GRMZM2G091696	chr5	54874937	54884072	NBS-LRR
GRMZM2G105428	chr5	55086334	55089902	NBS-LRR	miR5380/miR394
GRMZM2G454718	chr5	55272772	55274310	NBS
GRMZM2G048455	chr5	55319764	55324186	Pkinase
GRMZM2G469414	chr5	56510866	56517234	NBS-LRR	miR865
GRMZM2G317900	chr5	56739509	56739788	TIR
GRMZM2G414899	chr5	57356778	57358855	Pkinase
GRMZM2G342424	chr5	57638225	57645740	LRR
GRMZM2G135904	chr5	58340115	58345593	Pkinase
GRMZM2G115518	chr5	60099626	60100932	Pkinase	miR859/miR5384
GRMZM2G158045	chr5	60298723	60302247	Pkinase
GRMZM2G300133	chr5	60962695	60966248	LRR-Pkinase
GRMZM2G000171	chr5	60988768	60992549	LRR
GRMZM2G171435	chr5	6120999	6127599	Pkinase
GRMZM2G055732	chr5	6269302	6273364	Pkinase	miR854
GRMZM2G055154	chr5	62922846	62926303	Pkinase
GRMZM2G141903	chr5	6346256	6351797	Pkinase
GRMZM2G325653	chr5	63976608	63983116	RG	miR838
GRMZM2G060583	chr5	64073754	64078862	NBS-LRR
GRMZM2G345754	chr5	65423210	65424643	Pkinase
GRMZM2G089696	chr5	6548304	6551184	WRKY
GRMZM2G159047	chr5	66972885	66974599	Pkinase	miR5384
GRMZM2G063897	chr5	67810706	67815724	Pkinase
GRMZM2G168603	chr5	67947282	67950893	LRR-Pkinase	miR5384
GRMZM2G072658	chr5	6819152	6822865	LRR-Pkinase
GRMZM2G073396	chr5	68756485	68759949	LRR-Pkinase
GRMZM2G156824	chr5	69350266	69354267	Pkinase
GRMZM2G164242	chr5	70067190	70070192	Pkinase
GRMZM2G172132	chr5	7184166	7200337	Pkinase
GRMZM2G171987	chr5	7239208	7243758	Pkinase
GRMZM2G157068	chr5	72489605	72496718	Pkinase
GRMZM2G153144	chr5	73424350	73428956	LRR
GRMZM2G444748	chr5	74219023	74220890	LRR	miR4993
GRMZM2G067727	chr5	75183273	75185577	Pkinase
GRMZM2G014618	chr5	7567074	7569205	Pkinase
GRMZM2G398559	chr5	76038749	76041874	Pkinase	miR5384
GRMZM2G034550	chr5	76785210	76787266	LRR
GRMZM2G350844	chr5	7679965	7681124	Pkinase	miR2862
GRMZM2G102845	chr5	77679220	77687270	TIR
GRMZM2G147880	chr5	7828493	7832950	WRKY
GRMZM2G062914	chr5	79159791	79165259	Pkinase
GRMZM2G404293	chr5	80367961	80371948	LRR-Pkinase	miR435
GRMZM2G409658	chr5	81715630	81719389	Pkinase
GRMZM2G060857	chr5	84832046	84834971	LRR
GRMZM2G447989	chr5	86144316	86146566	LRR-Pkinase	miR2925
GRMZM2G098904	chr5	86396646	86398873	LRR
GRMZM2G335638	chr5	87052047	87073698	LRR-Pkinase
GRMZM2G057328	chr5	91636351	91639506	RG	miR2925
GRMZM2G120320	chr5	92087499	92089335	WRKY
GRMZM2G037308	chr5	92860748	92864667	Pkinase
GRMZM2G160619	chr5	9600435	9605106	LRR-Pkinase	miR1166
GRMZM2G118939	chr5	96030696	96034029	Pkinase	miR408
GRMZM2G431291	chr5	96957330	96981273	Pkinase	miR1114/miR1093
GRMZM2G103070	chr5	99984680	99997700	LRR-Pkinase	miR1313/miR5339
GRMZM2G137569	chr6	102375699	102381897	Pkinase
GRMZM2G137582	chr6	102383220	102386229	LRR
GRMZM2G406331	chr6	102545643	102551895	Pkinase	miR1858
GRMZM2G343570	chr6	102875542	102876658	Pkinase	miR2863
GRMZM2G171114	chr6	103860619	103864147	LRR-Pkinase	miR3454
GRMZM2G449817	chr6	104825458	104828689	LRR-Pkinase	miR3980
GRMZM2G384897	chr6	105457196	105462506	Pkinase
GRMZM2G043350	chr6	105766133	105773450	Pkinase
GRMZM2G156529	chr6	107344477	107345396	WRKY
GRMZM2G009703	chr6	107543890	107548446	Pkinase
GRMZM2G442215	chr6	107977223	107980463	Pkinase	miR5384
GRMZM2G012685	chr6	108914787	108918083	LRR-Pkinase
GRMZM2G373435	chr6	110005524	110007826	Pkinase
GRMZM2G048194	chr6	111222630	111223553	lysM
GRMZM2G349665	chr6	116052108	116055509	LRR-Pkinase	miR2919
GRMZM2G159953	chr6	119434128	119436936	Pkinase
GRMZM2G337768	chr6	120489930	120492216	Pkinase
GRMZM2G397889	chr6	120630578	120632790	Pkinase
GRMZM2G028731	chr6	122386371	122389068	Pkinase
GRMZM2G143765	chr6	12316591	12321226	WRKY
GRMZM2G083998	chr6	125098655	125100062	Pkinase	miR159
GRMZM2G468473	chr6	125904208	125909612	LRR	miR2931
GRMZM2G163054	chr6	127872847	127874352	WRKY	miR898
GRMZM2G002473	chr6	128791605	128794056	Pkinase
GRMZM2G517884	chr6	129024593	129028401	Pkinase
GRMZM2G147869	chr6	129066326	129067932	NBS-LRR
GRMZM2G002656	chr6	129092462	129102734	NBS-LRR
GRMZM2G131749	chr6	129734917	129738466	LRR	miR164
GRMZM2G131609	chr6	129778028	129781328	LRR-Pkinase
GRMZM2G436730	chr6	130104786	130106254	LRR
GRMZM2G149201	chr6	130845882	130848387	LRR
GRMZM2G098747	chr6	131574977	131580133	Pkinase
GRMZM2G116151	chr6	132276820	132282344	Pkinase
GRMZM2G157803	chr6	133699046	133700928	Pkinase
GRMZM2G328785	chr6	133824353	133827195	Pkinase
GRMZM2G055678	chr6	134647525	134650265	Pkinase	miR169
GRMZM2G136170	chr6	135394599	135397697	Pkinase
GRMZM2G127064	chr6	135884615	135887552	WRKY
GRMZM2G448607	chr6	13726630	13727994	LRR
GRMZM2G366411	chr6	140092732	140095575	Pkinase
GRMZM2G084806	chr6	141465717	141468173	Pkinase	miR5368
GRMZM2G012724	chr6	141602428	141604628	WRKY	miR5075
GRMZM2G160853	chr6	14192573	14193838	Pkinase
GRMZM2G041463	chr6	142407046	142410132	Pkinase
GRMZM2G023836	chr6	143017892	143020631	Pkinase
GRMZM2G424582	chr6	144203015	144221552	Pkinase
GRMZM2G145879	chr6	144352205	144357584	Pkinase
GRMZM2G179279	chr6	145253976	145257925	Pkinase
GRMZM2G176651	chr6	145706129	145708447	LRR
GRMZM2G045236	chr6	147059915	147064450	LRR	miR396
GRMZM2G133021	chr6	147301791	147311583	LRR
GRMZM2G121565	chr6	147373854	147376109	Pkinase
GRMZM2G147925	chr6	147591575	147611039	RG	miR319
GRMZM2G153075	chr6	148065302	148069556	LRR
GRMZM2G353209	chr6	149104943	149108440	LRR	miR159
GRMZM2G137118	chr6	149324906	149331342	Pkinase	miR395
GRMZM2G129247	chr6	150246405	150248911	LRR	miR3625
GRMZM2G063961	chr6	150626897	150632089	Pkinase
GRMZM2G066432	chr6	152317067	152319580	Pkinase
GRMZM2G088409	chr6	152606926	152612029	Pkinase	miR1533
GRMZM2G088361	chr6	152613395	152618026	Pkinase
GRMZM2G095588	chr6	153122356	153128050	LRR-Pkinase	miR396
GRMZM2G169966	chr6	153414681	153417745	WRKY
GRMZM2G128315	chr6	154314433	154318188	LRR-Pkinase	miR5542
GRMZM2G701201	chr6	154457082	154463832	LRR-Pkinase
GRMZM2G089461	chr6	154544743	154553986	LRR-Pkinase	miR5218
GRMZM2G390732	chr6	154751582	154752833	Pkinase
GRMZM2G174585	chr6	154794667	154802930	LRR-Pkinase	miR5218
GRMZM2G429714	chr6	155166089	155171820	Pkinase
GRMZM2G088861	chr6	155501531	155503365	LRR
GRMZM2G116335	chr6	155749385	155750936	NBS	miR1507/miR167/miR482
GRMZM2G440849	chr6	155757870	155759702	NBS-LRR
GRMZM2G140721	chr6	155762459	155768748	Pkinase	miR399
GRMZM2G140752	chr6	155777299	155780543	Pkinase
GRMZM2G175870	chr6	156188651	156194942	LRR
GRMZM2G375904	chr6	158309464	158310138	Pkinase
GRMZM2G176519	chr6	158622611	158624866	Pkinase
GRMZM2G411288	chr6	159053119	159055491	Pkinase	miR5384
GRMZM2G340020	chr6	159626385	159627997	LRR
GRMZM2G077278	chr6	159689679	159694200	Pkinase
GRMZM2G105409	chr6	159722339	159734715	Pkinase	miR2919
GRMZM2G401521	chr6	159946084	159947428	WRKY
GRMZM2G132212	chr6	160356455	160360060	LRR-Pkinase
GRMZM2G474546	chr6	160826281	160830128	Pkinase	miR2640
GRMZM2G076868	chr6	16125867	16128746	Pkinase	miR5384
GRMZM2G476477	chr6	162257871	162259498	Pkinase	miR5384
GRMZM2G010349	chr6	162484753	162489043	Pkinase
GRMZM2G017157	chr6	162776140	162779887	Pkinase
GRMZM2G079583	chr6	164244631	164247715	Pkinase
GRMZM2G023190	chr6	164787956	164788505	LRR
GRMZM2G154626	chr6	164824206	164827582	LRR
GRMZM2G366795	chr6	165118972	165121434	WRKY
GRMZM2G381076	chr6	16570031	16573788	Pkinase	miR847
GRMZM2G381086	chr6	16576224	16579030	Pkinase	miR1168
GRMZM2G062761	chr6	166045338	166051023	Pkinase	miR2055
GRMZM2G139199	chr6	166353896	166355002	Pkinase
GRMZM2G139213	chr6	166370072	166371201	Pkinase	miR5514
GRMZM2G163861	chr6	166914122	166915954	Pkinase	miR4993
GRMZM2G075286	chr6	16791012	16794655	Pkinase
GRMZM2G164848	chr6	168598021	168599844	LRR
GRMZM2G156905	chr6	168897116	168899661	LRR-Pkinase	miR862/miR5059
GRMZM2G142068	chr6	169180735	169185194	Pkinase
GRMZM2G010953	chr6	169238726	169240703	Pkinase
GRMZM2G091952	chr6	19140405	19143182	Pkinase
GRMZM2G395569	chr6	22332307	22336074	Pkinase
GRMZM2G420882	chr6	23055156	23058118	Pkinase
GRMZM2G160391	chr6	23291957	23299086	Pkinase
GRMZM2G116685	chr6	2604207	2607032	Pkinase	miR5381
GRMZM2G173962	chr6	3217653	3223425	Pkinase	miR5647/miR5054
GRMZM2G312970	chr6	32270532	32275134	Pkinase
GRMZM2G025105	chr6	36253594	36254709	LRR
GRMZM2G088531	chr6	36506898	36508136	LRR	miR2926
GRMZM2G458548	chr6	38314733	38318398	Pkinase	miR3948
GRMZM2G403813	chr6	42920616	42927854	Pkinase
GRMZM2G076943	chr6	43545583	43548646	Pkinase
GRMZM2G051686	chr6	43617172	43621157	Pkinase	miR950
GRMZM2G410085	chr6	47158264	47163387	Pkinase
GRMZM2G145360	chr6	50460222	50465700	Pkinase
GRMZM2G125081	chr6	5155701	5159282	LRR-Pkinase	miR5384
GRMZM2G054946	chr6	5446565	5449885	NBS-LRR
GRMZM2G098427	chr6	60414440	60417342	Pkinase
GRMZM2G364977	chr6	6187844	6191370	LRR	miR5570
GRMZM2G426732	chr6	62572410	62575640	Pkinase	miR5386
GRMZM2G178756	chr6	62956483	62959559	Pkinase
GRMZM2G319307	chr6	6528772	6532782	LRR-Pkinase
GRMZM2G063404	chr6	68029934	68032938	Pkinase	miR165
GRMZM2G177726	chr6	68085466	68094098	Pkinase	miR169
GRMZM2G168299	chr6	68447443	68451832	LRR	miR159
GRMZM2G031958	chr6	725299	726966	LRR
GRMZM2G002100	chr6	73556373	73561142	Pkinase
GRMZM2G306282	chr6	76648806	76650554	Pkinase	miR5565
GRMZM2G103033	chr6	79742264	79751628	LRR	miR949
GRMZM2G102923	chr6	80555821	80557890	LysM
GRMZM2G358667	chr6	80756951	80758883	LRR
GRMZM2G334584	chr6	8117147	8122040	NBS	miR1448/miR171
GRMZM2G402862	chr6	82375569	82377457	LRR
GRMZM2G055413	chr6	82541182	82544306	LRR
GRMZM2G173928	chr6	83215049	83221756	Pkinase
GRMZM2G306028	chr6	84981392	84986001	Pkinase	miR5649/miR1312
GRMZM2G146305	chr6	85343452	85346133	Pkinase
GRMZM2G333875	chr6	87595138	87605497	Pkinase
GRMZM2G474777	chr6	87646641	87650350	LRR-Pkinase
GRMZM2G126920	chr6	88015937	88018070	LRR
GRMZM2G100858	chr6	90334024	90338582	LRR
GRMZM2G119714	chr6	90491408	90501378	Pkinase
GRMZM2G050701	chr6	94104894	94111449	Pkinase
GRMZM2G171210	chr6	96780976	96782065	Pkinase
GRMZM2G018280	chr6	97537779	97540569	Pkinase
GRMZM2G162531	chr6	97804538	97822578	Pkinase	miR5140
GRMZM2G153527	chr7	103047556	103049789	LRR-Pkinase	miR1163/miR5384
GRMZM2G092550	chr7	103949844	103952325	Pkinase
GRMZM2G334165	chr7	104864651	104867359	Pkinase
GRMZM2G015534	chr7	10677026	10679780	LRR	miR5506
GRMZM2G125653	chr7	109903288	109905118	WRKY	miR1848
GRMZM2G169149	chr7	110143178	110144410	WRKY	miR3453
GRMZM2G129018	chr7	110286388	110288326	Pkinase
GRMZM2G412601	chr7	110317388	110319567	Pkinase	miR1216
GRMZM2G084248	chr7	112139665	112143646	LRR-Pkinase	miR5233/miR2864
GRMZM2G021416	chr7	11354626	11357528	Pkinase	miR2867
GRMZM2G004207	chr7	116395244	116397213	Pkinase
GRMZM2G009166	chr7	119665335	119668154	Pkinase
GRMZM2G034065	chr7	122368098	122373633	Pkinase	miR5647
GRMZM2G135808	chr7	1225750	1233577	LRR
GRMZM2G056600	chr7	123485222	123487372	LRR	miR5075
GRMZM2G358796	chr7	124146723	124147598	LRR
GRMZM2G464985	chr7	125157990	125161911	Pkinase
GRMZM2G149051	chr7	125216448	125220204	LRR-Pkinase	miR3454
GRMZM2G151407	chr7	125566257	125569886	WRKY
GRMZM2G111152	chr7	126994878	126996592	Pkinase
GRMZM2G038051	chr7	127485627	127487021	LRR
GRMZM2G077655	chr7	127828681	127831464	Pkinase
GRMZM2G004683	chr7	128349489	128351427	RG
GRMZM2G120574	chr7	1296018	1299695	LRR-Pkinase	miR1143
GRMZM2G029530	chr7	133368997	133373768	Pkinase
GRMZM2G080871	chr7	133576359	133578900	Pkinase
GRMZM2G176403	chr7	134724596	134725693	NBS	miR482
GRMZM2G022616	chr7	13481342	13482968	LRR	miR164
GRMZM2G043600	chr7	135130003	135133373	LRR
GRMZM2G162546	chr7	135989711	135992285	Pkinase
GRMZM2G116658	chr7	136100609	136106796	LRR
GRMZM2G325238	chr7	136483585	136486332	Pkinase
GRMZM2G041462	chr7	136817520	136819332	LRR
GRMZM2G091919	chr7	137426417	137428309	Pkinase
GRMZM2G147360	chr7	137818065	137822648	Pkinase
GRMZM2G160922	chr7	138658780	138670568	Pkinase	miR821
GRMZM2G162086	chr7	138905565	138909862	Pkinase	miR2673
GRMZM2G322361	chr7	141432221	141434723	Pkinase
GRMZM2G353726	chr7	141477203	141480634	Pkinase
GRMZM2G168588	chr7	141583062	141585888	lysM
GRMZM2G451132	chr7	142379678	142382662	Pkinase
GRMZM2G413030	chr7	142922939	142925753	Pkinase
GRMZM2G397557	chr7	143135387	143139489	NBS-LRR
GRMZM2G028713	chr7	143170152	143183092	NBS-LRR
GRMZM2G313643	chr7	144434075	144438708	LRR-Pkinase	miR2102
GRMZM2G038449	chr7	145258369	145259199	NBS
GRMZM2G163045	chr7	145276718	145278200	NBS
GRMZM2G163138	chr7	145286484	145296753	LRR
GRMZM2G027756	chr7	146112826	146128839	Pkinase
GRMZM2G137441	chr7	146346616	146349821	Pkinase
GRMZM2G154489	chr7	147303011	147307275	Pkinase	miR1507
GRMZM2G451672	chr7	147924867	147934225	LRR
GRMZM2G309380	chr7	148955836	148962299	Pkinase
GRMZM2G309258	chr7	148973327	148976299	Pkinase
GRMZM2G076987	chr7	149082859	149087303	Pkinase
GRMZM2G374309	chr7	149095620	149100274	Pkinase
GRMZM2G174684	chr7	149136091	149138020	Pkinase
GRMZM2G431018	chr7	149371987	149374725	Pkinase
GRMZM2G413635	chr7	149456957	149461049	Pkinase
GRMZM2G075438	chr7	149597703	149601468	Pkinase
GRMZM2G379780	chr7	149602894	149606795	Pkinase
GRMZM2G045430	chr7	150516048	150522468	Pkinase
GRMZM2G465987	chr7	150546996	150551513	Pkinase	miR2083
GRMZM2G465999	chr7	150553454	150557779	Pkinase	miR5384
GRMZM2G309025	chr7	150870728	150873601	Pkinase	miR2590
GRMZM2G434277	chr7	152376212	152382126	Pkinase	miR5228
GRMZM2G394261	chr7	152592094	152596488	TIR	miR5075
GRMZM2G028086	chr7	153069805	153073443	Pkinase
GRMZM2G333980	chr7	153077583	153079031	LRR
GRMZM2G006505	chr7	154247491	154249945	Pkinase
GRMZM2G443829	chr7	154402662	154404895	Pkinase
GRMZM2G443843	chr7	154415884	154418174	Pkinase
GRMZM2G398506	chr7	155607112	155612901	WRKY
GRMZM2G023444	chr7	155653915	155654772	Pkinase	miR5652/miR2926
GRMZM2G432796	chr7	157273853	157279258	Pkinase
GRMZM2G356076	chr7	157346287	157350134	LRR-Pkinase
GRMZM2G131243	chr7	158027687	158029597	RG
GRMZM2G017409	chr7	158098715	158102227	LRR-Pkinase
GRMZM2G127031	chr7	159612386	159616042	Pkinase
GRMZM2G062651	chr7	159896693	159901252	Pkinase
GRMZM2G121573	chr7	160130279	160135016	LRR-Pkinase
GRMZM2G109843	chr7	160257040	160263753	Pkinase	miR773
GRMZM2G056732	chr7	160684258	160690080	Pkinase
GRMZM2G081857	chr7	161351216	161355945	LRR-Pkinase
GRMZM2G159034	chr7	162118579	162123002	Pkinase
GRMZM2G114575	chr7	162860828	162864622	Pkinase
GRMZM2G015703	chr7	163618458	163624514	Pkinase
GRMZM2G333433	chr7	166215577	166220333	Pkinase
GRMZM2G048210	chr7	166410697	166415699	Pkinase
GRMZM2G177050	chr7	167106377	167108798	Pkinase	miR2673
GRMZM2G166658	chr7	167216832	167219810	Pkinase	miR1132
GRMZM2G149040	chr7	167422618	167424352	LRR
GRMZM2G381378	chr7	167467953	167470058	WRKY
GRMZM2G080001	chr7	167515971	167519619	Pkinase	miR5265
GRMZM2G080270	chr7	167526057	167531119	LRR-Pkinase
GRMZM2G077124	chr7	168508809	168511522	LRR
GRMZM2G130950	chr7	168520551	168522288	kinase
GRMZM2G067921	chr7	169750013	169751499	LRR
GRMZM2G432642	chr7	18304084	18307702	LRR-Pkinase
GRMZM2G048106	chr7	1988330	1990817	Pkinase	miR169
GRMZM2G128693	chr7	2361469	2363010	NBS	miR2673
GRMZM2G026083	chr7	2514481	2516359	NBS
GRMZM2G026189	chr7	2524882	2526597	NBS	miR169
GRMZM2G026229	chr7	2526974	2528977	LRR
GRMZM2G101513	chr7	2541434	2542984	NBS
GRMZM2G101527	chr7	2543882	2545564	NBS
GRMZM2G101545	chr7	2569512	2577047	LRR
GRMZM2G050427	chr7	25830660	25832433	Pkinase
GRMZM2G033027	chr7	2721375	2723528	LRR
GRMZM2G328258	chr7	29412062	29414257	Pkinase	miR1168
GRMZM2G082830	chr7	29498447	29500435	Pkinase
GRMZM2G382273	chr7	30445255	30450290	NBS-LRR
GRMZM2G038388	chr7	30495101	30498978	NBS
GRMZM2G060714	chr7	30767492	30769175	NBS
GRMZM2G037882	chr7	31550444	31553543	LRR
GRMZM2G030823	chr7	32712522	32714271	LRR
GRMZM2G438871	chr7	33724052	33726725	Pkinase	miR2926
GRMZM2G469175	chr7	33762328	33764626	Pkinase
GRMZM2G109252	chr7	36835558	36838693	LRR
GRMZM2G071877	chr7	40037813	40051573	Pkinase
GRMZM2G141517	chr7	4082835	4086814	LRR-Pkinase	miR169
GRMZM2G132489	chr7	41099068	41101717	RG
GRMZM2G039922	chr7	4968958	4971879	Pkinase	miR168
GRMZM2G131836	chr7	49863312	49865680	RG
GRMZM2G067460	chr7	50763729	50765911	LRR
GRMZM2G012031	chr7	5113931	5133720	LRR	miR4233/miR156
GRMZM2G013236	chr7	5151164	5155623	Pkinase
GRMZM2G072868	chr7	52518850	52521612	LRR-Pkinase	miR5384
GRMZM2G471779	chr7	56356394	56360483	Pkinase
GRMZM2G461586	chr7	59698497	59699548	TIR
GRMZM2G312110	chr7	59710485	59721504	TIR
GRMZM2G029692	chr7	6042400	6044245	Pkinase	miR166/miR1074
GRMZM2G092604	chr7	68159404	68163866	LRR-Pkinase
GRMZM2G092137	chr7	72833442	72835855	LRR
GRMZM2G149277	chr7	75926822	75927944	Pkinase	miR1886
GRMZM2G110685	chr7	78147175	78150625	LRR-Pkinase
GRMZM2G381802	chr7	78982082	78988141	NBS-LRR
GRMZM2G075268	chr7	7932832	7937015	LRR
GRMZM2G139815	chr7	81454478	81455683	WRKY
GRMZM2G056875	chr7	81788157	81790536	Pkinase	miR5384
GRMZM2G399087	chr7	82155777	82159582	Pkinase
GRMZM2G025895	chr7	82194976	82195861	WRKY
GRMZM2G011526	chr7	83295709	83300862	Pkinase
GRMZM2G467424	chr7	84151591	84175250	Pkinase
GRMZM2G354621	chr7	84484162	84484925	Pkinase	miR5530
GRMZM2G354615	chr7	84502287	84507231	LRR-Pkinase
GRMZM2G164265	chr7	8454731	8460790	Pkinase
GRMZM2G132184	chr7	86397093	86401995	Pkinase
GRMZM2G153741	chr7	9226796	9227772	LRR
GRMZM2G456059	chr7	9231553	9254059	Pkinase	miR2619
GRMZM2G016660	chr7	96137066	96146517	Pkinase
GRMZM2G468495	chr7	97839682	97843670	Pkinase
GRMZM2G110739	chr8	102684559	102687996	RG
GRMZM2G017603	chr8	103154349	103157090	NBS
GRMZM2G047152	chr8	103235341	103238960	NBS	miR169
GRMZM2G141738	chr8	104733278	104734673	Pkinase
GRMZM2G442892	chr8	104757364	104758485	Pkinase
GRMZM2G361044	chr8	104826016	104826840	Pkinase
GRMZM2G010522	chr8	104827622	104828867	Pkinase
GRMZM2G167014	chr8	104845294	104846808	Pkinase
GRMZM2G099981	chr8	104936410	104938742	LRR
GRMZM2G061408	chr8	108234075	108234959	WRKY
GRMZM2G449681	chr8	108880777	108883149	WRKY
GRMZM2G124739	chr8	109144442	109146040	Pkinase
GRMZM2G416308	chr8	110292803	110294892	Pkinase	miR169
GRMZM2G061718	chr8	111265586	111267741	Pkinase
GRMZM2G110584	chr8	111492993	111494077	LRR
GRMZM2G080851	chr8	111552672	111559224	LRR-Pkinase
GRMZM2G170552	chr8	112159498	112162391	Pkinase
GRMZM2G156112	chr8	112693793	112712752	Pkinase
GRMZM2G700607	chr8	113066008	113068613	Pkinase
GRMZM2G145752	chr8	113247024	113252147	LRR
GRMZM2G140590	chr8	113674099	113688250	Pkinase
GRMZM2G090732	chr8	115802794	115805754	Pkinase
GRMZM2G068192	chr8	116464671	116469669	Pkinase
GRMZM2G030673	chr8	116491513	116496514	Pkinase
GRMZM2G034421	chr8	117573046	117575433	WRKY
GRMZM2G432583	chr8	117639314	117640619	WRKY
GRMZM2G340224	chr8	118750846	118753790	Pkinase	miR2925
GRMZM2G025459	chr8	118825319	118828124	kinase
GRMZM2G033230	chr8	119216018	119217781	LRR
GRMZM2G043069	chr8	120025848	120027229	Pkinase
GRMZM2G157132	chr8	1204818	1207122	LRR
GRMZM2G096115	chr8	121765372	121767454	Pkinase	miR531
GRMZM2G015433	chr8	123566829	123567988	WRKY
GRMZM2G135978	chr8	125784836	125790371	LRR-TIR	miR393
GRMZM2G343024	chr8	128155483	128158447	Pkinase
GRMZM2G084369	chr8	128346733	128352567	Pkinase
GRMZM2G017522	chr8	129338896	129340678	Pkinase
GRMZM2G120839	chr8	129828689	129832035	Pkinase	miR3461/miR5384
GRMZM2G351941	chr8	130206783	130209713	Pkinase	miR847
GRMZM2G351937	chr8	130212714	130215561	Pkinase
GRMZM2G006497	chr8	13193687	13195490	WRKY
GRMZM2G171807	chr8	13255146	13267570	Pkinase
GRMZM2G047588	chr8	132747067	132750635	Pkinase
GRMZM2G172368	chr8	13285314	13287958	Pkinase
GRMZM2G172386	chr8	13298279	13304036	Pkinase
GRMZM2G172396	chr8	13305898	13312116	Pkinase
GRMZM2G137802	chr8	134723260	134725616	WRKY
GRMZM2G338161	chr8	135730210	135732621	Pkinase	miR838
GRMZM2G012966	chr8	137568751	137575810	Pkinase	miR1848/miR1535
GRMZM2G165428	chr8	137596388	137599098	LRR-Pkinase	miR168
GRMZM2G304573	chr8	138618765	138619794	WRKY	miR4993
GRMZM2G094039	chr8	139170538	139175208	Pkinase
GRMZM2G057618	chr8	140368347	140371531	Pkinase
GRMZM2G362398	chr8	140800409	140804468	Pkinase
GRMZM2G050548	chr8	140841204	140847217	LRR-Pkinase
GRMZM2G045428	chr8	142055948	142061659	Pkinase
GRMZM2G091358	chr8	143355882	143358272	Pkinase	miR1846
GRMZM2G025387	chr8	143688020	143690502	Pkinase
GRMZM2G149683	chr8	143835366	143836796	WRKY
GRMZM2G145554	chr8	144151276	144153645	WRKY
GRMZM2G131334	chr8	144446509	144447159	Pkinase	miR902
GRMZM2G017386	chr8	144649187	144652834	Pkinase
GRMZM2G013726	chr8	144765944	144767567	RG
GRMZM2G063684	chr8	145226126	145230066	Pkinase
GRMZM2G375975	chr8	145450588	145456281	Pkinase
GRMZM2G411766	chr8	146623537	146625357	WRKY
GRMZM2G301774	chr8	147518008	147521352	Pkinase
GRMZM2G007848	chr8	147610551	147615308	Pkinase
GRMZM2G027804	chr8	148353853	148356319	Pkinase
GRMZM2G163141	chr8	148791938	148820671	Pkinase
GRMZM2G075269	chr8	148960206	148965288	LRR-Pkinase
GRMZM2G123314	chr8	14924479	14927912	LRR-Pkinase	miR2078/miR5140
GRMZM2G144028	chr8	150597077	150602198	Pkinase
GRMZM2G451147	chr8	150733689	150737403	Pkinase
GRMZM2G316907	chr8	151405344	151408749	LRR-Pkinase
GRMZM2G305066	chr8	151662714	151664246	Pkinase	miR169
GRMZM2G173965	chr8	151705827	151707347	Pkinase	miR5384
GRMZM2G047479	chr8	152065703	152067206	Pkinase
GRMZM2G404207	chr8	153040854	153045383	Pkinase
GRMZM2G144923	chr8	153226321	153228362	LRR
GRMZM2G048294	chr8	153810292	153814364	LRR-Pkinase	miR169
GRMZM2G169584	chr8	154235071	154237342	NBS
GRMZM2G169571	chr8	154274983	154276666	NBS
GRMZM2G166413	chr8	154742510	154744703	LRR
GRMZM2G168416	chr8	155325659	155327104	Pkinase
GRMZM2G059117	chr8	156149413	156153165	LRR-Pkinase	miR2928
GRMZM2G037585	chr8	158163027	158167181	Pkinase
GRMZM2G134162	chr8	159119841	159122906	Pkinase
GRMZM2G016802	chr8	159239942	159243100	NBS
GRMZM2G418689	chr8	163280751	163284400	Pkinase
GRMZM2G368663	chr8	163611554	163613578	Pkinase	miR2629
GRMZM2G020158	chr8	163858631	163860930	Pkinase
GRMZM2G334791	chr8	164896855	164902813	Pkinase	miR2866
GRMZM2G357873	chr8	168342528	168344054	Pkinase	miR3444
GRMZM2G311220	chr8	168363367	168370328	Pkinase
GRMZM2G036703	chr8	168808645	168811581	WRKY
GRMZM2G029282	chr8	169066849	169069664	WRKY
GRMZM2G029292	chr8	169073653	169076574	WRKY
GRMZM2G121820	chr8	169951198	169952654	LRR	miR390
GRMZM2G139223	chr8	170512264	170514376	Pkinase
GRMZM2G434363	chr8	171000292	171003169	Pkinase
GRMZM2G463493	chr8	17100758	17105135	LRR-Pkinase
GRMZM2G116086	chr8	171307638	171316816	Pkinase	miR2673/miR482
GRMZM2G136400	chr8	172311992	172318967	Pkinase
GRMZM2G136410	chr8	172322115	172325565	Pkinase
GRMZM2G148030	chr8	172710402	172718221	LRR-Pkinase
GRMZM2G470499	chr8	173052583	173055752	Pkinase
GRMZM2G067675	chr8	17344211	17349377	LRR-Pkinase
GRMZM2G120951	chr8	173622674	173626486	Pkinase
GRMZM2G140474	chr8	174082852	174087083	Pkinase
GRMZM2G171912	chr8	19009825	19011391	LRR
GRMZM2G516301	chr8	19868941	19869945	WRKY
GRMZM2G083350	chr8	19885757	19888027	WRKY	miR5384
GRMZM2G080588	chr8	20725944	20732960	Pkinase
GRMZM2G371276	chr8	21330061	21331954	Pkinase
GRMZM2G097805	chr8	22845618	22851868	Pkinase
GRMZM2G097878	chr8	22852356	22856699	Pkinase
GRMZM2G472625	chr8	23449481	23454378	Pkinase
GRMZM2G159752	chr8	23708237	23709960	Pkinase	miR1150
GRMZM2G390896	chr8	23796205	23798109	Pkinase
GRMZM2G070520	chr8	28571686	28574971	LRR-Pkinase
GRMZM2G019515	chr8	2992771	2995773	RG	miR1038/miR5384
GRMZM2G085038	chr8	307170	319669	Pkinase	miR396
GRMZM2G127687	chr8	31819024	31823349	LRR-Pkinase
GRMZM2G127650	chr8	31829651	31832275	Pkinase
GRMZM2G075992	chr8	32566798	32568926	Pkinase	miR1046
GRMZM2G049109	chr8	3595031	3596831	Pkinase	miR531
GRMZM2G334857	chr8	4821253	4838233	Pkinase	miR827
GRMZM2G359956	chr8	53945159	53945803	Pkinase
GRMZM2G155260	chr8	5774329	5777067	Pkinase
GRMZM2G024151	chr8	5868830	5872305	Pkinase	miR1855
GRMZM2G034052	chr8	68838177	68842459	Pkinase
GRMZM2G448605	chr8	69334572	69338230	WRKY	miR5384
GRMZM2G063880	chr8	70663775	70665154	WRKY
GRMZM2G063069	chr8	71992202	71995399	Pkinase
GRMZM2G063144	chr8	72951842	72959101	Pkinase
GRMZM2G414315	chr8	73734545	73735858	WRKY
GRMZM2G058305	chr8	74431358	74435370	Pkinase	miR5386/miR2926
GRMZM2G343428	chr8	74478100	74480426	Pkinase
GRMZM2G053261	chr8	77239858	77244170	Pkinase	miR5514
GRMZM2G103164	chr8	79327900	79329765	Pkinase
GRMZM2G008286	chr8	79512308	79512972	LRR
GRMZM2G057116	chr8	87742805	87744113	WRKY
GRMZM2G044531	chr8	87800564	87813765	Pkinase
GRMZM2G151738	chr8	89002348	89004608	LRR
GRMZM2G117465	chr8	89627992	89630561	Pkinase
GRMZM2G079219	chr8	9001668	9004681	Pkinase
GRMZM2G395778	chr8	9034189	9039705	Pkinase	miR1099
GRMZM2G366953	chr8	9092060	9096168	Pkinase
GRMZM2G069153	chr8	9105017	9106567	Pkinase
GRMZM2G113421	chr8	9112179	9114874	Pkinase	miR1099
GRMZM2G113378	chr8	9125141	9141215	Pkinase
GRMZM2G008478	chr8	92294835	92295644	Pkinase	miR4250
GRMZM2G333045	chr8	9368722	9372970	Pkinase	miR1099
GRMZM2G034611	chr8	9378072	9380630	Pkinase	miR1099
GRMZM2G502350	chr8	9397305	9398741	Pkinase
GRMZM2G151536	chr8	95730450	95733968	LRR	miR159
GRMZM2G093072	chr8	9651170	9653519	Pkinase	miR5021/miR1099/miR5492
GRMZM2G077900	chr8	9740245	9741456	Pkinase
GRMZM2G077914	chr8	9743172	9745702	Pkinase	miR1099/miR3631
GRMZM2G064750	chr8	9749132	9750022	Pkinase
GRMZM2G355098	chr8	99558604	99561017	Pkinase
GRMZM2G147051	chr8	99957078	99960304	Pkinase	miR5384/miR5075
GRMZM2G111711	chr9	100096241	100097812	WRKY
GRMZM2G086773	chr9	100255064	100256695	RG
GRMZM2G055982	chr9	10041749	10044419	Pkinase
GRMZM2G432722	chr9	101811583	101815448	Pkinase	miR399
GRMZM2G085246	chr9	102461168	102462709	LRR-Pkinase
GRMZM2G338376	chr9	105371539	105373083	Pkinase	miR169
GRMZM2G103647	chr9	106050337	106051078	LRR
GRMZM2G029407	chr9	106079199	106085493	Pkinase
GRMZM2G157115	chr9	106197560	106203106	Pkinase
GRMZM2G095302	chr9	106218751	106223625	Pkinase	miR3463
GRMZM2G061257	chr9	10687600	10689763	LRR-Pkinase	miR5642
GRMZM2G054634	chr9	109910592	109913885	Pkinase
GRMZM2G160005	chr9	11006972	11019048	TIR
GRMZM2G067734	chr9	111414610	111415929	Pkinase	miR164
GRMZM2G041125	chr9	111505486	111510982	Pkinase
GRMZM2G165433	chr9	11656723	11659845	Pkinase
GRMZM2G146315	chr9	11896392	11897492	Pkinase
GRMZM2G310306	chr9	11957807	11959119	Pkinase
GRMZM2G171428	chr9	119901724	119908301	WRKY
GRMZM2G047546	chr9	120676295	120677929	Pkinase
GRMZM2G127141	chr9	120784574	120789572	Pkinase
GRMZM2G117796	chr9	123161782	123179335	Pkinase
GRMZM2G416791	chr9	123181784	123184406	Pkinase	miR2086
GRMZM2G147373	chr9	123435461	123437790	Pkinase
GRMZM2G428370	chr9	12481725	12484816	LRR-Pkinase
GRMZM2G127990	chr9	12502375	12505660	LRR-Pkinase
GRMZM2G084347	chr9	125111176	125111727	Pkinase
GRMZM2G151295	chr9	126743573	126744435	LRR
GRMZM2G005869	chr9	127252503	127255139	Pkinase
GRMZM2G006080	chr9	127260997	127264168	Pkinase	miR5384
GRMZM2G161664	chr9	129172052	129177251	LRR-Pkinase
GRMZM2G064725	chr9	129740227	129747103	kinase
GRMZM2G066734	chr9	131001645	131002586	LRR
GRMZM2G378852	chr9	133094138	133095901	Pkinase
GRMZM2G053987	chr9	134032297	134035571	Pkinase
GRMZM2G164160	chr9	135766446	135774871	Pkinase
GRMZM2G479243	chr9	135980408	135988183	LRR-Pkinase
GRMZM2G083402	chr9	136407152	136410329	Pkinase
GRMZM2G083427	chr9	136450558	136459728	RG
GRMZM2G180555	chr9	136972762	136982788	Pkinase
GRMZM2G481005	chr9	13799663	13805310	Pkinase
GRMZM2G081458	chr9	138914452	138915993	NBS
GRMZM2G478876	chr9	140108876	140111604	Pkinase	miR415
GRMZM2G091621	chr9	140755546	140757462	Pkinase-lysM
GRMZM2G392737	chr9	141091062	141092393	Pkinase
GRMZM2G046729	chr9	141664692	141666086	LRR-Pkinase	miR5075
GRMZM2G045981	chr9	142010503	142014285	LRR-Pkinase
GRMZM2G061314	chr9	145088335	145093575	LRR
GRMZM2G028643	chr9	145602615	145605349	LRR
GRMZM2G330907	chr9	145613499	145625222	LRR-Pkinase
GRMZM2G178741	chr9	146912754	146913688	LRR
GRMZM2G178787	chr9	146924510	146928557	Pkinase
GRMZM2G009869	chr9	147223852	147228254	Pkinase
GRMZM2G127050	chr9	147322984	147327292	Pkinase
GRMZM2G126745	chr9	147384520	147387734	LRR
GRMZM2G438840	chr9	147913205	147916715	LRR-Pkinase
GRMZM2G175563	chr9	148637788	148644501	Pkinase	miR5012/miR1535
GRMZM2G172014	chr9	149182924	149184022	LRR-Pkinase	miR2673/miR533
GRMZM2G473274	chr9	149194235	149195957	LRR
GRMZM2G051103	chr9	149233996	149238778	Pkinase	miR397
GRMZM2G317938	chr9	149326029	149330137	Pkinase
GRMZM2G143213	chr9	149765761	149769144	Pkinase
GRMZM2G092776	chr9	150053285	150054990	Pkinase	miR5381
GRMZM2G037193	chr9	150224537	150227210	LysM
GRMZM2G109987	chr9	150321479	150326340	LRR	miR165/miR166
GRMZM2G109624	chr9	151289435	151293937	Pkinase
GRMZM2G576752	chr9	15782855	15786695	Pkinase
GRMZM2G007801	chr9	15801320	15803223	Pkinase
GRMZM2G104760	chr9	16082131	16085107	Pkinase
GRMZM2G481291	chr9	16187962	16196546	LRR
GRMZM2G099324	chr9	16225017	16227776	Pkinase
GRMZM2G003551	chr9	17988132	17991585	WRKY
GRMZM2G051197	chr9	18036895	18041546	LRR
GRMZM2G405203	chr9	18793159	18796390	LRR
GRMZM2G403151	chr9	19135319	19142310	NBS
GRMZM2G400470	chr9	19553007	19556684	Pkinase	miR5522
GRMZM2G443962	chr9	19725932	19727284	Pkinase
GRMZM2G391473	chr9	20521959	20523881	Pkinase	miR5384
GRMZM2G433433	chr9	20741202	20742911	Pkinase
GRMZM2G134260	chr9	20744862	20746137	LRR	miR5384
GRMZM2G377199	chr9	20824532	20827359	Pkinase
GRMZM2G097313	chr9	22426371	22430345	LRR-Pkinase
GRMZM2G110289	chr9	2323473	2329971	LRR	miR477
GRMZM2G082855	chr9	24022532	24028603	LRR-Pkinase	miR171
GRMZM2G335052	chr9	25039963	25043228	Pkinase
GRMZM2G067408	chr9	29556099	29557392	Pkinase
GRMZM2G145720	chr9	34192177	34194801	LRR-Pkinase
GRMZM2G060522	chr9	34258073	34259668	LRR
GRMZM2G408376	chr9	35903569	35912827	Pkinase
GRMZM2G027958	chr9	37551010	37552890	Pkinase
GRMZM2G048243	chr9	3855242	3855962	Pkinase
GRMZM2G400720	chr9	41319838	41322028	Pkinase	miR4994
GRMZM2G400694	chr9	41323431	41326016	Pkinase	miR4994
GRMZM2G134382	chr9	46741850	46743931	Pkinase
GRMZM2G123604	chr9	47305274	47310503	Pkinase
GRMZM2G351074	chr9	48748558	48758616	Pkinase
GRMZM2G046316	chr9	58887600	58890110	LRR-Pkinase
GRMZM2G395458	chr9	59199116	59200555	Pkinase
GRMZM2G350918	chr9	69916223	69920139	LRR-Pkinase
GRMZM2G305822	chr9	77466770	77469873	Pkinase
GRMZM2G418956	chr9	78096122	78099163	Pkinase
GRMZM2G140355	chr9	81289616	81292965	LRR
GRMZM2G056109	chr9	83092426	83093985	Pkinase
GRMZM2G148702	chr9	85736292	85740278	LRR-Pkinase	miR4407
GRMZM2G009995	chr9	85828570	85830963	LRR-Pkinase
GRMZM2G171616	chr9	87435210	87438291	LRR
GRMZM2G171507	chr9	87446067	87458359	Pkinase
GRMZM2G102720	chr9	87730869	87733085	LRR
GRMZM2G431524	chr9	89606049	89607698	Pkinase
GRMZM2G326472	chr9	89970036	89975738	Pkinase
GRMZM2G140082	chr9	92518340	92522332	Pkinase
GRMZM2G141288	chr9	93243297	93246147	LRR-Pkinase	miR2925/miR1427
GRMZM2G028604	chr9	93758302	93760545	Pkinase	miR2925
GRMZM2G071573	chr9	94289435	94295051	LRR-Pkinase
GRMZM2G033555	chr9	96447854	96454655	RG	miR3454
GRMZM2G034069	chr9	96475211	96479609	RG
GRMZM2G025812	chr9	96886746	96887580	LRR
GRMZM2G334592	chr9	97223547	97226099	Pkinase
GRMZM2G416887	chr9	99199761	99217793	RG	miR3467
GRMZM2G152120	chr9	99959509	99963114	Pkinase
AC186606.4_FGP003				LRR
AC187157.4_FGP005				LRR	miR3449/miR165/miR166
AC190609.3_FGP001				LRR
AC190982.3_FGP008				LRR
AC203900.3_FGP006				LRR	miR5384
AC203957.3_FGP004				LRR
AC205471.4_FGP008				LRR
AC206586.2_FGP007				LRR
AC206634.3_FGP004				LRR
AC211413.4_FGP001				LRR
AC211892.4_FGP002				LRR
AC213851.3_FGP002				LRR	miR1313
AC214602.3_FGP012				LRR
AC226227.2_FGP003				LRR
AC226227.2_FGP006				LRR	miR1091
AC233853.1_FGP002				LRR
AC233871.1_FGP012				LRR
AC233893.1_FGP006				LRR	miR5075
AC235544.1_FGP007				LRR
AC191283.3_FGP004				LRR-Pkinase
AC203173.3_FGP002				LRR-Pkinase
AC207019.3_FGP003				LRR-Pkinase
AC214817.3_FGP004				LRR-Pkinase	miR5020
AC217823.3_FGP002				LRR-Pkinase
AC218972.3_FGP004				LRR-Pkinase
AC218998.2_FGP004				LRR-Pkinase	miR482
AC233861.1_FGP001				LRR-Pkinase	miR3454
AC234203.1_FGP002				LRR-Pkinase
AC235540.1_FGP002				LRR-Pkinase
GRMZM2G128169				LRR-Pkinase
AC152495.1_FGP002				NBS	miR399/miR482
AC152495.1_FGP003				NBS	miR1510/miR482
AC152495.1_FGP010				NBS	miR399/miR482
AC152495.1_FGP015				NBS	miR399
AC195587.4_FGP004				NBS	miR477/miR1042
AC199068.2_FGP017				NBS
AC205122.4_FGP007				NBS
AC213769.3_FGP001				NBS
AC234175.1_FGP009				NBS
AC152495.1_FGP017				NBS-LRR	miR169
AC193598.3_FGP002				NBS-LRR
AC194467.3_FGP006				NBS-LRR
AC203972.3_FGP001				NBS-LRR
AC230011.2_FGP002				NBS-LRR
AC147602.5_FGP005				Pkinase
AC149810.2_FGP008				Pkinase
AC187090.3_FGP008				Pkinase	miR1877
AC193379.3_FGP001				Pkinase
AC193632.2_FGP002				Pkinase	miR811
AC195785.3_FGP004				Pkinase
AC199439.4_FGP005				Pkinase	miR1047
AC199810.3_FGP003				Pkinase
AC203294.3_FGP001				Pkinase
AC203535.4_FGP007				Pkinase
AC204050.4_FGP006				Pkinase	miR5384
AC205122.4_FGP004				Pkinase
AC206223.3_FGP006				Pkinase
AC206425.3_FGP004				Pkinase	miR166
AC209208.3_FGP001				Pkinase
AC209987.4_FGP005				Pkinase
AC210013.4_FGP014				Pkinase
AC210596.3_FGP004				Pkinase
AC211175.3_FGP005				Pkinase
AC212835.3_FGP008				Pkinase
AC213890.4_FGP004				Pkinase
AC214040.3_FGP009				Pkinase
AC214446.3_FGP002				Pkinase
AC214743.3_FGP001				Pkinase
AC214743.3_FGP002				Pkinase
AC215181.3_FGP004				Pkinase	miR5384
AC217293.3_FGP007				Pkinase
AC217300.3_FGP004				Pkinase
AC217401.3_FGP003				Pkinase	miR482
AC217842.3_FGP001				Pkinase	miR3463
AC218998.2_FGP007				Pkinase
AC219002.2_FGP004				Pkinase
AC225308.2_FGP006				Pkinase	miR319
AC226248.1_FGP002				Pkinase
AC233859.1_FGP002				Pkinase
AC233871.1_FGP003				Pkinase
AC233910.1_FGP010				Pkinase
AC233942.1_FGP004				Pkinase
AC233953.1_FGP004				Pkinase
AC234160.1_FGP005				Pkinase
AC234171.1_FGP001				Pkinase
AC235547.1_FGP005				Pkinase	miR1916
EF517601.1_FGP021				Pkinase
GRMZM2G011070				Pkinase	miR5389
GRMZM2G035809				Pkinase
AC205250.3_FGP006				RG
AC206031.3_FGP005				RG
AC212827.3_FGP003				RG
AC165171.2_FGP002				WRKY
AC184839.3_FGP002				WRKY	miR5253
AC193630.3_FGP003				WRKY
AC198725.4_FGP009				WRKY
AC205562.3_FGP002				WRKY
AC208110.2_FGP001				WRKY	miR828
AC209050.3_FGP003				WRKY
AC233880.1_FGP010				WRKY

## Sheet: VV
Gene_name	Chromosome	Start	End	Type of R gene	Targets by miRNAs
GSVIVP00030023001	chr1	327269	357708	Pkinase
GSVIVP00030031001	chr1	426084	429452	LRR-Pkinase	miR437
GSVIVP00030054001	chr1	559259	565021	LRR
GSVIVP00030063001	chr1	614306	619211	WRKY
GSVIVP00030086001	chr1	792601	795288	NBS
GSVIVP00030087001	chr1	797626	800208	NBS
GSVIVP00030090001	chr1	827794	830451	NBS
GSVIVP00030092001	chr1	843237	845621	NBS
GSVIVP00030093001	chr1	850504	853161	NBS
GSVIVP00030094001	chr1	853716	897948	LRR-NBS
GSVIVP00030137001	chr1	1250230	1261952	RG
GSVIVP00030149001	chr1	1358128	1363997	Pkinase
GSVIVP00030204001	chr1	1764896	1768402	LysM
GSVIVP00030218001	chr1	1951655	1983590	Pkinase
GSVIVP00030240001	chr1	2229212	2233387	Pkinase
GSVIVP00030267001	chr1	2476056	2478236	LRR
GSVIVP00030286001	chr1	2674538	2681367	Pkinase
GSVIVP00030321001	chr1	3014263	3029904	Pkinase	miR902
GSVIVP00030379001	chr1	3506730	3509240	LRR-Pkinase
GSVIVP00030383001	chr1	3532881	3542231	Pkinase
GSVIVP00030389001	chr1	3579432	3580715	Pkinase
GSVIVP00030390001	chr1	3590561	3592001	Pkinase
GSVIVP00030395001	chr1	3615035	3636979	Pkinase
GSVIVP00030403001	chr1	3699745	3702376	LRR-Pkinase
GSVIVP00030420001	chr1	3859544	3863460	RG
GSVIVP00030421001	chr1	3865082	3868541	Pkinase
GSVIVP00030422001	chr1	3869703	3874034	Pkinase
GSVIVP00030548001	chr1	4976606	4984253	RG
GSVIVP00030574001	chr1	5310626	5313178	LRR-Pkinase
GSVIVP00030622001	chr1	5919546	5921912	Pkinase
GSVIVP00030629001	chr1	6079731	6084246	LRR-Pkinase	miR902
GSVIVP00028872001	chr1	8055619	8058528	LRR
GSVIVP00028883001	chr1	8181939	8184225	Pkinase
GSVIVP00028885001	chr1	8195344	8219075	LRR
GSVIVP00028939001	chr1	8954967	8970266	LRR-NBS-TIR	miR472
GSVIVP00028940001	chr1	8974418	8982262	LRR-NBS-TIR
GSVIVP00028947001	chr1	9044391	9055316	LRR
GSVIVP00028989001	chr1	9620559	9631634	Pkinase
GSVIVP00029005001	chr1	9829167	9832263	WRKY
GSVIVP00029009001	chr1	9863675	9866801	Pkinase
GSVIVP00021105001	chr1	10655000	10659229	RG
GSVIVP00021114001	chr1	10797453	10801336	LRR-Pkinase
GSVIVP00021194001	chr1	12382057	12385732	LRR-Pkinase
GSVIVP00021264001	chr1	13785890	13794457	LRR-Pkinase
GSVIVP00006972001	chr1	14494828	14499460	Pkinase
GSVIVP00006962001	chr1	14628341	14629770	LRR
GSVIVP00006961001	chr1	14630347	14639323	LRR
GSVIVP00006189001	chr1	15057240	15059168	Pkinase
GSVIVP00003044001	chr10	425447	429123	RG
GSVIVP00035860001	chr10	1639362	1646145	LRR-Pkinase
GSVIVP00035858001	chr10	1653725	1655077	Pkinase
GSVIVP00035857001	chr10	1666679	1670274	Pkinase
GSVIVP00035855001	chr10	1681207	1684514	RG
GSVIVP00035848001	chr10	1752758	1756275	Pkinase
GSVIVP00035841001	chr10	1801512	1802834	LRR
GSVIVP00035835001	chr10	1872709	1874131	WRKY
GSVIVP00035813001	chr10	2150007	2168759	LRR-Pkinase	miR1435
GSVIVP00035810001	chr10	2204756	2236596	LRR-Pkinase
GSVIVP00035809001	chr10	2241911	2255028	LRR-Pkinase
GSVIVP00035808001	chr10	2256591	2268745	LRR-Pkinase
GSVIVP00035807001	chr10	2270239	2298991	LRR
GSVIVP00035800001	chr10	2469607	2483073	LRR-Pkinase
GSVIVP00035799001	chr10	2484223	2491999	LRR
GSVIVP00035798001	chr10	2496561	2500056	Pkinase
GSVIVP00035797001	chr10	2506312	2521116	LRR-Pkinase
GSVIVP00035796001	chr10	2531003	2562136	LRR-Pkinase
GSVIVP00035795001	chr10	2562217	2563012	Pkinase
GSVIVP00035789001	chr10	2602978	2618683	Pkinase	miR2105
GSVIVP00028322001	chr10	3394451	3399603	LRR
GSVIVP00028341001	chr10	3659135	3667922	Pkinase	miR172
GSVIVP00028406001	chr10	4836548	4931034	LRR	miR848
GSVIVP00028427001	chr10	5329092	5334292	LRR
GSVIVP00028428001	chr10	5334537	5336010	Pkinase	miR2105
GSVIVP00029735001	chr10	5518111	5523502	LRR-Pkinase	miR529/miR2105
GSVIVP00029736001	chr10	5529838	5538759	LRR
GSVIVP00029737001	chr10	5539287	5549771	Pkinase
GSVIVP00029739001	chr10	5563175	5564476	LRR	miR529
GSVIVP00029740001	chr10	5565182	5565670	Pkinase
GSVIVP00029752001	chr10	5742516	5745068	Pkinase
GSVIVP00029756001	chr10	5827519	5832136	LRR-Pkinase
GSVIVP00029768001	chr10	5944743	5953099	Pkinase
GSVIVP00029770001	chr10	5974970	5977885	Pkinase
GSVIVP00029775001	chr10	6030621	6042511	Pkinase
GSVIVP00029780001	chr10	6118116	6120787	Pkinase	miR437
GSVIVP00029782001	chr10	6190902	6197092	Pkinase
GSVIVP00029783001	chr10	6197602	6245259	Pkinase
GSVIVP00029787001	chr10	6377668	6401745	Pkinase
GSVIVP00029792001	chr10	6527551	6530322	Pkinase
GSVIVP00029867001	chr10	7561805	7564973	WRKY
GSVIVP00035252001	chr10	8086488	8128771	LRR-Pkinase
GSVIVP00035243001	chr10	8216319	8219898	Pkinase
GSVIVP00016440001	chr11	844509	846406	Pkinase
GSVIVP00016514001	chr11	1394965	1401745	Pkinase
GSVIVP00016520001	chr11	1448241	1449484	Pkinase
GSVIVP00016524001	chr11	1483848	1486559	NBS
GSVIVP00016533001	chr11	1561024	1567379	Pkinase
GSVIVP00016557001	chr11	1740823	1744855	RG
GSVIVP00016587001	chr11	1937900	1943094	Pkinase
GSVIVP00016638001	chr11	2308431	2309544	LRR
GSVIVP00016645001	chr11	2344722	2348371	Pkinase
GSVIVP00016679001	chr11	2625657	2629716	LRR
GSVIVP00016693001	chr11	2753338	2767088	Pkinase
GSVIVP00016715001	chr11	2938706	2941566	Pkinase
GSVIVP00016739001	chr11	3126079	3131800	Pkinase
GSVIVP00016752001	chr11	3214208	3217135	NBS
GSVIVP00016771001	chr11	3420557	3422783	LRR
GSVIVP00016817001	chr11	3842053	3844575	LRR-Pkinase
GSVIVP00016845001	chr11	4109403	4110755	Pkinase
GSVIVP00016852001	chr11	4164928	4169044	Pkinase
GSVIVP00016854001	chr11	4180941	4182510	Pkinase
GSVIVP00016914001	chr11	4710816	4745296	Pkinase
GSVIVP00013357001	chr11	5572240	5574121	Pkinase
GSVIVP00017225001	chr11	5848728	5855929	WRKY
GSVIVP00017166001	chr11	6739701	6744014	LRR-Pkinase
GSVIVP00017165001	chr11	6756719	6767602	LRR-Pkinase	miR902
GSVIVP00017154001	chr11	6999918	7001179	Pkinase	miR437
GSVIVP00017153001	chr11	7042063	7046524	LRR-Pkinase
GSVIVP00017148001	chr11	7137777	7141318	LRR-Pkinase
GSVIVP00017119001	chr11	7813938	7819076	LRR-Pkinase
GSVIVP00017078001	chr11	8657072	8661507	LRR-NBS
GSVIVP00017039001	chr11	9554915	9560119	Pkinase
GSVIVP00017009001	chr11	10286822	10291075	Pkinase
GSVIVP00017005001	chr11	10370879	10376702	Pkinase
GSVIVP00006771001	chr11	11220008	11243543	NBS	miR472
GSVIVP00006778001	chr11	11294086	11297728	LRR-NBS	miR437
GSVIVP00006779001	chr11	11305047	11308692	NBS
GSVIVP00031303001	chr11	11803113	11806269	LRR-Pkinase	miR437
GSVIVP00031304001	chr11	11809260	11812194	LRR-Pkinase
GSVIVP00031308001	chr11	11873406	11876324	LRR
GSVIVP00031317001	chr11	11970779	11971818	WRKY
GSVIVP00031343001	chr11	12372512	12378118	Pkinase
GSVIVP00031352001	chr11	12511589	12514990	Pkinase
GSVIVP00031424001	chr11	13297290	13300292	LRR-Pkinase
GSVIVP00031425001	chr11	13306181	13310706	LRR-Pkinase
GSVIVP00031426001	chr11	13311868	13329429	LRR
GSVIVP00031429001	chr11	13337724	13342919	Pkinase
GSVIVP00031430001	chr11	13349870	13368039	Pkinase	miR2105
GSVIVP00031466001	chr11	13776771	13778940	Pkinase
GSVIVP00018948001	chr12	87935	92231	LRR-Pkinase
GSVIVP00018946001	chr12	97063	120805	LRR
GSVIVP00018895001	chr12	851890	854189	WRKY
GSVIVP00018889001	chr12	918926	921347	Pkinase
GSVIVP00018809001	chr12	2065764	2067827	Pkinase
GSVIVP00018795001	chr12	2210143	2212683	Pkinase
GSVIVP00018788001	chr12	2280740	2283424	Pkinase	miR900
GSVIVP00018787001	chr12	2285116	2287486	RG	miR2610
GSVIVP00018786001	chr12	2291031	2293559	Pkinase
GSVIVP00018784001	chr12	2314217	2316075	WRKY
GSVIVP00018780001	chr12	2351367	2352760	LysM
GSVIVP00018774001	chr12	2403183	2408408	RG
GSVIVP00018767001	chr12	2461282	2468974	LRR-Pkinase
GSVIVP00018766001	chr12	2476638	2489098	LRR-Pkinase
GSVIVP00018756001	chr12	2577422	2582506	LRR-Pkinase
GSVIVP00018755001	chr12	2582558	2592841	Pkinase
GSVIVP00018647001	chr12	3761571	3765092	LRR-Pkinase
GSVIVP00018614001	chr12	4098302	4102666	Pkinase
GSVIVP00018611001	chr12	4146205	4147434	LRR
GSVIVP00018598001	chr12	4275249	4277675	Pkinase	miR4243
GSVIVP00018594001	chr12	4381395	4383449	Pkinase
GSVIVP00026124001	chr12	5001345	5003307	Pkinase
GSVIVP00026123001	chr12	5006046	5010211	Pkinase
GSVIVP00026122001	chr12	5010812	5041310	Pkinase
GSVIVP00026071001	chr12	5495252	5496579	Pkinase
GSVIVP00026070001	chr12	5506152	5509339	Pkinase
GSVIVP00026005001	chr12	6028984	6039589	RG
GSVIVP00025924001	chr12	6763966	6770213	Pkinase
GSVIVP00025894001	chr12	7153408	7201662	RG
GSVIVP00029085001	chr12	8885887	8888631	LRR-NBS
GSVIVP00029121001	chr12	9246104	9250625	LRR	miR1435
GSVIVP00029123001	chr12	9267332	9270283	LRR
GSVIVP00029125001	chr12	9293649	9295694	LRR
GSVIVP00029126001	chr12	9298849	9329672	LRR	miR848
GSVIVP00029137001	chr12	9414981	9475060	LRR
GSVIVP00029143001	chr12	9561239	9567141	WRKY
GSVIVP00029223001	chr12	10217700	10220445	Pkinase
GSVIVP00029227001	chr12	10232500	10234917	LRR
GSVIVP00029233001	chr12	10264367	10273884	Pkinase	miR5368
GSVIVP00009544001	chr12	10591150	10617026	LRR-Pkinase
GSVIVP00009546001	chr12	10659190	10664122	Pkinase
GSVIVP00031586001	chr12	11186010	11187218	Pkinase
GSVIVP00031544001	chr12	11844370	11844985	Pkinase
GSVIVP00031542001	chr12	11849445	11863394	LRR-Pkinase	miR1435/miR3508
GSVIVP00031541001	chr12	11864022	11881063	LRR
GSVIVP00031536001	chr12	11944403	11980351	LRR-Pkinase	miR1435
GSVIVP00031535001	chr12	11987602	12050397	LRR
GSVIVP00031504001	chr12	12539614	12541149	WRKY
GSVIVP00005840001	chr12	13374525	13459284	Pkinase
GSVIVP00005836001	chr12	13489709	13498550	LRR-NBS
GSVIVP00005833001	chr12	13549187	13578663	LRR-NBS-TIR
GSVIVP00005831001	chr12	13641355	13646412	LRR-NBS
GSVIVP00026622001	chr12	14124254	14169331	Pkinase
GSVIVP00026621001	chr12	14202259	14226627	Pkinase
GSVIVP00026620001	chr12	14228796	14234871	LRR-NBS-TIR
GSVIVP00026614001	chr12	14345447	14366079	Pkinase
GSVIVP00026613001	chr12	14375883	14383837	LRR-NBS
GSVIVP00026608001	chr12	14488117	14507870	LRR-NBS-TIR
GSVIVP00026605001	chr12	14555468	14569929	LRR-NBS-TIR
GSVIVP00026596001	chr12	14686507	14690382	LRR-NBS
GSVIVP00026592001	chr12	14721325	14725224	LRR-NBS
GSVIVP00026570001	chr12	15043216	15064908	LRR-NBS	miR472
GSVIVP00026569001	chr12	15084038	15091219	LRR-NBS
GSVIVP00026568001	chr12	15091347	15093067	LRR	miR2610
GSVIVP00026566001	chr12	15122400	15125078	LRR-NBS
GSVIVP00026561001	chr12	15143143	15145843	LRR-NBS-TIR
GSVIVP00026560001	chr12	15145971	15151101	LRR	miR2610
GSVIVP00026550001	chr12	15314347	15318105	LRR-NBS	miR472
GSVIVP00026548001	chr12	15323128	15324711	LRR
GSVIVP00026542001	chr12	15356356	15359985	LRR	miR472
GSVIVP00026537001	chr12	15511793	15518945	LRR-NBS
GSVIVP00026535001	chr12	15529059	15532880	LRR-NBS
GSVIVP00026533001	chr12	15567756	15574424	NBS	miR472/miR529
GSVIVP00026530001	chr12	15600975	15602258	NBS
GSVIVP00026527001	chr12	15667173	15674062	LRR-NBS	miR472
GSVIVP00026496001	chr12	16015856	16019833	LRR
GSVIVP00026471001	chr12	16460669	16461991	NBS
GSVIVP00026470001	chr12	16462228	16464054	LRR
GSVIVP00026465001	chr12	16478109	16481717	LRR-NBS
GSVIVP00026463001	chr12	16505239	16508580	LRR-NBS
GSVIVP00026462001	chr12	16562044	16564977	LRR-NBS
GSVIVP00026460001	chr12	16573686	16577768	NBS
GSVIVP00026450001	chr12	16684923	16688304	LRR-NBS
GSVIVP00026447001	chr12	16697076	16713159	NBS
GSVIVP00026444001	chr12	16722437	16725822	LRR-NBS
GSVIVP00026439001	chr12	16748838	16750685	LRR
GSVIVP00026438001	chr12	16751174	16752223	NBS
GSVIVP00026435001	chr12	16761141	16764521	NBS
GSVIVP00026433001	chr12	16772277	16784609	LRR-NBS	miR2079
GSVIVP00026425001	chr12	16842770	16844564	Pkinase
GSVIVP00035507001	chr12	16958112	16959612	Pkinase
GSVIVP00035506001	chr12	16959683	16961812	LRR
GSVIVP00035502001	chr12	17010116	17012310	LRR-Pkinase
GSVIVP00035501001	chr12	17012929	17024040	LRR
GSVIVP00035496001	chr12	17047175	17071105	LRR-Pkinase
GSVIVP00035495001	chr12	17071383	17101779	LRR-Pkinase
GSVIVP00035493001	chr12	17106398	17127624	LRR-Pkinase
GSVIVP00035485001	chr12	17223909	17227588	LRR-Pkinase
GSVIVP00035471001	chr12	17395272	17401415	Pkinase
GSVIVP00035460001	chr12	17567183	17571382	LRR-NBS
GSVIVP00035457001	chr12	17586918	17588273	NBS	miR472
GSVIVP00035452001	chr12	17612092	17619526	LRR
GSVIVP00035423001	chr12	17944266	17963454	Pkinase
GSVIVP00035415001	chr12	18041376	18043617	RG
GSVIVP00035385001	chr12	18457169	18473147	LRR-Pkinase
GSVIVP00029260001	chr13	252118	255282	LRR-Pkinase
GSVIVP00029263001	chr13	261014	274255	LRR-Pkinase
GSVIVP00029279001	chr13	393371	401032	LRR-NBS	miR437
GSVIVP00029280001	chr13	405350	411262	LRR-NBS
GSVIVP00029282001	chr13	431358	438275	LRR-NBS	miR437
GSVIVP00029284001	chr13	441117	444283	NBS
GSVIVP00029285001	chr13	446552	449214	NBS
GSVIVP00029287001	chr13	457014	461935	NBS	miR172/miR472
GSVIVP00029295001	chr13	508691	511069	RG
GSVIVP00029339001	chr13	854142	858719	LRR-Pkinase	miR5368
GSVIVP00029340001	chr13	869239	871272	Pkinase
GSVIVP00029344001	chr13	889110	906802	Pkinase
GSVIVP00029372001	chr13	1110063	1112761	LRR-Pkinase
GSVIVP00029411001	chr13	1313681	1316951	Pkinase
GSVIVP00029456001	chr13	1612623	1615968	LRR-Pkinase
GSVIVP00029465001	chr13	1687453	1689453	WRKY	miR472
GSVIVP00029466001	chr13	1690020	1691420	WRKY
GSVIVP00029488001	chr13	1876339	1881643	Pkinase	miR437
GSVIVP00018441001	chr13	3434130	3436169	Pkinase
GSVIVP00018412001	chr13	3682388	3685429	RG
GSVIVP00018165001	chr13	6127743	6129095	Pkinase
GSVIVP00034993001	chr13	8474839	8525304	Pkinase
GSVIVP00034920001	chr13	9609063	9613223	LRR
GSVIVP00010865001	chr13	9900521	9906750	LRR-NBS	miR172
GSVIVP00001672001	chr13	11087107	11090017	LRR	miR472
GSVIVP00001662001	chr13	11240936	11258365	LRR-NBS	miR472
GSVIVP00005503001	chr13	12176947	12181788	LRR
GSVIVP00028607001	chr13	12285476	12288823	LRR-NBS
GSVIVP00028613001	chr13	12338255	12338803	RG
GSVIVP00028649001	chr13	12662945	12707214	LRR-NBS	miR3508
GSVIVP00028650001	chr13	12710161	12727647	LRR-NBS	miR472/miR3508
GSVIVP00028653001	chr13	12735776	12738818	LRR
GSVIVP00028655001	chr13	12750135	12754160	LRR-NBS	miR472
GSVIVP00028656001	chr13	12757591	12771748	LRR-NBS	miR472
GSVIVP00028658001	chr13	12810288	12815638	LRR-NBS	miR2949
GSVIVP00028668001	chr13	12969141	12973211	LRR-NBS	miR4243/miR437
GSVIVP00028671001	chr13	12995239	12998664	LRR-NBS	miR437
GSVIVP00028679001	chr13	13038386	13048828	LRR-NBS
GSVIVP00028683001	chr13	13070380	13072106	Pkinase	miR4243
GSVIVP00028692001	chr13	13191960	13209744	LRR
GSVIVP00028693001	chr13	13211196	13214639	LRR-NBS
GSVIVP00028704001	chr13	13316479	13339011	LRR-NBS	miR472
GSVIVP00028705001	chr13	13339727	13344094	LRR	miR2610/miR472
GSVIVP00028707001	chr13	13355008	13367748	NBS	miR472
GSVIVP00028708001	chr13	13381604	13385593	LRR-NBS	miR857/miR472
GSVIVP00028710001	chr13	13401636	13405994	LRR-NBS	miR857/miR472/miR437
GSVIVP00028712001	chr13	13412544	13417016	LRR-NBS	miR857/miR472
GSVIVP00028721001	chr13	13527949	13532133	LRR-NBS
GSVIVP00028724001	chr13	13565005	13572884	LRR-NBS	miR529
GSVIVP00028726001	chr13	13588901	13593124	LRR-NBS
GSVIVP00028728001	chr13	13610025	13612586	RG	miR2105
GSVIVP00028733001	chr13	13667743	13673050	LRR	miR472
GSVIVP00028741001	chr13	13787565	13795599	NBS
GSVIVP00028754001	chr13	13892707	13896096	LRR
GSVIVP00028757001	chr13	13911208	13923655	NBS
GSVIVP00028762001	chr13	14026957	14058535	LRR-NBS
GSVIVP00028784001	chr13	14335081	14360064	RG
GSVIVP00028785001	chr13	14366361	14371639	NBS
GSVIVP00022528001	chr14	419541	424954	Pkinase
GSVIVP00022837001	chr14	3047466	3055839	Pkinase	miR437
GSVIVP00022867001	chr14	3276990	3280217	Pkinase
GSVIVP00022885001	chr14	3617047	3618577	LRR-NBS
GSVIVP00006115001	chr14	4266207	4272043	NBS	miR472
GSVIVP00008876001	chr14	4959626	4964933	LRR-NBS
GSVIVP00031051001	chr14	5049409	5059410	LRR-NBS
GSVIVP00031058001	chr14	5184822	5200958	LRR
GSVIVP00031063001	chr14	5221094	5223064	LRR-NBS
GSVIVP00031068001	chr14	5338117	5346815	NBS
GSVIVP00031072001	chr14	5404998	5409105	LRR
GSVIVP00031074001	chr14	5453307	5460291	Pkinase
GSVIVP00031123001	chr14	6133419	6136437	Pkinase	miR1435
GSVIVP00038264001	chr14	9628050	9629385	Pkinase
GSVIVP00038261001	chr14	9717589	9765433	Pkinase
GSVIVP00038257001	chr14	9824144	9825283	Pkinase
GSVIVP00038240001	chr14	10051125	10087833	Pkinase
GSVIVP00038239001	chr14	10088443	10132253	Pkinase
GSVIVP00038152001	chr14	11578922	11590280	RG	miR437
GSVIVP00038123001	chr14	11876569	11879777	LRR-Pkinase
GSVIVP00038097001	chr14	12272493	12280987	Pkinase
GSVIVP00038058001	chr14	12782446	12785133	Pkinase	miR2105
GSVIVP00038056001	chr14	12820090	12822588	Pkinase
GSVIVP00038046001	chr14	12981181	12983938	Pkinase
GSVIVP00038045001	chr14	12991638	12994752	Pkinase
GSVIVP00038043001	chr14	13002130	13004413	Pkinase
GSVIVP00038030001	chr14	13181174	13184593	RG
GSVIVP00037966001	chr14	13907988	13911583	Pkinase
GSVIVP00037964001	chr14	13938534	13942843	LRR-Pkinase
GSVIVP00037906001	chr14	14448845	14453500	Pkinase
GSVIVP00037881001	chr14	14681890	14684403	WRKY
GSVIVP00037836001	chr14	14993120	15001569	LRR
GSVIVP00037835001	chr14	15002284	15005268	LRR	miR1435
GSVIVP00037831001	chr14	15026577	15027893	LRR
GSVIVP00037830001	chr14	15028465	15029241	LRR
GSVIVP00037824001	chr14	15071593	15073140	LRR	miR529/miR437
GSVIVP00037823001	chr14	15075420	15078291	LRR
GSVIVP00037821001	chr14	15084037	15107600	LRR	miR529/miR437
GSVIVP00037820001	chr14	15111733	15115004	LRR
GSVIVP00037817001	chr14	15128808	15131831	LRR
GSVIVP00020538001	chr14	15209189	15211216	Pkinase
GSVIVP00020649001	chr14	16099583	16105451	Pkinase
GSVIVP00020675001	chr14	16346480	16352362	Pkinase
GSVIVP00020681001	chr14	16428890	16443273	RG
GSVIVP00020697001	chr14	16575175	16577572	Pkinase
GSVIVP00020713001	chr14	16700825	16706850	Pkinase
GSVIVP00020752001	chr14	17014425	17021101	Pkinase	miR437
GSVIVP00020767001	chr14	17123588	17125410	Pkinase
GSVIVP00020838001	chr14	17655187	17657028	Pkinase
GSVIVP00020881001	chr14	17994158	17996587	LRR-Pkinase
GSVIVP00020895001	chr14	18111937	18113657	WRKY
GSVIVP00020915001	chr14	18225864	18246753	LRR-Pkinase
GSVIVP00020917001	chr14	18266725	18269173	LRR-Pkinase
GSVIVP00020918001	chr14	18269846	18288629	LRR
GSVIVP00020919001	chr14	18288665	18289441	Pkinase
GSVIVP00020920001	chr14	18290117	18314373	Pkinase
GSVIVP00020922001	chr14	18322860	18324054	Pkinase
GSVIVP00021020001	chr14	19124183	19127460	Pkinase
GSVIVP00021021001	chr14	19128810	19132635	WRKY
GSVIVP00018955001	chr15	36718	81023	NBS
GSVIVP00019023001	chr15	1427260	1433876	Pkinase
GSVIVP00019057001	chr15	2039617	2045037	WRKY
GSVIVP00019092001	chr15	2756432	2789701	Pkinase
GSVIVP00026372001	chr15	5378937	5382410	RG
GSVIVP00026343001	chr15	5700296	5702577	RG
GSVIVP00026339001	chr15	5716787	5718442	RG
GSVIVP00026295001	chr15	6107240	6109234	Pkinase
GSVIVP00026259001	chr15	6509959	6513244	Pkinase
GSVIVP00026235001	chr15	6728175	6734299	Pkinase
GSVIVP00026187001	chr15	7175565	7178787	Pkinase
GSVIVP00026186001	chr15	7181072	7188561	Pkinase	miR2610
GSVIVP00026139001	chr15	7543364	7550356	Pkinase
GSVIVP00014011001	chr16	1805525	1816974	Pkinase
GSVIVP00014053001	chr16	2436846	2440194	LRR
GSVIVP00014056001	chr16	2454354	2458031	LRR
GSVIVP00014061001	chr16	2514131	2516122	LRR
GSVIVP00014064001	chr16	2544845	2562155	Pkinase	miR2610/miR2105
GSVIVP00014211001	chr16	4788301	4789144	LRR
GSVIVP00014213001	chr16	4897514	4925951	LRR-NBS
GSVIVP00014272001	chr16	5946311	5947414	Pkinase
GSVIVP00007065001	chr16	6155096	6159225	RG
GSVIVP00037084001	chr16	6625855	6631900	Pkinase
GSVIVP00037088001	chr16	6673571	6676284	Pkinase
GSVIVP00037089001	chr16	6678333	6704021	Pkinase
GSVIVP00037090001	chr16	6704523	6708071	Pkinase
GSVIVP00037091001	chr16	6709012	6712164	Pkinase
GSVIVP00037092001	chr16	6723842	6726008	Pkinase
GSVIVP00037094001	chr16	6732467	6733567	Pkinase
GSVIVP00037096001	chr16	6736966	6739897	Pkinase
GSVIVP00037099001	chr16	6755103	6757502	Pkinase
GSVIVP00037100001	chr16	6760291	6761157	Pkinase
GSVIVP00037117001	chr16	6945286	6946452	Pkinase
GSVIVP00037118001	chr16	6949685	6951886	Pkinase
GSVIVP00037119001	chr16	6955981	6958036	Pkinase
GSVIVP00037120001	chr16	6961130	6962152	Pkinase
GSVIVP00037148001	chr16	7203954	7205969	Pkinase
GSVIVP00037193001	chr16	7500800	7506526	Pkinase	miR1435
GSVIVP00017951001	chr17	911293	913700	WRKY
GSVIVP00017911001	chr17	1243727	1250549	Pkinase
GSVIVP00017899001	chr17	1331663	1336891	Pkinase
GSVIVP00017879001	chr17	1615877	1618883	Pkinase
GSVIVP00017871001	chr17	1688180	1691285	Pkinase
GSVIVP00017861001	chr17	1778917	1801593	LRR	miR1063
GSVIVP00017838001	chr17	2038884	2045957	Pkinase
GSVIVP00017837001	chr17	2046512	2047996	Pkinase
GSVIVP00017836001	chr17	2048046	2055298	LRR	miR437
GSVIVP00017832001	chr17	2071263	2073201	LRR	miR437
GSVIVP00017830001	chr17	2088290	2091452	LRR-Pkinase
GSVIVP00017829001	chr17	2093495	2094978	Pkinase
GSVIVP00017827001	chr17	2105900	2109176	LRR-Pkinase
GSVIVP00017825001	chr17	2139324	2146711	Pkinase	miR437
GSVIVP00017808001	chr17	2326913	2346440	Pkinase
GSVIVP00017789001	chr17	2560331	2562880	LRR-NBS
GSVIVP00017781001	chr17	2590995	2594724	NBS
GSVIVP00017765001	chr17	2708438	2727102	Pkinase
GSVIVP00017751001	chr17	2890365	2894004	LRR
GSVIVP00017750001	chr17	2896175	2898721	LRR-NBS
GSVIVP00017749001	chr17	2901999	2905741	LRR-NBS
GSVIVP00017722001	chr17	3206851	3211109	Pkinase
GSVIVP00017705001	chr17	3387221	3393223	Pkinase
GSVIVP00017669001	chr17	3682194	3685730	LysM
GSVIVP00017604001	chr17	4566811	4570772	Pkinase
GSVIVP00017603001	chr17	4573563	4577705	Pkinase
GSVIVP00017598001	chr17	4645453	4669687	Pkinase
GSVIVP00017592001	chr17	4724803	4727475	NBS
GSVIVP00017569001	chr17	4908060	4918698	Pkinase
GSVIVP00000107001	chr17	6375121	6376920	WRKY	miR472
GSVIVP00016287001	chr17	7308481	7315106	Pkinase
GSVIVP00016280001	chr17	7412767	7416990	LRR-Pkinase
GSVIVP00016277001	chr17	7436345	7470450	Pkinase
GSVIVP00016257001	chr17	7718606	7732789	LRR
GSVIVP00016131001	chr17	9079663	9082064	Pkinase	miR529
GSVIVP00016112001	chr17	9275514	9281227	Pkinase
GSVIVP00016038001	chr17	10273565	10276489	LRR
GSVIVP00016037001	chr17	10280210	10287369	Pkinase	miR2105
GSVIVP00016022001	chr17	10479993	10484065	RG
GSVIVP00015995001	chr17	10851778	10853757	Pkinase	miR472
GSVIVP00015986001	chr17	10922982	10926828	LRR	miR472
GSVIVP00015979001	chr17	10977060	10979245	Pkinase
GSVIVP00015961001	chr17	11262316	11273260	Pkinase
GSVIVP00015960001	chr17	11273748	11276001	Pkinase
GSVIVP00015933001	chr17	11636726	11638624	LRR-Pkinase
GSVIVP00002887001	chr18	816482	819256	RG
GSVIVP00002884001	chr18	840147	842703	RG
GSVIVP00015561001	chr18	1176760	1187075	RG
GSVIVP00015499001	chr18	1663336	1669283	Pkinase
GSVIVP00015478001	chr18	1849667	1852449	Pkinase
GSVIVP00015477001	chr18	1857186	1860101	Pkinase
GSVIVP00015471001	chr18	1923150	1925917	Pkinase
GSVIVP00015470001	chr18	1931321	1934415	Pkinase
GSVIVP00015440001	chr18	2378232	2380070	Pkinase
GSVIVP00015378001	chr18	3057220	3059923	LysM
GSVIVP00015350001	chr18	3255969	3259602	Pkinase	miR5020
GSVIVP00015224001	chr18	4429504	4432706	LRR
GSVIVP00015191001	chr18	4677328	4681638	Pkinase
GSVIVP00015126001	chr18	5430914	5435929	NBS
GSVIVP00015056001	chr18	6363702	6373553	Pkinase
GSVIVP00015034001	chr18	6623540	6627034	RG
GSVIVP00015033001	chr18	6634182	6637228	RG
GSVIVP00014939001	chr18	7708197	7728936	Pkinase
GSVIVP00014914001	chr18	7867182	7870357	LRR-Pkinase	miR2079/miR437
GSVIVP00014896001	chr18	8059335	8061737	Pkinase
GSVIVP00014894001	chr18	8082405	8084807	Pkinase
GSVIVP00014890001	chr18	8107101	8109479	Pkinase	miR2610
GSVIVP00014872001	chr18	8284024	8285692	WRKY
GSVIVP00014871001	chr18	8297974	8304777	LRR
GSVIVP00014870001	chr18	8310398	8313425	Pkinase	miR414
GSVIVP00014847001	chr18	8522745	8525957	Pkinase	miR3508
GSVIVP00014822001	chr18	8679845	8699180	Pkinase
GSVIVP00014747001	chr18	9459969	9463575	NBS	miR1435
GSVIVP00014714001	chr18	9762612	9767682	Pkinase
GSVIVP00014711001	chr18	9781527	9782792	Pkinase
GSVIVP00014640001	chr18	10323547	10339485	Pkinase
GSVIVP00014610001	chr18	10568554	10575860	Pkinase
GSVIVP00014584001	chr18	10768605	10771679	RG
GSVIVP00014559001	chr18	10986583	10989612	Pkinase
GSVIVP00014503001	chr18	11399424	11400707	LRR
GSVIVP00014390001	chr18	12503276	12519017	LRR-Pkinase	miR857
GSVIVP00014382001	chr18	12611392	12613795	Pkinase
GSVIVP00014285001	chr18	13562912	13566464	LRR-Pkinase
GSVIVP00014274001	chr18	13683545	13687262	RG
GSVIVP00031967001	chr18	14142555	14145218	Pkinase
GSVIVP00031997001	chr18	14647459	14650061	LRR
GSVIVP00031999001	chr18	14657638	14659858	LRR
GSVIVP00032000001	chr18	14664525	14666144	LRR
GSVIVP00032003001	chr18	14686136	14707945	LRR
GSVIVP00032006001	chr18	14735152	14747314	NBS-TIR	miR172
GSVIVP00032011001	chr18	14801512	14805760	NBS-TIR
GSVIVP00032015001	chr18	14820818	14851209	LRR-NBS-TIR
GSVIVP00032022001	chr18	14892292	14900937	LRR-NBS
GSVIVP00032033001	chr18	15067355	15088139	LRR-NBS-TIR
GSVIVP00032036001	chr18	15152551	15172074	LRR-NBS-TIR
GSVIVP00032052001	chr18	15291521	15306198	LRR-NBS
GSVIVP00032053001	chr18	15324201	15345435	TIR
GSVIVP00032054001	chr18	15350761	15366618	LRR-NBS-TIR
GSVIVP00032055001	chr18	15368028	15369026	LRR
GSVIVP00032057001	chr18	15412959	15429784	LRR-NBS
GSVIVP00032059001	chr18	15432100	15433467	LRR-NBS
GSVIVP00032061001	chr18	15465131	15465640	TIR
GSVIVP00032064001	chr18	15504326	15523191	Pkinase
GSVIVP00032066001	chr18	15533450	15538196	LRR
GSVIVP00032078001	chr18	15637945	15645125	LRR-NBS-TIR
GSVIVP00032085001	chr18	15762813	15771733	LRR-NBS
GSVIVP00021786001	chr18	16387489	16394750	LRR-NBS
GSVIVP00021806001	chr18	16667990	16679864	LRR
GSVIVP00021821001	chr18	16860211	16878755	LRR-NBS-TIR
GSVIVP00021822001	chr18	16897549	16909151	LRR-NBS-TIR	miR472
GSVIVP00021825001	chr18	16935227	16938473	LRR-NBS-TIR
GSVIVP00021827001	chr18	16948351	16961109	LRR-NBS-TIR	miR472
GSVIVP00021828001	chr18	16961714	16964242	LRR-NBS
GSVIVP00021830001	chr18	16986861	17009640	LRR-NBS	miR472
GSVIVP00021832001	chr18	17022360	17041802	TIR
GSVIVP00021833001	chr18	17050643	17069925	LRR-NBS-TIR	miR472
GSVIVP00021834001	chr18	17070463	17078120	LRR-NBS
GSVIVP00021835001	chr18	17078251	17081211	TIR
GSVIVP00021837001	chr18	17104799	17107310	NBS-TIR
GSVIVP00021841001	chr18	17163552	17165290	NBS-TIR	miR472
GSVIVP00021845001	chr18	17191689	17195128	LRR-NBS
GSVIVP00021851001	chr18	17259555	17263284	LRR-NBS-TIR
GSVIVP00021856001	chr18	17290937	17301315	Pkinase
GSVIVP00021865001	chr18	17439602	17455327	LRR-NBS-TIR
GSVIVP00021866001	chr18	17456978	17458844	NBS-TIR
GSVIVP00021867001	chr18	17466138	17470103	LRR-NBS-TIR
GSVIVP00021868001	chr18	17475529	17478213	NBS
GSVIVP00021871001	chr18	17496240	17514610	NBS
GSVIVP00021873001	chr18	17544706	17547998	LRR-NBS
GSVIVP00021874001	chr18	17585192	17621853	LRR-NBS
GSVIVP00021878001	chr18	17658892	17692031	NBS-TIR	miR2105
[truncated: 549 more rows]

## Sheet: AT
Gene_name	Chromosome	Start	End	Type of R gene	Targets by miRNAs
[truncated: 1,559 more rows]

[truncated: 7 more sheets: CP, TC, GM, LJ, MD, FV, PT]
