# Supplementary material for: Paleo-evolutionary plasticity of plant disease resistance genes
Source: BMC Genomics. 2014 Mar 12;15:187. doi: 10.1186/1471-2164-15-187 (PMC4234491; doi:10.1186/1471-2164-15-187)
Supplement: Additional file 3: Dataset S2 — Ancestral R-gene content in grass ancestor. The table provides the catalog of R-genes characterized in the 5 ancestral chromosomes of grasses with associated R-domains and modern R-genes representatives characterized on rice, Brachypodium, sorghum and maize duplicated fragments. [file 1471-2164-15-187-S3.xlsx]

## Sheet: A5
Ancestor	Domain	Rice1	Rice5	Brachy2	Brachy2'	Sorghum3	Sorghum9	Maize3	Maize8	Maize6	Maize8'
A5	LRR		#LOC_Os05g03860(LRR)		Bradi2g38380.1		Sb09g002510
A5	LRR-TIR		#LOC_Os05g05800(TIR)		Bradi2g35720.1		Sb09g003870				#GRMZM2G135978_T01(LRR-TIR)
A5	LRR-Pkinase	#LOC_Os01g07560(LRR-Pkinase)	#LOC_Os05g07740(LRR-Pkinase)	#Bradi2g04330.1(LRR-Pkinase)	#Bradi2g34380.1(LRR-Pkinase)					#GRMZM2G131609_T02(LRR-Pkinase)
A5	LRR-Pkinase		#LOC_Os05g07820(LRR-Pkinase)		#Bradi2g34340.1(LRR)		#Sb09g005150(LRR)			#GRMZM2G131749_T01(LRR)
A5	LRR		#LOC_Os05g09640(LRR)		#Bradi2g33340.1(LRR)		#Sb09g005930(LRR)			#GRMZM2G436730_T01(LRR)
A5	LRR		#LOC_Os05g12140(LRR)		#Bradi2g32280.1(LRR)
A5	LRR-Pkinase		#LOC_Os05g24010(LRR-Pkinase)		#Bradi2g36880.1(LRR-Pkinase)						#GRMZM2G080851_T01(LRR-Pkinase)
A5	LRR		#LOC_Os05g32660(LRR)		#Bradi2g26470.1(LRR)		Sb09g019440				#GRMZM2G145752_T02(LRR)
A5	LRR-Pkinase		#LOC_Os05g33690(LRR-Pkinase)		#Bradi2g25620.1(LRR)		#Sb09g020010(LRR)				#GRMZM2G099981_T02(LRR)
A5	LRR		#LOC_Os05g34050(LRR)		Bradi2g25400.1		Sb09g020320			#GRMZM2G045236_T01(LRR)
A5	LRR-NBS		#LOC_Os05g34220(NBS)		#Bradi2g25330.1(LRR-NBS)
A5	RG	#LOC_Os01g66510(RG)	#LOC_Os05g34550(RG)	Bradi2g57320.1	Bradi2g25190.1		Sb09g020570			#GRMZM2G147925_T01(RG)	#GRMZM2G110739_T01(RG)
A5	LRR	#LOC_Os01g65920(LRR)	#LOC_Os05g35110(LRR)	Bradi2g56920.1	Bradi2g24860.1	#Sb03g041770(LRR)	Sb09g020840	#GRMZM2G138176_T01(LRR)		#GRMZM2G153075_T02(LRR)
A5	LRR-Pkinase		#LOC_Os05g40050(LRR-Pkinase)				#Sb09g023480(LRR-Pkinase)			#GRMZM2G128315_T01(LRR-Pkinase)
A5	LRR-Pkinase		#LOC_Os05g40200(LRR-Pkinase)				#Sb09g023570(LRR-Pkinase)
A5	LRR-Pkinase	#LOC_Os01g60280(LRR-Pkinase)	#LOC_Os05g40270(LRR-Pkinase)	#Bradi2g53400.1(LRR-Pkinase)	#Bradi2g22140.1(LRR-Pkinase)	#Sb03g038090(LRR-Pkinase)	#Sb09g023620(LRR-Pkinase)			#GRMZM2G089461_T01(LRR-Pkinase)
A5	LRR-Pkinase		#LOC_Os05g40770(LRR-Pkinase)		#Bradi2g21990.1(LRR-Pkinase)
A5	RG		#LOC_Os05g41290(LRR-NBS)		#Bradi2g21360.1(NBS)		#Sb09g024125(LRR-NBS)
A5	LRR		#LOC_Os05g41540(LRR)							#GRMZM2G175870_T03(LRR)
A5	LRR	#LOC_Os01g52880(LRR)	#LOC_Os05g45430(LRR)	#Bradi2g48820.1(LRR)		#Sb03g033520(LRR)			#GRMZM2G166413_T01(LRR)
A5	LRR-Pkinase		#LOC_Os05g51740(LRR-Pkinase)				#Sb09g030870(LRR-Pkinase)
A5	RG		LOC_Os05g02130		Bradi2g37100.1		#Sb09g001370(RG)				GRMZM2G141922_T01
A5	RG		LOC_Os05g43240		Bradi2g20450.1		#Sb09g024950(RG)			GRMZM2G170625_T02
A5	LRR-Pkinase			#Bradi2g53420.1(LRR-Pkinase)	#Bradi2g22180.1(LRR-Pkinase)					#AC214817.3_FGT004(LRR-Pkinase)
A5	LRR			#Bradi2g05080.1(LRR)	#Bradi2g33930.1(LRR)					#GRMZM2G149201_T01(LRR)	#GRMZM2G151738_T01(LRR)
A5	LRR				#Bradi2g35490.1(LRR)		#Sb09g000440(LRR)
A5	RG						#Sb09g001260(RG)			GRMZM2G076329_T01
A5	RG						#Sb09g001340(RG)				GRMZM2G141859_T01
A5	RG						#Sb09g001360(RG)			GRMZM2G130699_T01
A5	LRR-NBS						#Sb09g020396(LRR-NBS)				#GRMZM2G047152_T01(NBS)
A5	LRR-NBS						#Sb09g020400(LRR-NBS)				#GRMZM2G017603_T01(NBS)
A5	LRR-Pkinase						#Sb09g023100(LRR-Pkinase)			#GRMZM2G095588_T01(LRR-Pkinase)
A5	WRKY						#Sb09g023500(WRKY)				#GRMZM2G034421_T01(WRKY)
A5	LRR						#Sb09g023940(LRR)			#GRMZM2G088861_T01(LRR)
A5	LRR-Pkinase						#Sb09g026090(LRR-Pkinase)			#GRMZM2G132212_T01(LRR-Pkinase)
A5	WRKY						#Sb09g028750(WRKY)				#GRMZM2G448605_T01(WRKY)
A5	WRKY						#Sb09g029050(WRKY)				#GRMZM2G063880_T01(WRKY)
A5	LRR						#Sb09g030470(LRR)			GRMZM2G167786_T01
A5	LRR						Sb09g021580			#GRMZM2G129247_T01(LRR)	GRMZM2G132868_T01
A5	LRR						Sb09g022040			#GRMZM2G353209_T01(LRR)	#GRMZM2G151536_T01(LRR)
A5	LRR	#LOC_Os01g02060(LRR)						#GRMZM2G166524_T02(LRR)
A5	LRR	#LOC_Os01g04720(LRR)		Bradi2g02700.1		Sb03g006620
A5	LRR-Pkinase	#LOC_Os01g07630(LRR-Pkinase)		#Bradi2g04420.1(LRR-Pkinase)		#Sb03g004450(LRR-Pkinase)		#GRMZM2G010693_T02(LRR-Pkinase)	#GRMZM2G067675_T01(LRR-Pkinase)
A5	LRR	#LOC_Os01g10320(LRR)		Bradi2g06210.1		Sb03g002660			#AC187157.4_FGT005(LRR)
A5	LRR	#LOC_Os01g11350(LRR)				Sb03g002050		#AC233853.1_FGT002(LRR)
A5	LRR-Pkinase	#LOC_Os01g12390(LRR-Pkinase)		#Bradi2g07330.1(LRR-Pkinase)				#GRMZM2G012861_T03(LRR-Pkinase)
A5	LRR-Pkinase	#LOC_Os01g13800(LRR-Pkinase)		#Bradi2g08350.1(LRR-Pkinase)		#Sb03g000350(LRR-Pkinase)			#GRMZM2G070520_T02(LRR-Pkinase)
A5	LRR-NBS	#LOC_Os01g15580(LRR-NBS)		#Bradi2g09480.1(LRR-NBS)
A5	LRR	#LOC_Os01g17250(LRR)		#Bradi2g10820.1(LRR)
A5	LRR-Pkinase	#LOC_Os01g33090(LRR-Pkinase)		#Bradi2g13790.1(LRR-Pkinase)		#Sb03g021850(LRR-Pkinase)
A5	RG	#LOC_Os01g34480(RG)		Bradi2g13450.1
A5	LRR-Pkinase	#LOC_Os01g39600(LRR-Pkinase)		Bradi2g41700.1(Pkinase)
A5	LRR	#LOC_Os01g41120(LRR)		#Bradi2g42480.1(LRR)		#Sb03g026730(LRR)
A5	LRR-Pkinase	#LOC_Os01g42294(LRR-Pkinase)		Bradi2g43110.1(Pkinase)		#Sb03g027400(LRR-Pkinase)			#GRMZM2G050548_T01(LRR-Pkinase)
A5	LRR	#LOC_Os01g43440(LRR)		#Bradi2g43940.1(LRR)		#Sb03g028355(LRR)		#GRMZM2G011401_T01(LRR)
A5	RG	#LOC_Os01g44260(RG)						#GRMZM2G026930_T01(RG)	#GRMZM2G013726_T01(RG)
A5	LRR	#LOC_Os01g45570(LRR)		Bradi2g45000.1		Sb03g029330
A5	LRR-Pkinase	#LOC_Os01g51400(LRR-Pkinase)		#Bradi2g48000.1(LRR-Pkinase)
A5	LRR-Pkinase	#LOC_Os01g52050(LRR-Pkinase)		#Bradi2g48280.1(LRR-Pkinase)		#Sb03g032990(LRR-Pkinase)			#GRMZM2G048294_T01(LRR-Pkinase)
A5	LRR	#LOC_Os01g54630(LRR)		#Bradi2g49920.1(LRR)		#Sb03g034690(LRR)		#AC203900.3_FGT006(LRR)
A5	NBS-TIR	#LOC_Os01g55530(NBS-TIR)		#Bradi2g50590.1(NBS)
A5	LRR-NBS	#LOC_Os01g57870(NBS)		#Bradi2g52150.1(LRR-NBS)		#Sb03g036800(LRR-NBS)		#GRMZM2G173647_T01(NBS-LRR)
A5	NBS	#LOC_Os01g58510(NBS)		#Bradi2g52430.1(NBS)
A5	LRR	#LOC_Os01g58520(RG)		#Bradi2g52440.1(LRR)		Sb03g037130		#GRMZM2G103135_T01(LRR)
A5	LRR	#LOC_Os01g59440(LRR)		#Bradi2g52890.1(LRR)		#Sb03g037580(LRR)		#GRMZM2G050375_T02(LRR)
A5	LRR-Pkinase	#LOC_Os01g60060(LRR-Pkinase)		#Bradi2g53280.1(LRR-Pkinase)		#Sb03g037960(LRR-Pkinase)		AC193379.3_FGT001(Pkinase)
A5	LRR-Pkinase	#LOC_Os01g60670(LRR-Pkinase)		#Bradi2g53540.1(LRR-Pkinase)		#Sb03g038240(LRR-Pkinase)		#GRMZM2G145753_T01(LRR-Pkinase)
A5	WRKY	#LOC_Os01g61080(WRKY)		#Bradi2g53760.1(WRKY)		#Sb03g038510(WRKY)
A5	RG	#LOC_Os01g63690(RG)		Bradi2g55310.1		#Sb03g040300(RG)		GRMZM2G003682_T01	GRMZM2G123394_T01
A5	LRR-Pkinase	#LOC_Os01g65650(LRR-Pkinase)		#Bradi2g56750.1(LRR-Pkinase)		#Sb03g041570(LRR-Pkinase)		#GRMZM2G167253_T01(LRR-Pkinase)
A5	LRR-Pkinase	#LOC_Os01g68870(LRR-Pkinase)		#Bradi2g58780.1(LRR-Pkinase)		#Sb03g043820(LRR-Pkinase)		#GRMZM2G447447_T01(LRR-Pkinase)
A5	LRR-NBS	#LOC_Os01g70080(NBS)		#Bradi2g59310.1(NBS)		#Sb03g044400(LRR-NBS)
A5	LRR-Pkinase	#LOC_Os01g72990(LRR-Pkinase)		#Bradi2g62790.1(LRR-Pkinase)
A5	LRR-Pkinase	LOC_Os01g04230(Pkinase)		Bradi2g02290.1(Pkinase)		Sb03g007030(Pkinase)		#GRMZM2G309897_T01(LRR-Pkinase)
A5	LRR	LOC_Os01g07880		Bradi2g04590.1		Sb03g004290		#GRMZM2G039828_T01(LRR)	#GRMZM2G171912_T01(LRR)
A5	LRR	LOC_Os01g11370		Bradi2g06800.1		Sb03g002030		#GRMZM2G305060_T01(LRR)
A5	RG	LOC_Os01g16714		Bradi2g10300.1		#Sb03g010910(RG)			#GRMZM2G019515_T01(RG)
A5	LRR-Pkinase	LOC_Os01g48390(Pkinase)		#Bradi2g46370.1(LRR-Pkinase)				GRMZM2G078926_T01(Pkinase)	#GRMZM2G075269_T01(LRR-Pkinase)
A5	RG	LOC_Os01g53200		Bradi2g48980.1		#Sb03g033730(RG)			GRMZM2G017193_T01
A5	LysM	LOC_Os01g53840(Pkinase)		Bradi2g49400.1(Pkinase)		#Sb03g034160(LysM-Pkinase)
A5	LRR	LOC_Os01g63420						#GRMZM2G125411_T01(LRR)
A5	LRR	LOC_Os01g64030		Bradi2g55580.1		Sb03g040540		#GRMZM2G060276_T01(LRR)
A5	LysM			#Bradi2g51850.1(LysM)					GRMZM2G135244_T01
A5	LRR-NBS			#Bradi2g52840.1(LRR-NBS)		#Sb03g037540(LRR-NBS)
A5	LRR-Pkinase			#Bradi2g61250.1(LRR-Pkinase)		#Sb03g046350(LRR-Pkinase)		#GRMZM2G138338_T01(LRR-Pkinase)	#GRMZM2G059117_T01(LRR-Pkinase)
A5	RG			Bradi2g51540.1		#Sb03g036170(RG)
A5	LRR					#Sb03g005090(LRR)		#GRMZM2G062576_T01(LRR)
A5	LRR-Pkinase					#Sb03g005740(LRR-Pkinase)		#GRMZM2G463574_T01(LRR-Pkinase)
A5	LRR-Pkinase					#Sb03g005930(LRR-Pkinase)			#GRMZM2G123314_T01(LRR-Pkinase)
A5	NBS					#Sb03g013510(NBS)		#GRMZM2G091088_T01(NBS)
A5	LRR-Pkinase					#Sb03g025880(LRR-Pkinase)		#GRMZM2G100911_T01(LRR-Pkinase)	#GRMZM2G165428_T01(LRR-Pkinase)
A5	WRKY					#Sb03g029920(WRKY)		#GRMZM2G408462_T01(WRKY)	#GRMZM2G411766_T01(WRKY)
A5	LRR-Pkinase					#Sb03g032680(LRR-Pkinase)			#GRMZM2G144923_T01(LRR)
A5	WRKY					#Sb03g032800(WRKY)		#GRMZM2G101405_T01(WRKY)
A5	LRR-NBS					#Sb03g033130(LRR-NBS)		#GRMZM2G116271_T01(NBS)
A5	LRR-Pkinase					#Sb03g034220(LRR-Pkinase)		#GRMZM2G177883_T01(LRR-Pkinase)
A5	NBS					#Sb03g037120(NBS)		#GRMZM2G178704_T01(NBS)
A5	WRKY					#Sb03g038170(WRKY)		#GRMZM2G382350_T01(WRKY)
A5	WRKY					#Sb03g038180(WRKY)		#GRMZM2G065290_T01(WRKY)
A5	LRR					#Sb03g047040(LRR)		#GRMZM2G174196_T02(LRR)
A5	RG					Sb03g001260		#GRMZM2G013045_T01(RG)
A5	LRR-Pkinase					Sb03g005901		#GRMZM2G463580_T01(LRR-Pkinase)
A5	LRR					Sb03g010000		#GRMZM2G132913_T01(LRR)
A5	LRR-Pkinase					Sb03g037965(Pkinase)		#GRMZM2G457361_T01(LRR-Pkinase)
A5	LRR					Sb03g047156		#GRMZM2G397948_T04(LRR)
A5	WRKY							#AC198725.4_FGT009(WRKY)	#GRMZM2G145554_T01(WRKY)
A5	WRKY							#GRMZM2G148087_T01(WRKY)	#GRMZM2G036703_T01(WRKY)
A5	LRR-Pkinase							#GRMZM2G465771_T01(LRR-Pkinase)	#AC218972.3_FGT004(LRR-Pkinase)

## Sheet: A4
Ancestor	Domain	Rice2	Rice4	Rice6	Brachy3	Brachy5	Brachy1	Sorghum4	Sorghum6	Sorghum10	Maize4	Maize5	Maize2	Maize10	Maize5'	Maize6	Maize9
A4	WRKY									#Sb10g004000(WRKY)							#GRMZM2G003551_T01(WRKY)
A4	RG			#LOC_Os06g41810(RG)													#GRMZM2G034069_T01(RG)
A4	LRR-Pkinase			#LOC_Os06g35200(LRR-Pkinase)			Bradi1g40980.1(Pkinase)			Sb10g021580(Pkinase)							#GRMZM2G046316_T01(LRR-Pkinase)
A4	LRR-Pkinase			LOC_Os06g09860(Pkinase)						Sb10g006480(Pkinase)							#GRMZM2G061257_T01(LRR-Pkinase)
A4	LRR-Pkinase			#LOC_Os06g03970(LRR-Pkinase)			#Bradi1g49950.1(LRR-Pkinase)			#Sb10g001970(LRR-Pkinase)							#GRMZM2G082855_T05(LRR-Pkinase)
A4	LRR-Pkinase			#LOC_Os06g04370(LRR-Pkinase)			#Bradi1g51630.1(LRR-Pkinase)			#Sb10g002300(LRR-Pkinase)							#GRMZM2G097313_T01(LRR-Pkinase)
A4	LRR			#LOC_Os06g13050(LRR)			#Bradi1g44770.1(LRR)			#Sb10g008560(LRR)							#GRMZM2G110289_T01(LRR)
A4	WRKY									#Sb10g025600(WRKY)							#GRMZM2G111711_T01(WRKY)
A4	LRR-Pkinase			#LOC_Os06g08690(LRR-Pkinase)						#Sb10g005850(LRR-Pkinase)							#GRMZM2G127990_T01(LRR-Pkinase)
A4	LRR						Bradi1g36750.1			Sb10g023420							#GRMZM2G140355_T01(LRR)
A4	LRR-Pkinase															#GRMZM2G349665_T04(LRR-Pkinase)	#GRMZM2G145720_T02(LRR-Pkinase)
A4	LRR-Pkinase			#LOC_Os06g38990(LRR-Pkinase)			#Bradi1g37190.1(LRR-Pkinase)			#Sb10g022910(LRR-Pkinase)							#GRMZM2G148702_T01(LRR-Pkinase)
A4	TIR			#LOC_Os06g09660(TIR)			Bradi1g46600.1			Sb10g006440							#GRMZM2G160005_T01(TIR)
A4	LRR			#LOC_Os06g40360(LRR)						Sb10g023670							#GRMZM2G171616_T01(LRR)
A4	LRR-Pkinase			#LOC_Os06g36270(LRR-Pkinase)			#Bradi1g37960.1(LRR-Pkinase)			#Sb10g022060(LRR-Pkinase)						#GRMZM2G449817_T01(LRR-Pkinase)	#GRMZM2G350918_T01(LRR-Pkinase)
A4	LRR			LOC_Os06g06050			Bradi1g49120.1			Sb10g003790							#GRMZM2G405203_T01(LRR)
A4	LRR-Pkinase			#LOC_Os06g08710(LRR-Pkinase)			#Bradi1g47100.1(LRR-Pkinase)			#Sb10g005860(LRR-Pkinase)							#GRMZM2G428370_T01(LRR-Pkinase)
A4	WRKY									#Sb10g003180(WRKY)							AC193630.3_FGT004
A4	LRR-Pkinase									#Sb10g005840(LRR-Pkinase)						#GRMZM2G012685_T01(LRR-Pkinase)
A4	LRR														#GRMZM2G000171_T02(LRR)	#GRMZM2G055413_T01(LRR)
A4	LRR														#GRMZM2G126161_T01(LRR)	#GRMZM2G100858_T01(LRR)
A4	LRR			#LOC_Os06g04820(LRR)			Bradi1g51290.1			Sb10g002720						#GRMZM2G168299_T01(LRR)
A4	LRR-Pkinase			#LOC_Os06g47650(LRR-Pkinase)			#Bradi1g33510.1(LRR-Pkinase)			#Sb10g028170(LRR-Pkinase)					#GRMZM2G177570_T01(LRR-Pkinase)	#GRMZM2G474777_T01(LRR-Pkinase)
A4	LRR									#Sb10g029260(LRR)						GRMZM2G082823_T01
A4	LySM			#LOC_Os06g10660(LysM)			#Bradi1g46200.1(LysM)			#Sb10g006860(LysM)
A4	LRR-NBS			#LOC_Os06g17880(LRR-NBS)						#Sb10g010680(NBS)
A4	LRR-Pkinase			#LOC_Os06g38970(LRR-Pkinase)			#Bradi1g37210.1(LRR-Pkinase)			#Sb10g022890(LRR-Pkinase)
A4	LRR			#LOC_Os06g46380(LRR)			Bradi1g32580.1			#Sb10g027180(LRR)
A4	LRR-Pkinase						#Bradi1g33480.1(LRR-Pkinase)			#Sb10g028200(LRR-Pkinase)					#GRMZM2G177535_T01(LRR-Pkinase)
A4	NBS			#LOC_Os06g48520(NBS)						#Sb10g028730(LRR-NBS)
A4	RG						#Bradi1g34050.1(RG)			#Sb10g028770(NBS)					#GRMZM2G454718_T01(NBS)
A4	LRR-Pkinase			#LOC_Os06g50340(LRR-Pkinase)			#Bradi1g30160.1(LRR-Pkinase)			#Sb10g030270(LRR-Pkinase)					#GRMZM2G300133_T01(LRR-Pkinase)
A4	LRR-NBS						#Bradi1g29560.1(LRR-NBS)			#Sb10g031050(LRR-NBS)
A4	RG			LOC_Os06g02590			#Bradi1g50630.1(RG)			Sb10g001380
A4	LRR-Pkinase						#Bradi1g31600.1(LRR-Pkinase)			Sb10g026340(Pkinase)
A4	LRR									Sb10g028630					#GRMZM2G477415_T01(LRR)
A4	RG									Sb10g031010					#GRMZM2G325653_T02(RG)
A4	LRR-NBS			#LOC_Os06g06390(LRR-NBS)			#Bradi1g48750.1(NBS)
A4	LRR-Pkinase			#LOC_Os06g10230(LRR-Pkinase)			#Bradi1g46450.1(LRR-Pkinase)
A4	LRR-Pkinase			#LOC_Os06g16330(LRR-Pkinase)	#Bradi3g56250.1(LRR-Pkinase)		#Bradi1g43690.1(LRR-Pkinase)	#Sb04g029170(LRR-Pkinase)
A4	RG			#LOC_Os06g44170(RG)			Bradi1g31020.1
A4	LRR			#LOC_Os06g47620(LRR)			Bradi1g33530.1
A4	LRR-Pkinase			LOC_Os06g42800(Pkinase)			#Bradi1g35480.1(LRR-Pkinase)
A4	WRKY								#Sb06g027290(WRKY)				#GRMZM2G024898_T01(WRKY)	#AC208110.2_FGT001(WRKY)
A4	LRR		#LOC_Os04g42620(RG)			#Bradi5g15010.1(LRR)			Sb06g021870					#AC226227.2_FGT003(LRR)
A4	LRR		LOC_Os04g42670			Bradi5g15050.1			Sb06g021890				#GRMZM2G045820_T01(LRR)	#AC226227.2_FGT006(LRR)
A4	LRR		#LOC_Os04g58080(LRR)						#Sb06g032910(LRR)					#GRMZM2G008583_T01(LRR)
A4	LRR-Pkinase		#LOC_Os04g48760(LRR-Pkinase)			#Bradi5g19020.1(LRR-Pkinase)			#Sb06g026090(LRR-Pkinase)				#GRMZM2G114276_T01(LRR-Pkinase)	#GRMZM2G016477_T01(LRR-Pkinase)
A4	WRKY								#Sb06g019710(WRKY)					#GRMZM2G031963_T01(WRKY)
A4	LRR-Pkinase		#LOC_Os04g38480(LRR-Pkinase)						#Sb06g018760(LRR-Pkinase)					#GRMZM2G043670_T01(LRR-Pkinase)
A4	LRR		#LOC_Os04g40080(LRR)			#Bradi5g13390.1(LRR)			#Sb06g020060(LRR)					#GRMZM2G065292_T01(LRR)
A4	RG								Sb06g029620					#GRMZM2G097841_T01(RG)
A4	LRR		LOC_Os04g32460			Bradi5g08680.1			Sb06g014420					#GRMZM2G137451_T01(LRR)
A4	LRR		#LOC_Os04g57430(LRR)						Sb06g032310					#GRMZM2G340084_T01(LRR)
A4	LRR-Pkinase		#LOC_Os04g52606(LRR-Pkinase)										GRMZM2G031536_T01(Pkinase)	GRMZM2G155837_T02(Pkinase)
A4	LySM		#LOC_Os04g48380(LysM)			#Bradi5g18870.1(LysM)			Sb06g025936					GRMZM2G424112_T01
A4	LRR-Pkinase		LOC_Os04g41030(Pkinase)			Bradi5g13960.1(Pkinase)			#Sb06g020750(LRR-Pkinase)				#GRMZM2G021619_T01(LRR-Pkinase)
A4	LRR-NBS		#LOC_Os04g43440(LRR-NBS)			#Bradi5g15560.1(LRR-NBS)			#Sb06g022540(NBS)				#GRMZM2G032602_T01(NBS-LRR)
A4	RG								Sb06g033180				#GRMZM2G051974_T01(RG)
A4	Pkinase		LOC_Os04g55620(Pkinase)			Bradi5g24060.1(Pkinase)							#GRMZM2G055844_T01(LRR-Pkinase)
A4	LRR		#LOC_Os04g51580(LRR)			#Bradi5g20880.1(LRR)			#Sb06g027760(LRR)				#GRMZM2G072518_T01(LRR)
A4	LRR-Pkinase		#LOC_Os04g52780(LRR-Pkinase)						#Sb06g028760(LRR-Pkinase)				#GRMZM2G080041_T01(LRR-Pkinase)
A4	LRR-Pkinase		#LOC_Os04g42700(LRR-Pkinase)			#Bradi5g15070.1(LRR-Pkinase)			#Sb06g021910(LRR-Pkinase)				#GRMZM2G082191_T01(LRR-Pkinase)
A4	LRR		#LOC_Os04g44110(LRR)			Bradi5g16000.1			Sb06g022860				#GRMZM2G387419_T02(LRR)
A4	LRR-Pkinase		#LOC_Os04g38910(LRR-Pkinase)			#Bradi5g12540.1(LRR-Pkinase)			Sb06g019120(Pkinase)				#GRMZM2G394321_T01(LRR-Pkinase)
A4	LRR-Pkinase		#LOC_Os04g57630(LRR-Pkinase)			#Bradi5g25790.1(LRR-Pkinase)			#Sb06g032520(LRR-Pkinase)				#GRMZM2G452142_T01(LRR-Pkinase)
A4	LRR-Pkinase		#LOC_Os04g52590(LRR-Pkinase)			#Bradi5g21860.1(LRR-Pkinase)			Sb06g028560(Pkinase)				GRMZM2G337532_T01(Pkinase)
A4	LRR	#LOC_Os02g49560(LRR)			Bradi3g56290.1			Sb04g029210				#GRMZM2G020799_T01(LRR)
A4	WRKY							#Sb04g030930(WRKY)			#GRMZM2G128402_T01(WRKY)	#GRMZM2G024505_T01(WRKY)
A4	LRR										#GRMZM2G146346_T01(LRR)	#GRMZM2G027439_T01(LRR)
A4	LRR							#Sb04g003090(LRR)				#GRMZM2G034550_T01(LRR)
A4	WRKY							#Sb04g009800(WRKY)			GRMZM2G038158_T01	#GRMZM2G048450_T01(WRKY)
A4	RG	#LOC_Os02g08420(RG)			Bradi3g06060.1			Sb04g005510				#GRMZM2G057328_T01(RG)
A4	LRR-Pkinase	#LOC_Os02g02490(LRR-Pkinase)						#Sb04g001210(LRR-Pkinase)				#GRMZM2G073396_T01(LRR-Pkinase)
A4	LRR							Sb04g006180				#GRMZM2G080111_T01(LRR)
A4	LRR-Pkinase	#LOC_Os02g41890(LRR-Pkinase)			#Bradi3g49370.1(LRR-Pkinase)			#Sb04g026660(LRR-Pkinase)				#GRMZM2G080537_T01(LRR-Pkinase)
A4	LRR	#LOC_Os02g38040(LRR)			#Bradi3g47570.1(LRR)			#Sb04g024650(LRR)				#GRMZM2G092672_T02(LRR)
A4	LRR				Bradi3g05580.1			Sb04g005020				#GRMZM2G098904_T02(LRR)
TIR	TIR	#LOC_Os02g04810(TIR)			Bradi3g03410.1			Sb04g003240				#GRMZM2G102845_T01(TIR)
A4	LRR-Pkinase	#LOC_Os02g09740(LRR-Pkinase)			#Bradi3g06590.1(LRR-Pkinase)			#Sb04g006110(LRR-Pkinase)				#GRMZM2G103070_T02(LRR-Pkinase)
A4	LRR							Sb04g008475				#GRMZM2G135862_T01(LRR)
A4	LRR	#LOC_Os02g10860			Bradi3g07540.1			Sb04g007060				#GRMZM2G137046_T01(LRR)
A4	LRR										#GRMZM2G079817_T01(LRR)	#GRMZM2G148301_T01(LRR)
A4	LRR	#LOC_Os02g03580(LRR)			Bradi3g02730.1			Sb04g002360			#GRMZM2G019106_T01(LRR)	#GRMZM2G153144_T01(LRR)
A4	LySM	#LOC_Os02g53000(LysM)						#Sb04g034400(LysM)				#GRMZM2G154301_T01(lysM)
A4	LRR-Pkinase	#LOC_Os02g02140(LRR-Pkinase)			#Bradi3g01230.1(LRR-Pkinase)			#Sb04g000920(LRR-Pkinase)				#GRMZM2G168603_T01(LRR-Pkinase)
A4	LRR							#Sb04g008460(LRR)				#GRMZM2G174128_T01(LRR)
A4	LRR-Pkinase							#Sb04g008110(LRR-Pkinase)				#GRMZM2G176206_T01(LRR-Pkinase)
A4	LRR	#LOC_Os02g55140			Bradi3g54020.1			Sb04g035840				#GRMZM2G178958_T01(LRR)
A4	LRR-Pkinase							#Sb04g006470(LRR-Pkinase)				#GRMZM2G306771_T01(LRR-Pkinase)
A4	LRR-Pkinase	#LOC_Os02g07960(Pkinase)			#Bradi3g05670.1(LRR-Pkinase)			#Sb04g005115(LRR-Pkinase)			#GRMZM2G020986_T01(LRR)	#GRMZM2G335638_T01(LRR-Pkinase)
A4	LRR-Pkinase	#LOC_Os02g05930(LRR-Pkinase)			#Bradi3g04190.1(LRR)			#Sb04g003810(LRR-Pkinase)				#GRMZM2G404293_T01(LRR-Pkinase)
A4	RG	#LOC_Os02g37080(RG)			Bradi3g47060.1			Sb04g024150				#GRMZM2G444643_T01(RG)
A4	LRR-Pkinase				Bradi3g05540.1(Pkinase)			#Sb04g004970(LRR-Pkinase)			GRMZM2G353659_T01(Pkinase)	#GRMZM2G447989_T01(LRR-Pkinase)
A4	LRR-Pkinase	#LOC_Os02g53720(Pkinase)						#Sb04g034820(LRR-Pkinase)				#GRMZM2G463904_T03(LRR-Pkinase)
A4	RG	#LOC_Os02g01270			#Bradi3g00430.1(RG)			Sb04g000380			GRMZM2G312301_T01	GRMZM2G002961_T01
A4	LySM	#LOC_Os02g45750(Pkinase)			Bradi3g51790.1(Pkinase)			#Sb04g031780(LysM-Pkinase)				GRMZM2G022645_T01(Pkinase)
A4	WRKY							#Sb04g005530(WRKY)				GRMZM2G075845_T01
A4	RG	#LOC_Os02g09780(RG)			Bradi3g06630.1			Sb04g006140				GRMZM2G139650_T01
A4	LRR	#LOC_Os02g43250(LRR-Pkinase)			#Bradi3g50190.1(LRR)			#Sb04g033410(LRR)			#GRMZM2G065021_T01(LRR)
A4	LRR	#LOC_Os02g42412(LRR)			#Bradi3g49690.1(LRR)			#Sb04g027000(LRR)			#GRMZM2G078092_T01(LRR)
A4	RG				Bradi3g54970.1			Sb04g036770			#GRMZM2G099420_T01(RG)
A4	LRR-Pkinase							#Sb04g009110(LRR-Pkinase)			#GRMZM2G100234_T01(LRR-Pkinase)
A4	LRR	#LOC_Os02g13640(LRR)			#Bradi3g08770.1(LRR)			#Sb04g008200(LRR)			#GRMZM2G109731_T01(LRR)
A4	LRR	#LOC_Os02g06520			Bradi3g04560.1			Sb04g004190			#GRMZM2G119932_T01(LRR)
A4	LRR-Pkinase							#Sb04g001470(LRR-Pkinase)			#GRMZM2G322348_T01(LRR-Pkinase)
A4	LRR							#Sb04g003870(LRR)			#GRMZM2G410963_T01(LRR)
A4	WRKY							#Sb04g033240(WRKY)			#GRMZM2G416018_T01(WRKY)
A4	LRR-Pkinase							#Sb04g003820(LRR-Pkinase)			#GRMZM2G451007_T01(LRR-Pkinase)
A4	LRR-Pkinase		#LOC_Os04g04330(LRR-Pkinase)			#Bradi5g01210.1(LRR-Pkinase)			#Sb06g001310(LRR-Pkinase)
A4	LRR		#LOC_Os04g42470(LRR)		#Bradi3g48630.1(LRR)	#Bradi5g14870.1(LRR)			#Sb06g021780(LRR)
A4	LRR-NBS		#LOC_Os04g43340(NBS)						#Sb06g022370(LRR-NBS)
A4	WRKY		#LOC_Os04g51560(WRKY)			#Bradi5g20700.1(WRKY)			#Sb06g027710(WRKY)
A4	LRR-Pkinase		#LOC_Os04g58700(LRR-Pkinase)			Bradi5g26770.1(Pkinase)			#Sb06g033400(LRR-Pkinase)
A4	RG		#LOC_Os04g03980(RG)						Sb06g001210
A4	RG		#LOC_Os04g36680(RG)			Bradi5g11200.1			Sb06g017770
A4	LRR		#LOC_Os04g46350(LRR)			Bradi5g17570.1			Sb06g024480
A4	LRR-Pkinase				#Bradi3g46750.1(LRR-Pkinase)	#Bradi5g12230.1(LRR-Pkinase)
A4	NBS		#LOC_Os04g46300(NBS)			#Bradi5g17530.1(NBS)
A4	LRR		#LOC_Os04g48070(LRR)			Bradi5g18720.1
A4	RG		#LOC_Os04g53850(RG)			Bradi5g22830.1
A4	LRR-Pkinase	#LOC_Os02g05920(LRR-Pkinase)			#Bradi3g04280.1(LRR)
A4	LRR-Pkinase	#LOC_Os02g05950(LRR-Pkinase)			#Bradi3g04210.1(LRR-Pkinase)
A4	LRR-NBS	#LOC_Os02g09790(NBS)						#Sb04g006150(LRR-NBS)
A4	Pkinase	#LOC_Os02g09960(Pkinase)			Bradi3g06770.1(Pkinase)			#Sb04g006280(LysM-Pkinase)
A4	LRR-Pkinase	#LOC_Os02g10110(LRR-Pkinase)			Bradi3g06990.1(Pkinase)			#Sb04g006475(LRR-Pkinase)
A4	RG	#LOC_Os02g10350(RG)			Bradi3g07150.1
A4	LRR	#LOC_Os02g10700(LRR)			Bradi3g07400.1		#Bradi1g36530.1(LRR)	#Sb04g006870(LRR)
A4	LRR-NBS	#LOC_Os02g10900(NBS)			#Bradi3g07580.1(LRR-NBS)			#Sb04g007100(LRR-NBS)
A4	LRR-Pkinase	#LOC_Os02g14120(LRR-Pkinase)			#Bradi3g09060.1(LRR-Pkinase)			#Sb04g008570(LRR-Pkinase)
A4	LRR	#LOC_Os02g17990(LRR)			Bradi3g10360.1			#Sb04g011030(LRR)
A4	LRR-Pkinase	#LOC_Os02g18320(LRR-Pkinase)						Sb04g011060(Pkinase)
A4	LRR	#LOC_Os02g39100(LRR)			#Bradi3g48060.1(LRR)			#Sb04g025240(LRR)
A4	LRR	#LOC_Os02g40260(LRR)			#Bradi3g48780.1(LRR)			Sb04g026020
A4	LRR	#LOC_Os02g45250(LRR)			Bradi3g51540.1
A4	LRR	#LOC_Os02g58030(LRR)			#Bradi3g56760.1(LRR)			#Sb04g038010(LRR)
A4	LRR-Pkinase				#Bradi3g04180.1(LRR-Pkinase)			#Sb04g003800(LRR-Pkinase)

## Sheet: A7
Ancestor	Domain	Rice3	Rice7	Rice10	Brachy1	Brachy1'	Brachy3	Sorghum1	Sorghum2	Sorghum1'	Maize1	Maize5	Maize9	Maize2	Maize7	Maize1'	Maize5'	Maize9'
A7	NBS			#LOC_Os10g34580(NBS)			Bradi3g29390.1										#GRMZM2G006246_T01(NBS)
A7	NBS									Sb01g026646							#GRMZM2G012926_T02(NBS)
A7	LRR-NBS									#Sb01g026643(LRR-NBS)							#GRMZM2G012933_T01(NBS)
A7	LysM			#LOC_Os10g34420(LysM)			#Bradi3g29280.1(LysM)			#Sb01g018900(LysM)						#GRMZM2G113781_T01(LysM)	#GRMZM2G048559_T01(LysM)
A7	LRR-Pkinase			#LOC_Os10g33040(LRR-Pkinase)			#Bradi3g28380.1(LRR-Pkinase)										#GRMZM2G112309_T01(LRR-Pkinase)
A7	LRR									#Sb01g019680(LRR)							#GRMZM2G412373_T01(LRR)
A7	LRR									#Sb01g022050(LRR)							#GRMZM2G466835_T01(LRR)
A7	LRR									Sb01g030770						#GRMZM2G353553_T01(LRR)
A7	WRKY							#Sb01g007480(WRKY)			#GRMZM2G008029_T01(WRKY)
A7	LRR-Pkinase	#LOC_Os03g05140(LRR-Pkinase)			#Bradi1g75430.1(LRR-Pkinase)			#Sb01g047250(LRR-Pkinase)			#GRMZM2G009818_T01(LRR-Pkinase)		#GRMZM2G438840_T01(LRR-Pkinase)
A7	LRR-Pkinase	#LOC_Os03g21510(LRR-Pkinase)	#LOC_Os07g48310(LRR-Pkinase)		#Bradi1g63350.1(LRR-Pkinase)	#Bradi1g17620.1(LRR-Pkinase)		#Sb01g036290(LRR-Pkinase)	#Sb02g043090(LRR-Pkinase)		#GRMZM2G016480_T01(LRR-Pkinase)				#GRMZM2G080270_T01(LRR-Pkinase)
A7	WRKY	#LOC_Os03g53050(WRKY)			#Bradi1g09170.1(WRKY)			#Sb01g008550(WRKY)			#GRMZM2G018487_T02(WRKY)	#GRMZM2G147880_T01(WRKY)
A7	LRR				Bradi1g01530.1			Sb01g001040			#GRMZM2G021742_T01(LRR)
A7	LRR-Pkinase	LOC_Os03g50450(Pkinase)			Bradi1g11430.1(Pkinase)			Sb01g010290(Pkinase)			#GRMZM2G023110_T01(LRR-Pkinase)	GRMZM2G150448_T01(Pkinase)
A7	LRR-Pkinase	#LOC_Os03g21230(LRR-Pkinase)			#Bradi1g63550.1(LRR-Pkinase)			#Sb01g036470(LRR-Pkinase)			#GRMZM2G023715_T02(LRR-Pkinase)
A7	RG	#LOC_Os03g03700(RG)			Bradi1g76500.1			#Sb01g048500(RG)			#GRMZM2G032219_T02(RG)
A7	LRR-NBS							#Sb01g036730(LRR-NBS)			#GRMZM2G033533_T01(NBS-LRR)
A7	LRR-Pkinase	#LOC_Os03g12730(LRR-Pkinase)			#Bradi1g69100.1(LRR-Pkinase)			#Sb01g041950(LRR-Pkinase)			#GRMZM2G043584_T01(LRR-Pkinase)
A7	WRKY				#Bradi1g14300.1(WRKY)			#Sb01g014180(WRKY)			#GRMZM2G070211_T01(WRKY)
A7	LRR	#LOC_Os03g58110(LRR)	#LOC_Os07g07990(LRR)		#Bradi1g05600.1(LRR)	#Bradi1g55720.1(LRR)		#Sb01g005300(LRR)	#Sb02g004260(LRR)		#GRMZM2G070322_T01(LRR)			#GRMZM2G176394_T01(LRR)
A7	LRR-Pkinase				#Bradi1g07180.1(LRR-Pkinase)			#Sb01g006690(LRR-Pkinase)			#GRMZM2G072569_T01(LRR-Pkinase)
A7	LRR	#LOC_Os03g11340(LRR)			#Bradi1g70280.1(LRR)			#Sb01g043160(LRR)			#GRMZM2G107872_T01(LRR)
A7	LRR-Pkinase	#LOC_Os03g16010(LRR-Pkinase)			#Bradi1g67050.1(LRR-Pkinase)			#Sb01g040010(LRR-Pkinase)			#GRMZM2G109823_T01(LRR-Pkinase)		#GRMZM2G479243_T01(LRR-Pkinase)
A7	LRR-Pkinase	#LOC_Os03g21730(LRR-Pkinase)			#Bradi1g63200.1(LRR-Pkinase)			#Sb01g036160(LRR-Pkinase)			#GRMZM2G119850_T01(LRR-Pkinase)
A7	LysM	#LOC_Os03g49250(LysM)			Bradi1g11690.1			#Sb01g011060(LysM)			#GRMZM2G123128_T01(LysM)
A7	LRR-NBS	#LOC_Os03g14900(LRR-NBS)			#Bradi1g67840.1(LRR-NBS)			#Sb01g040830(LRR-NBS)			#GRMZM2G136513_T01(NBS-LRR)
A7	LRR-Pkinase										#GRMZM2G137788_T01(LRR-Pkinase)	#GRMZM2G158359_T01(LRR-Pkinase)
A7	LRR	LOC_Os03g43390			Bradi1g14250.1						#GRMZM2G141332_T01(LRR)
A7	RG	#LOC_Os03g15750(RG)			Bradi1g67260.1			Sb01g040200			#GRMZM2G151521_T01(RG)		#GRMZM2G083427_T04(RG)
A7	LRR-Pkinase							#Sb01g008425(LRR-Pkinase)			#GRMZM2G155312_T02(LRR-Pkinase)
A7	LRR	#LOC_Os03g13614(LRR)			Bradi1g68560.1			Sb01g041480			#GRMZM2G157177_T01(LRR)
A7	WRKY				#Bradi1g05350.1(WRKY)						#GRMZM2G164082_T01(WRKY)
A7	LysM										#GRMZM2G180023_T01(Pkinase-lysM)		#GRMZM2G091621_T01(Pkinase-lysM)
A7	LRR	#LOC_Os03g43650(LRR)			#Bradi1g14050.1(LRR)			#Sb01g013940(LRR)			#GRMZM2G341410_T01(LRR)
A7	LRR-Pkinase	#LOC_Os03g03570(LRR-Pkinase)			#Bradi1g76660.1(LRR-Pkinase)			#Sb01g048690(LRR-Pkinase)		Sb01g021340	#GRMZM2G371137_T01(LRR-Pkinase)
A7	LysM							#Sb01g048100(LysM)			#GRMZM2G410991_T02(lysM)
A7	LRR	#LOC_Os03g03550(LRR)						Sb01g048710			#GRMZM2G428184_T01(LRR)
A7	LRR										GRMZM2G038015_T01		#GRMZM2G066734_T01(LRR)
A7	LRR-NBS	#LOC_Os03g40194(LRR-NBS)			Bradi1g15070.1			Sb01g015110			GRMZM2G074193_T01	GRMZM2G045192_T02
A7	WRKY							#Sb01g007570(WRKY)			GRMZM2G143204_T03
A7	RG				#Bradi1g04470.1(RG)			Sb01g004120			GRMZM2G402765_T01
A7	RG	#LOC_Os03g06654(RG)									GRMZM2G480386_T01
A7	LRR		LOC_Os07g05470			#Bradi1g58340.1(LRR)			#Sb02g002940(LRR)						#GRMZM2G012031_T01(LRR)
A7	LRR-Pkinase		#LOC_Os07g41140(LRR-Pkinase)			#Bradi1g22200.1(LRR-Pkinase)			#Sb02g038600(LRR-Pkinase)						#GRMZM2G017409_T01(LRR-Pkinase)
A7	LRR-NBS		#LOC_Os07g29820(LRR-NBS)			#Bradi1g27760.1(LRR-NBS)			#Sb02g033350(LRR-NBS)						#GRMZM2G028713_T01(NBS-LRR)
A7	LRR								Sb02g009080						#GRMZM2G037882_T01(LRR)
A7	LRR-NBS								#Sb02g008890(LRR-NBS)						#GRMZM2G038388_T01(NBS)
A7	LRR-Pkinase		#LOC_Os07g07230(LRR-Pkinase)			#Bradi1g56540.1(LRR-Pkinase)			#Sb02g003860(LRR-Pkinase)						#GRMZM2G075268_T02(LRR)
A7	LRR								Sb02g043620						#GRMZM2G077124_T01(LRR)
A7	LRR-Pkinase		#LOC_Os07g43350(LRR-Pkinase)			#Bradi1g20750.1(LRR-Pkinase)								#GRMZM2G162781_T01(LRR-Pkinase)	#GRMZM2G081857_T01(LRR-Pkinase)
A7	LRR-Pkinase		#LOC_Os07g01710(LRR-Pkinase)			#Bradi1g59360.1(LRR-Pkinase)			#Sb02g000750(LRR-Pkinase)						#GRMZM2G120574_T01(LRR-Pkinase)
A7	LRR-Pkinase		#LOC_Os07g42626(LRR-Pkinase)			#Bradi1g21040.1(LRR-Pkinase)			#Sb02g039370(LRR-Pkinase)						#GRMZM2G121573_T02(LRR-Pkinase)
A7	NBS								Sb02g001240						#GRMZM2G128693_T01(NBS)
A7	RG					Bradi1g22280.1			#Sb02g038530(RG)						#GRMZM2G131243_T01(RG)
A7	LRR								#Sb02g000640(LRR)						#GRMZM2G135808_T01(LRR)
A7	LRR-Pkinase	#LOC_Os03g56270(LRR-Pkinase)	#LOC_Os07g04190(LRR-Pkinase)			#Bradi1g57900.1(LRR-Pkinase)			#Sb02g002450(LRR-Pkinase)						#GRMZM2G141517_T01(LRR-Pkinase)
A7	LRR		#LOC_Os07g31840(LRR)			#Bradi1g26830.1(LRR)			Sb02g034070						#GRMZM2G163138_T01(LRR)
A7	LRR-Pkinase		#LOC_Os07g31500(LRR-Pkinase)			#Bradi1g26900.1(LRR-Pkinase)			#Sb02g033810(LRR-Pkinase)					#GRMZM2G172429_T01(LRR-Pkinase)	#GRMZM2G313643_T01(LRR-Pkinase)
A7	LRR		#LOC_Os07g38130(LRR)			#Bradi1g24230.1(LRR)			#Sb02g036750(LRR)					#GRMZM2G099295_T01(LRR)	#GRMZM2G333980_T01(LRR)
A7	LRR-Pkinase		#LOC_Os07g40630(LRR-Pkinase)			#Bradi1g22650.1(LRR-Pkinase)			#Sb02g038310(LRR-Pkinase)						#GRMZM2G356076_T01(LRR-Pkinase)
A7	LRR-NBS-WRKY								#Sb02g008880(LRR-NBS-WRKY)						#GRMZM2G382273_T01(NBS-LRR)
A7	LRR-NBS								#Sb02g033340(LRR-NBS)						#GRMZM2G397557_T01(NBS-LRR)
A7	WRKY		#LOC_Os07g39480(WRKY)			#Bradi1g23340.1(WRKY)			#Sb02g037660(WRKY)					#GRMZM2G130854_T01(WRKY)	#GRMZM2G398506_T01(WRKY)
A7	LRR-Pkinase		#LOC_Os07g10630(LRR-Pkinase)			#Bradi1g54280.1(LRR-Pkinase)			#Sb02g006190(LRR-Pkinase)					#GRMZM2G073928_T01(LRR-Pkinase)	#GRMZM2G432642_T02(LRR-Pkinase)
A7	LRR		#LOC_Os07g33670(LRR)			#Bradi1g26060.1(LRR)			Sb02g034920					#GRMZM2G426556_T01(LRR)	#GRMZM2G451672_T03(LRR)
A7	LRR-Pkinase													#GRMZM2G128109_T01(LRR-Pkinase)	GRMZM2G409128_T01
A7	LRR		#LOC_Os07g44950(LRR)						Sb02g041070					#GRMZM2G060109_T01(LRR)
A7	RG		#LOC_Os07g11010(RG)			Bradi1g54080.1			Sb02g006370					GRMZM2G150608_T01
A7	LRR	#LOC_Os03g08610(LRR)			#Bradi1g72340.1(LRR)			Sb01g044920					#GRMZM2G028643_T01(LRR)
A7	LRR	#LOC_Os03g04270(LRR)			Bradi1g76050.1			Sb01g047960					#GRMZM2G126745_T01(LRR)
A7	LRR							Sb01g036120					#GRMZM2G151295_T03(LRR)
A7	LRR-Pkinase	#LOC_Os03g20450(LRR-Pkinase)						#Sb01g036930(LRR-Pkinase-Ser/Thr)					#GRMZM2G161664_T01(LRR-Pkinase)
A7	WRKY	#LOC_Os03g33012(WRKY)											#GRMZM2G171428_T01(WRKY)
A7	LRR-Pkinase	#LOC_Os03g08550(LRR-Pkinase)						#Sb01g045010(LRR-Pkinase)					#GRMZM2G330907_T01(LRR-Pkinase)
A7	WRKY	#LOC_Os03g55164(WRKY)			#Bradi1g07980.1(WRKY)			Sb01g007490				#GRMZM2G089696_T01(WRKY)
A7	RG	LOC_Os03g60380			Bradi1g03910.1			Sb01g003480				#GRMZM2G107076_T01(RG)
A7	LRR-Pkinase	#LOC_Os03g51440(LRR-Pkinase)			#Bradi1g10260.1(LRR-Pkinase)			#Sb01g009670(LRR-Pkinase)				#GRMZM2G160619_T01(LRR-Pkinase)
A7	LRR-Pkinase							Sb01g015600				#GRMZM2G178753_T01(LRR-Pkinase)
A7	LRR-Pkinase			#LOC_Os10g25090(LRR-Pkinase)						#Sb01g024160(LRR-Pkinase)
A7	LRR-Pkinase			#LOC_Os10g02500(LRR-Pkinase-Ser/Thr)			#Bradi3g21400.1(LRR-Pkinase)			#Sb01g026940(LRR-Pkinase)
A7	LRR			#LOC_Os10g42190(LRR)			#Bradi3g33990.1(LRR)			#Sb01g028430(LRR)
A7	RG			LOC_Os10g31770			#Bradi3g27850.1(RG)			Sb01g027640
A7	LRR-Pkinase		#LOC_Os07g05190(LRR-Pkinase)			#Bradi1g58260.1(LRR-Pkinase)			#Sb02g002820(LRR-Pkinase)
A7	LRR-Pkinase		#LOC_Os07g05740(LRR-Pkinase)			#Bradi1g58460.1(LRR-Pkinase)			#Sb02g003080(LRR-Pkinase-Ser/Thr)
A7	LRR-NBS		#LOC_Os07g08890(LRR-NBS)			#Bradi1g55080.1(LRR-NBS)			#Sb02g004900(NBS)
A7	LRR		#LOC_Os07g48180(LRR)			Bradi1g17700.1			Sb02g042990
A7	LRR-Pkinase	#LOC_Os03g57780(LRR-Pkinase)			#Bradi1g06100.1(LRR-Pkinase)			#Sb01g005560(LRR-Pkinase)
A7	LRR-Pkinase	#LOC_Os03g54900(LRR-Pkinase)			#Bradi1g08240.1(LRR-Pkinase)			#Sb01g007680(LRR-Pkinase)
A7	LRR-Pkinase	#LOC_Os03g50810(LRR-Pkinase)						#Sb01g010110(LRR-Pkinase)
A7	LRR	LOC_Os03g44260						#Sb01g013570(LRR)
A7	LRR-NBS	#LOC_Os03g36920(LRR-NBS)						#Sb01g016510(LRR-NBS)
A7	LRR	#LOC_Os03g32580(LRR)			#Bradi1g15850.1(LRR)			#Sb01g031820(LRR)
A7	LRR	#LOC_Os03g32180(LRR)						#Sb01g031930(LRR)
A7	WRKY				#Bradi1g16120.1(WRKY)			#Sb01g032120(WRKY)
A7	LRR-Pkinase	#LOC_Os03g27990(LRR-Pkinase)			#Bradi1g60400.1(LRR-Pkinase)			#Sb01g033190(LRR-Pkinase)
A7	LRR-Pkinase	#LOC_Os03g18630(LRR-Pkinase)			#Bradi1g65110.1(LRR-Pkinase)			#Sb01g038140(LRR-Pkinase)
A7	LRR-Pkinase	#LOC_Os03g12250(LRR-Pkinase)			#Bradi1g69550.1(LRR-Pkinase)			#Sb01g042480(LRR-Pkinase)
A7	LRR	#LOC_Os03g11360(LRR)			#Bradi1g70250.1(LRR)			#Sb01g043120(LRR)
A7	LRR	#LOC_Os03g56370(LRR)			Bradi1g07120.1			Sb01g006610
A7	LRR-Pkinase	LOC_Os03g53250(Pkinase)			#Bradi1g08980.1(LRR-Pkinase)			Sb01g008430(Pkinase)
A7	NBS			#LOC_Os10g07978(NBS)			#Bradi3g22520.1(NBS)
A7	LRR			#LOC_Os10g31790(LRR)			#Bradi3g27860.1(LRR)
A7	LRR		#LOC_Os07g41694(LRR)			#Bradi1g21790.1(LRR)
A7	LRR-Pkinase		#LOC_Os07g37810(LRR-Pkinase)			#Bradi1g24570.1(LRR-Pkinase)
A7	LRR-NBS		#LOC_Os07g29810(LRR-NBS)			#Bradi1g27770.1(LRR-NBS)
A7	LRR		#LOC_Os07g01550(LRR)			#Bradi1g59430.1(LRR)
A7	RG		#LOC_Os07g25540(RG)			Bradi1g28970.1
A7	WRKY	#LOC_Os03g20550(WRKY)			#Bradi1g63910.1(WRKY)
A7	LRR	#LOC_Os03g12160(LRR)			#Bradi1g69590.1(LRR)
A7	LysM	#LOC_Os03g04110(LysM)			#Bradi1g76180.1(LysM)
A7	LRR-Pkinase	#LOC_Os03g56250(LRR-Pkinase)			Bradi1g07200.1(Pkinase)
A7	LRR	#LOC_Os03g21800(LRR)			Bradi1g63170.1
A7	LRR	#LOC_Os03g07450(LRR)			Bradi1g73190.1

## Sheet: A8
Ancestor	Domain	Rice8	Rice9	Brachy3	Brachy4	Sorghum7	Sorghum2	Maize1	Maize4	Maize6	Maize10	Maize2	Maize7
A8	LRR	#LOC_Os08g42840(LRR)		#Bradi3g41810.1(LRR)		#Sb07g025500(LRR)
A8	LRR		#LOC_Os09g31450(LRR)		#Bradi4g33790.1(LRR)		#Sb02g028440(LRR)						#GRMZM2G038051_T01(LRR)
A8	LRR	#LOC_Os08g40090(LRR)		#Bradi3g40110.1(LRR)		#Sb07g027580(LRR)		#GRMZM2G055992_T01(LRR)
A8	LRR-Pkinase	#LOC_Os08g39590(LRR-Pkinase)		#Bradi3g39910.1(LRR-Pkinase)		#Sb07g027840(LRR-Pkinase)		#AC234203.1_FGT002(LRR-Pkinase)
A8	LRR	#LOC_Os08g39550(LRR)				#Sb07g027860(LRR)
A8	LRR-Pkinase	#LOC_Os08g38560(LRR-Pkinase)	#LOC_Os09g30190(LRR-Pkinase)	#Bradi3g39150.1(LRR-Pkinase)	#Bradi4g33160.1(LRR-Pkinase)	#Sb07g028670(LRR-Pkinase)	#Sb02g027710(LRR-Pkinase)					#AC233861.1_FGT001(LRR-Pkinase)	#GRMZM2G149051_T01(LRR-Pkinase)
A8	LRR-Pkinase	#LOC_Os08g34640(LRR-Pkinase)		#Bradi3g37210.1(LRR-Pkinase)		#Sb07g021950(LRR-Pkinase)		#GRMZM2G428554_T01(LRR-Pkinase)	#GRMZM2G011806_T01(LRR-Pkinase)
A8	LRR-NBS				#Bradi4g28180.1(LRR-NBS)								#GRMZM2G381802_T01(NBS-LRR)
A8	LRR											#GRMZM2G034113_T02(LRR)	#GRMZM2G041462_T01(LRR)
A8	LRR											#GRMZM2G037910_T01(LRR)	#GRMZM2G043600_T01(LRR)
A8	WRKY											#GRMZM2G052671_T01(WRKY)	#GRMZM2G151407_T03(WRKY)
A8	LRR											#GRMZM2G137532_T01(LRR)	#GRMZM2G358796_T01(LRR)
A8	WRKY											#GRMZM2G163418_T02(WRKY)	#GRMZM2G025895_T02(WRKY)
A8	WRKY							#GRMZM2G324999_T01(WRKY)	#AC205562.3_FGT002(WRKY)
A8	LRR							#GRMZM2G332294_T01(LRR)	#AC190609.3_FGT001(LRR)
A8	LRR-Pkinase	#LOC_Os08g05290(LRR-Pkinase)				#Sb07g003230(LRR-Pkinase)			#GRMZM2G039934_T01(LRR-Pkinase)
A8	LRR-Pkinase	#LOC_Os08g07760(LRR-Pkinase)		#Bradi3g15660.1(LRR-Pkinase)		#Sb07g004750(LRR-Pkinase)
A8	LRR-Pkinase	#LOC_Os08g17410(LRR-Pkinase)		#Bradi3g19650.1(LRR-Pkinase)		#Sb07g017590(LRR-Pkinase)
A8	LRR-NBS	#LOC_Os08g19980(LRR-NBS)		#Bradi3g19970.1(LRR-NBS)
A8	LRR-Pkinase	#LOC_Os08g25380(LRR-Pkinase-Ser/Thr)							#GRMZM2G438007_T01(LRR-Pkinase)
A8	LRR-Pkinase	#LOC_Os08g28870(LRR-Pkinase)		#Bradi3g35140.1(LRR-Pkinase)		#Sb07g019130(LRR-Pkinase)		#GRMZM2G136353_T01(LRR-Pkinase)
A8	LRR-Pkinase		#LOC_Os09g12240(LRR-Pkinase-Ser/Thr)		#Bradi4g27440.1(LRR-Pkinase)		#Sb02g019470(LRR-Pkinase)						#GRMZM2G092604_T01(LRR-Pkinase)
A8	LRR-Pkinase		#LOC_Os09g17630(LRR-Pkinase)		#Bradi4g28370.1(LRR-Pkinase)
A8	LRR-Pkinase		#LOC_Os09g23570(LRR-Pkinase)		#Bradi4g29790.1(LRR-Pkinase)		#Sb02g024230(LRR-Pkinase)						#GRMZM2G153527_T01(LRR-Pkinase)
A8	LRR		#LOC_Os09g28470(LRR)		#Bradi4g32170.1(LRR)							#GRMZM2G381059_T02(LRR)
A8	LRR-Pkinase						#Sb02g022100(LRR-Pkinase)						#GRMZM2G110685_T01(LRR-Pkinase)
A8	LRR-Pkinase					#Sb07g023660(LRR-Pkinase)		#GRMZM2G422373_T01(LRR-Pkinase)
A8	LRR-NBS					#Sb07g025360(LRR-NBS)		#GRMZM2G322748_T01(NBS-LRR)
A8	LRR-Pkinase					#Sb07g027920(LRR-Pkinase)		#GRMZM2G132763_T01(LRR-Pkinase)
A8	LRR-Pkinase							#GRMZM2G151216_T01(LRR-Pkinase)	GRMZM2G138198_T01(Pkinase)
A8	LRR		#LOC_Os09g35760(LRR)		Bradi4g35760.1		Sb02g030470						#GRMZM2G116658_T01(LRR)
A8	LRR	#LOC_Os08g43090(LRR)				Sb07g025270		GRMZM2G175280_T02
A8	TIR	LOC_Os08g40900		Bradi3g40440.1		Sb07g027080		#GRMZM2G169820_T01(TIR)
A8	RG		#LOC_Os09g32020(RG)		Bradi4g34010.1		#Sb02g028700(RG)						#GRMZM2G004683_T01(RG)
A8	RG	LOC_Os08g39300((SER/THR-OTHERS))		Bradi3g39750.1		#Sb07g028080(RG)		GRMZM2G137868_T05
A8	LysM		#LOC_Os09g27890(LysM)				#Sb02g026330(LysM)						GRMZM2G421463_T02
A8	LRR-Pkinase	#LOC_Os08g34380(LRR-Pkinase)		#Bradi3g36800.1(LRR)		#Sb07g021820(LRR-Pkinase)		#GRMZM2G151955_T01(LRR-Pkinase)
A8	LRR-NBS				Bradi4g28170.1		#Sb02g022180(LRR-NBS)
A8	LRR				Bradi4g32740.1							#GRMZM2G041127_T01(LRR)	#GRMZM2G056600_T01(LRR)
A8	LRR-Pkinase	#LOC_Os08g02440(LRR-Pkinase)		Bradi3g13830.1(Pkinase)		#Sb07g001690(LRR-Pkinase)
A8	RG	LOC_Os08g36020		#Bradi3g37710.1(RG)					GRMZM2G037941_T01
A8	RG	#LOC_Os08g40440(RG)		Bradi3g40290.1		#Sb07g027340(RG)		GRMZM2G168893_T02
A8	RG		#LOC_Os09g04050(RG)		Bradi4g08650.1		Sb02g014910
A8	LRR		#LOC_Os09g04490(LRR)		Bradi4g08540.1
A8	TIR		#LOC_Os09g07300(TIR)		Bradi4g08570.1
A8	RG		LOC_Os09g20630		Bradi4g29210.1		Sb02g023420					#GRMZM2G163426_T01(RG)
A8	RG		LOC_Os09g27230		#Bradi4g31550.1(RG)		Sb02g026020					GRMZM2G066672_T02	GRMZM2G429658_T01
A8	LRR-Pkinase		LOC_Os09g38700(Pkinase)		#Bradi4g37900.1(LRR-Pkinase)		Sb02g032710(Pkinase)
A8	LRR-Pkinase						Sb02g022660						#GRMZM2G354615_T01(LRR-Pkinase)
A8	LRR-Pkinase						Sb02g025035					#GRMZM2G002569_T01(LRR-Pkinase)	#GRMZM2G084248_T01(LRR-Pkinase)
A8	LRR						Sb02g031340						#GRMZM2G067921_T01(LRR)
A8	LRR					Sb07g022460		#GRMZM2G178924_T03(LRR)	#GRMZM2G108418_T01(LRR)
A8	LRR					Sb07g022620		#GRMZM2G142962_T02(LRR)

## Sheet: A11
Ancestor	Domain	Rice11	Rice12	Brachy4	Brachy4'	Sorghum5	Sorghum8	Maize2	Maize4	Maize1	Maize3	Maize10
A11	WRKY		#LOC_Os12g32250(WRKY)		#Bradi4g06690.1(WRKY)		#Sb08g016240(WRKY)				#GRMZM2G076657_T01(WRKY)
A11	RG				#Bradi4g41340.1(RG)							GRMZM2G320023_T01
A11	LRR-Pkinase							#GRMZM2G349875_T01(LRR-Pkinase)	#GRMZM2G104384_T01(LRR-Pkinase)
A11	LRR-Pkinase	#LOC_Os11g01620(LRR-Pkinase)	#LOC_Os12g01700(LRR-Pkinase)
A11	LRR	#LOC_Os11g01780(LRR)	#LOC_Os12g01760(LRR)		#Bradi4g44760.1(LRR)	#Sb05g000740(LRR)	#Sb08g000800(LRR)
A11	WRKY	#LOC_Os11g02470(WRKY)	#LOC_Os12g02400(WRKY)
A11	WRKY	#LOC_Os11g02480(WRKY)	#LOC_Os12g02420(WRKY)
A11	WRKY	#LOC_Os11g02520(WRKY)	#LOC_Os12g02440(WRKY)
A11	WRKY	#LOC_Os11g02530(WRKY)	#LOC_Os12g02450(WRKY)
A11	WRKY	#LOC_Os11g02540(WRKY)	#LOC_Os12g02470(WRKY)
A11	LRR-NBS	#LOC_Os11g11960(LRR-NBS)		#Bradi4g21890.1(LRR-NBS)		#Sb05g008280(LRR-NBS)			#GRMZM2G005452_T02(NBS-LRR)
A11	LRR-Pkinase	#LOC_Os11g12530(LRR-Pkinase)				#Sb05g007490(LRR-Pkinase)
A11	LRR-Pkinase	#LOC_Os11g12620(LRR-Pkinase)		#Bradi4g21830.1(LRR-Pkinase)		#Sb05g007480(LRR-Pkinase)		#GRMZM2G169681_T01(LRR-Pkinase)	#GRMZM2G068398_T01(LRR-Pkinase)
A11	LRR	#LOC_Os11g31530(LRR)							#GRMZM2G145440_T01(LRR)
A11	LRR	#LOC_Os11g42160(LRR)		#Bradi4g11900.1(LRR)		#Sb05g025540(LRR)		#GRMZM2G001180_T04(LRR)
A11	LRR	#LOC_Os11g42450(LRR)				#Sb05g025640(LRR)			#GRMZM2G048651_T01(LRR)
A11	RG	#LOC_Os11g42550(RG)		#Bradi4g11540.1(RG)		Sb05g025670
A11	LRR		#LOC_Os12g10870(LRR)				#Sb08g006810(LRR)
A11	NBS		#LOC_Os12g37740(NBS)				#Sb08g018410(NBS)
A11	NBS		#LOC_Os12g37760(NBS)				#Sb08g018420(NBS)
A11	NBS		#LOC_Os12g39620(NBS)		#Bradi4g03230.1(NBS)		#Sb08g019690(NBS)				#GRMZM2G044724_T01(NBS)
A11	LRR		#LOC_Os12g40860(LRR)		Bradi4g02620.1
A11	LRR-Pkinase		#LOC_Os12g42520(LRR-Pkinase)				#Sb08g021940(LRR-Pkinase)				#GRMZM2G456669_T01(LRR-Pkinase)
A11	LRR-Pkinase		#LOC_Os12g43640(LRR-Pkinase)								#GRMZM2G391794_T01(LRR-Pkinase)
A11	LRR-Pkinase		#LOC_Os12g43660(LRR-Pkinase)				#Sb08g022790(LRR-Pkinase)			#GRMZM2G093809_T01(LRR-Pkinase)	#GRMZM2G080503_T01(LRR-Pkinase)
A11	LRR-Pkinase					#Sb05g000670(LRR-Pkinase)	#Sb08g000710(LRR-Pkinase)
A11	WRKY					#Sb05g001170(WRKY)			#GRMZM2G461648_T01(WRKY)
A11	LRR-Pkinase					#Sb05g002910(LRR-Pkinase)		#GRMZM2G046201_T01(LRR-Pkinase)
A11	NBS					#Sb05g008310(NBS)			#GRMZM2G308064_T01(NBS)
A11	LRR-Pkinase					#Sb05g019490(LRR-Pkinase)			#GRMZM2G162829_T01(LRR-Pkinase)
A11	LRR					#Sb05g021850(LRR)		#GRMZM2G372058_T01(LRR)
A11	LRR-Pkinase					#Sb05g024520(LRR-Pkinase)			#GRMZM2G453672_T01(LRR-Pkinase)
A11	LRR-Pkinase					#Sb05g024870(LRR-Pkinase)			#GRMZM2G122873_T01(LRR-Pkinase)
A11	LRR					#Sb05g026000(LRR)			#GRMZM2G139872_T01(LRR)
A11	WRKY						#Sb08g002570(WRKY)					#GRMZM2G441031_T01(WRKY)
A11	LRR-NBS						#Sb08g006355(LRR-NBS)				#GRMZM2G163507_T01(NBS-LRR)
A11	NBS						#Sb08g023030(NBS)			#GRMZM2G461269_T01(NBS)
A11	LRR		LOC_Os12g07950		Bradi4g41130.1		Sb08g004900					#GRMZM2G118106_T01(LRR)
A11	LRR		LOC_Os12g09270				Sb08g005635				#GRMZM2G024851_T01(LRR)
A11	LRR-NBS			#Bradi4g12880.1(LRR-NBS)		#Sb05g025190(NBS)
A11	LRR			#Bradi4g16090.1(LRR)	Bradi4g08270.1
A11	LRR-Pkinase			#Bradi4g16130.1(LRR)	#Bradi4g08300.1(LRR-Pkinase)
A11	LRR-Pkinase				Bradi4g30830.1(Pkinase)		#Sb08g005400(LRR-Pkinase)
A11	LRR-Pkinase			#Bradi4g45230.1(LRR-Pkinase)		Sb05g000280(Pkinase)	Sb08g000290(Pkinase)
A11	RG	#LOC_Os11g07670(RG)							GRMZM2G059706_T01
A11	RG	#LOC_Os11g07912(RG)		Bradi4g23890.1		Sb05g005260
A11	LRR	#LOC_Os11g11100(LRR)		Bradi4g22130.1
A11	LRR-Pkinase	LOC_Os11g14420(Pkinase)		#Bradi4g20890.1(LRR-Pkinase)		Sb05g006860(Pkinase)		GRMZM2G172330_T01(Pkinase)
A11	LRR	#LOC_Os11g16280(LRR)		Bradi4g20740.1		Sb05g006530		#GRMZM2G048661_T01(LRR)
A11	LRR-Pkinase	#LOC_Os11g19480(LRR-Pkinase)		#Bradi4g20180.1(LRR)
A11	LRR-Pkinase	#LOC_Os11g20360(LRR-Pkinase)		#Bradi4g20000.1(LRR-Pkinase)		Sb05g008040(Pkinase)			#GRMZM2G113373_T01(LRR-Pkinase)
A11	LRR-NBS	#LOC_Os11g39260(LRR-NBS)				#Sb05g024070(NBS)
A11	LRR-Pkinase	LOC_Os11g40550(Pkinase)		#Bradi4g13300.1(LRR-Pkinase)
A11	LRR		#LOC_Os12g12740(LRR)		Bradi4g39890.1
A11	LRR		#LOC_Os12g13170(LRR)		Bradi4g39630.1		Sb08g008300
A11	RG		#LOC_Os12g32750(RG)				Sb08g016500
A11	LRR		#LOC_Os12g36670(LRR)		Bradi4g05160.1		#Sb08g017670(LRR)				#GRMZM2G022298_T01(LRR)	#GRMZM2G058612_T01(LRR)
A11	LRR		#LOC_Os12g37410(LRR)		Bradi4g04720.1		Sb08g018170				#GRMZM2G160902_T01(LRR)
A11	LRR-Pkinase		#LOC_Os12g44090(LRR-Pkinase)		Bradi4g00550.1(Pkinase)		#Sb08g023040(LRR-Pkinase)				#GRMZM2G147857_T01(LRR-Pkinase)
A11	NBS					#Sb05g002950(NBS)	Sb08g001643					#GRMZM2G437314_T01(NBS-LRR)
A11	LRR-NBS					#Sb05g008140(NBS)			#GRMZM2G005347_T01(NBS-LRR)
A11	LRR					Sb05g018860		#GRMZM2G155849_T01(LRR)
A11	NBS						Sb08g002280					#GRMZM2G356817_T01(NBS)
A11	LRR						Sb08g003420					#GRMZM2G113089_T01(LRR)
A11	LRR-Pkinase						Sb08g004450(Pkinase)					#GRMZM2G082320_T01(LRR-Pkinase)
A11	LRR						Sb08g004820				#GRMZM2G340721_T01(LRR)
A11	NBS						Sb08g017320				#GRMZM2G302279_T01(NBS)
A11	LRR-Pkinase						Sb08g018590(Pkinase)				#GRMZM2G332280_T01(LRR-Pkinase)
A11	LRR-Pkinase						#Sb08g019320(LRR-Pkinase)				#GRMZM2G061527_T01(LRR)
A11	LRR						Sb08g020560			#GRMZM2G100121_T02(LRR)	#GRMZM2G441768_T01(LRR)
A11	LRR						Sb08g021350				#GRMZM2G178102_T01(LRR)
