# Supplementary material for: Paleo-evolutionary plasticity of plant disease resistance genes
Source: BMC Genomics. 2014 Mar 12;15:187. doi: 10.1186/1471-2164-15-187 (PMC4234491; doi:10.1186/1471-2164-15-187)
Supplement: Additional file 4: Dataset S3 — Duplicated R-genes repertoire in grasses. The table provides the catalog of non-syntenic duplicated R-genes characterized in rice (OS), Brachypodium (BD), sorghum (SB), and maize (ZM). [file 1471-2164-15-187-S4.xls]

## Sheet: OSA
Table S12B Transposed R-genes in Rice
LOCI_1				LOCI_2			Type_transposition
Cluster	Gene_name	Annotation		Cluster	Gene_name	Annotation
cluster111	LOC_Os02g49600	LRR		cluster263	LOC_Os06g16330	LRR-Pkinase	segmental
cluster116	LOC_Os02g56460	RG		cluster20	LOC_Os01g18120	(OTHERS)	nonsegmental
cluster117	LOC_Os02g56560	Pkinase		cluster194	LOC_Os04g43490	Pkinase	segmental
cluster123	LOC_Os03g03660	Pkinase		cluster200	LOC_Os04g49510	Pkinase	nonsegmental
cluster123	LOC_Os03g03700	RG		cluster266	LOC_Os06g29110	RG	nonsegmental
cluster123	LOC_Os03g03660	Pkinase		noncluster	LOC_Os02g46090	Pkinase	nonsegmental
cluster124	LOC_Os03g03890	Pkinase		cluster199	LOC_Os04g47620	Pkinase	segmental
cluster138	LOC_Os03g21540	Pkinase		noncluster	LOC_Os01g56330	Pkinase-Ser/Thr Kinase	nonsegmental
cluster144	LOC_Os03g38689	LRR_Pkinase		cluster352	LOC_Os09g14560	LRR_Pkinase	segmental
cluster147	LOC_Os03g44020	Pkinase		cluster485	LOC_Os12g42020	Pkinase	segmental
cluster150	LOC_Os03g48270	Pkinase		cluster236	LOC_Os05g39090	Pkinase	nonsegmental
cluster152	LOC_Os03g49620	Pkinase		cluster89	LOC_Os02g18320	LRR-Pkinase	nonsegmental
cluster155	LOC_Os03g51060	Pkinase		cluster438	LOC_Os11g40550	Pkinase	nonsegmental
cluster155	LOC_Os03g51060	Pkinase		noncluster	LOC_Os05g38010	Pkinase	nonsegmental
cluster16	LOC_Os01g14860	Pkinase		noncluster	LOC_Os06g35530	Pkinase	nonsegmental
cluster160	LOC_Os03g57510	Pkinase		cluster408	LOC_Os11g07040	Pkinase	nonsegmental
cluster160	LOC_Os03g57510	Pkinase		cluster471	LOC_Os12g30150	Pkinase	nonsegmental
cluster160	LOC_Os03g57450	Pkinase		noncluster	LOC_Os02g46090	Pkinase	nonsegmental
cluster160	LOC_Os03g57510	Pkinase		noncluster	LOC_Os12g07230	Pkinase	nonsegmental
cluster164	LOC_Os03g62500	Pkinase		noncluster	LOC_Os06g35530	Pkinase	nonsegmental
cluster180	LOC_Os04g24290	Pkinase		cluster382	LOC_Os10g10130	Pkinase	segmental
cluster19	LOC_Os01g17130	LRR		cluster299	LOC_Os07g17230	LRR-NBS	nonsegmental
cluster200	LOC_Os04g49510	Pkinase		noncluster	LOC_Os02g58520	Pkinase	segmental
cluster21	LOC_Os01g18800	Pkinase-Ser/Thr Kinase		cluster217	LOC_Os05g04550	Pkinase-Ser/Thr Kinase	segmental
cluster217	LOC_Os05g04340	Pkinase		cluster22	LOC_Os01g19150	Pkinase	segmental
cluster22	LOC_Os01g19150	Pkinase		cluster164	LOC_Os03g62500	Pkinase	segmental
cluster221	LOC_Os05g11730	Pkinase		cluster16	LOC_Os01g14860	Pkinase	nonsegmental
cluster222	LOC_Os05g12680	Pkinase		noncluster	LOC_Os03g56470	Pkinase	nonsegmental
cluster223	LOC_Os05g15150	LRR		noncluster	LOC_Os09g21110	LRR	nonsegmental
cluster223	LOC_Os05g15150	LRR		noncluster	LOC_Os09g32650	LRR	nonsegmental
cluster224	LOC_Os05g16200	NBS		noncluster	LOC_Os11g47780	NBS	segmental
cluster225	LOC_Os05g16824	LRR-Pkinase		cluster325	LOC_Os08g10300	LRR-Pkinase	nonsegmental
cluster225	LOC_Os05g16824	LRR-Pkinase		cluster325	LOC_Os08g10330	LRR-Pkinase	nonsegmental
cluster226	LOC_Os05g17604	LRR-Pkinase		cluster325	LOC_Os08g10290	LRR-Pkinase	nonsegmental
cluster226	LOC_Os05g17604	LRR-Pkinase		cluster325	LOC_Os08g10310	LRR-Pkinase	nonsegmental
cluster228	LOC_Os05g25540	Pkinase		cluster74	LOC_Os02g08530	Pkinase	segmental
cluster233	LOC_Os05g33160	LRR		cluster189	LOC_Os04g41030	Pkinase	nonsegmental
cluster239	LOC_Os05g41270	Pkinase		noncluster	LOC_Os11g04170	Pkinase	segmental
cluster249	LOC_Os05g50120	Pkinase		cluster422	LOC_Os11g17080	Pkinase	segmental
cluster26	LOC_Os01g26300	Pkinase		cluster164	LOC_Os03g62430	Pkinase	nonsegmental
cluster287	LOC_Os06g50724	LRR		cluster10	LOC_Os01g10320	LRR	nonsegmental
cluster293	LOC_Os07g06740	Pkinase		noncluster	LOC_Os02g46090	Pkinase	segmental
cluster326	LOC_Os08g12750	Pkinase-Ser/Thr Kinase		noncluster	LOC_Os04g51950	Pkinase-Ser/Thr Kinase	segmental
cluster35	LOC_Os01g41730	Pkinase-Ser/Thr Kinase		noncluster	LOC_Os10g35450	Pkinase-Ser/Thr Kinase	segmental
cluster352	LOC_Os09g14580	Pkinase		noncluster	LOC_Os03g16260	Pkinase	segmental
cluster372	LOC_Os09g39930	Pkinase-Ser/Thr Kinase		cluster63	LOC_Os01g71000	Pkinase	segmental
cluster385	LOC_Os10g20120	Pkinase-Ser/Thr Kinase		cluster183	LOC_Os04g34370	Pkinase-Ser/Thr Kinase	nonsegmental
cluster385	LOC_Os10g20160	Pkinase-Ser/Thr Kinase		cluster183	LOC_Os04g34360	Pkinase-Ser/Thr Kinase	nonsegmental
cluster385	LOC_Os10g20160	Pkinase-Ser/Thr Kinase		cluster183	LOC_Os04g34410	Pkinase-Ser/Thr Kinase	nonsegmental
cluster385	LOC_Os10g20160	Pkinase-Ser/Thr Kinase		cluster183	LOC_Os04g34420	Pkinase-Ser/Thr Kinase	nonsegmental
cluster389	LOC_Os10g25550	Pkinase-Ser/Thr Kinase		noncluster	LOC_Os07g42200	Pkinase	segmental
cluster422	LOC_Os11g17080	Pkinase		cluster39	LOC_Os01g45620	Pkinase	segmental
cluster422	LOC_Os11g17080	Pkinase		cluster70	LOC_Os02g04230	Pkinase	nonsegmental
cluster422	LOC_Os11g17080	Pkinase		noncluster	LOC_Os01g43910	Pkinase	nonsegmental
cluster447	LOC_Os11g45840	NBS		cluster238	LOC_Os05g40150	NBS	nonsegmental
cluster447	LOC_Os11g45924	WRKY		cluster238	LOC_Os05g40150	NBS	nonsegmental
cluster447	LOC_Os11g45980	LRR-NBS		cluster238	LOC_Os05g40160	NBS	nonsegmental
cluster447	LOC_Os11g45540	Pkinase		cluster29	LOC_Os01g36500	Pkinase	segmental
cluster448	LOC_Os11g47170	Pkinase		noncluster	LOC_Os04g13640	Pkinase	nonsegmental
cluster448	LOC_Os11g47170	Pkinase		noncluster	LOC_Os06g16070	LRR-Pkinase	nonsegmental
cluster448	LOC_Os11g47170	Pkinase		noncluster	LOC_Os10g13970	LRR-Pkinase	nonsegmental
cluster449	LOC_Os11g47490	Pkinase		noncluster	LOC_Os08g40650	Pkinase	segmental
cluster461	LOC_Os12g14330	NBS		cluster170	LOC_Os04g02860	NBS	nonsegmental
cluster483	LOC_Os12g41180	Pkinase		cluster146	LOC_Os03g43590	Pkinase	segmental
cluster58	LOC_Os01g61590	Pkinase		cluster150	LOC_Os03g48270	Pkinase	nonsegmental
cluster60	LOC_Os01g64970	Pkinase-Ser/Thr Kinase		noncluster	LOC_Os03g41460	Pkinase-Ser/Thr Kinase	nonsegmental
cluster63	LOC_Os01g70970	Pkinase		cluster230	LOC_Os05g30820	Pkinase	segmental
cluster63	LOC_Os01g71000	Pkinase		cluster318	LOC_Os07g47270	Pkinase	segmental
cluster66	LOC_Os01g72790	Pkinase-Ser/Thr Kinase		noncluster	LOC_Os05g32360	Pkinase-Ser/Thr Kinase	segmental
cluster69	LOC_Os02g02600	Pkinase-Ser/Thr Kinase		cluster199	LOC_Os04g47620	Pkinase	nonsegmental
cluster83	LOC_Os02g14130	Pkinase		cluster16	LOC_Os01g14860	Pkinase	nonsegmental
cluster86	LOC_Os02g16790	Pkinase		noncluster	LOC_Os01g51400	LRR-Pkinase	nonsegmental
cluster88	LOC_Os02g17910	Pkinase		cluster194	LOC_Os04g43490	Pkinase	nonsegmental
cluster96	LOC_Os02g34430	Pkinase-Ser/Thr Kinase		cluster184	LOC_Os04g35080	Pkinase	segmental
cluster96	LOC_Os02g34600	Pkinase-Ser/Thr Kinase		cluster185	LOC_Os04g35240	Pkinase-Ser/Thr Kinase	segmental
cluster96	LOC_Os02g34600	Pkinase-Ser/Thr Kinase		cluster60	LOC_Os01g64970	Pkinase-Ser/Thr Kinase	nonsegmental
cluster96	LOC_Os02g34600	Pkinase-Ser/Thr Kinase		noncluster	LOC_Os10g41490	Pkinase-Ser/Thr Kinase	segmental
noncluster	LOC_Os12g16520	Pkinase		cluster116	LOC_Os02g56370	Pkinase	nonsegmental
noncluster	LOC_Os06g35530	Pkinase		cluster12	LOC_Os01g10840	Pkinase	segmental
noncluster	LOC_Os02g03060	Pkinase		cluster121	LOC_Os03g01850	Pkinase	nonsegmental
noncluster	LOC_Os07g02350	Pkinase		cluster129	LOC_Os03g10940	Pkinase	segmental
noncluster	LOC_Os12g41860	LRR		cluster147	LOC_Os03g43930	LRR	segmental
noncluster	LOC_Os12g06110	LRR		cluster156	LOC_Os03g53090	LRR	segmental
noncluster	LOC_Os07g02350	Pkinase		cluster158	LOC_Os03g55490	Pkinase	segmental
noncluster	LOC_Os07g42940	Pkinase-Ser/Thr Kinase		cluster158	LOC_Os03g55600	Pkinase-Ser/Thr Kinase	nonsegmental
noncluster	LOC_Os06g51170	Pkinase-Ser/Thr Kinase		cluster199	LOC_Os04g47620	Pkinase	segmental
noncluster	LOC_Os04g22470	LRR-Pkinase		cluster226	LOC_Os05g17604	LRR-Pkinase	nonsegmental
noncluster	LOC_Os04g22470	LRR-Pkinase		cluster226	LOC_Os05g17810	LRR-Pkinase	nonsegmental
noncluster	LOC_Os07g49470	Pkinase		cluster230	LOC_Os05g30870	Pkinase	nonsegmental
noncluster	LOC_Os12g03970	Pkinase		cluster239	LOC_Os05g41270	Pkinase	segmental
noncluster	LOC_Os08g37800	Pkinase		cluster243	LOC_Os05g45420	Pkinase	nonsegmental
noncluster	LOC_Os07g33110	Pkinase		cluster250	LOC_Os05g50810	Pkinase	segmental
noncluster	LOC_Os04g51950	Pkinase-Ser/Thr Kinase		cluster276	LOC_Os06g45300	Pkinase-Ser/Thr Kinase	segmental
noncluster	LOC_Os05g05160	Pkinase		cluster283	LOC_Os06g49430	Pkinase	segmental
noncluster	LOC_Os06g13320	Pkinase		cluster292	LOC_Os07g04820	Pkinase	nonsegmental
noncluster	LOC_Os04g38480	LRR-Pkinase		cluster324	LOC_Os08g07890	NBS-Pkinase	nonsegmental
noncluster	LOC_Os02g49310	Pkinase		cluster363	LOC_Os09g30150	Pkinase	segmental
noncluster	LOC_Os03g62700	Pkinase		cluster367	LOC_Os09g33860	Pkinase	segmental
noncluster	LOC_Os07g33110	Pkinase		cluster37	LOC_Os01g43410	Pkinase	nonsegmental
noncluster	LOC_Os12g16520	Pkinase		cluster370	LOC_Os09g38830	Pkinase	nonsegmental
noncluster	LOC_Os12g16520	Pkinase		cluster370	LOC_Os09g38834	Pkinase	nonsegmental
noncluster	LOC_Os12g16520	Pkinase		cluster370	LOC_Os09g38840	Pkinase	nonsegmental
noncluster	LOC_Os07g14490	Pkinase		cluster373	LOC_Os10g02250	Pkinase	nonsegmental
noncluster	LOC_Os07g14490	Pkinase		cluster373	LOC_Os10g02284	Pkinase	nonsegmental
noncluster	LOC_Os07g14490	Pkinase		cluster379	LOC_Os10g06030	Pkinase	nonsegmental
noncluster	LOC_Os07g14490	Pkinase		cluster379	LOC_Os10g06090	Pkinase	nonsegmental
noncluster	LOC_Os07g14490	Pkinase		cluster379	LOC_Os10g06140	Pkinase-Ser/Thr Kinase	nonsegmental
noncluster	LOC_Os03g08170	Pkinase		cluster389	LOC_Os10g25550	Pkinase-Ser/Thr Kinase	segmental
noncluster	LOC_Os06g14260	Pkinase		cluster391	LOC_Os10g30530	Pkinase	nonsegmental
noncluster	LOC_Os05g05160	Pkinase		cluster422	LOC_Os11g17080	Pkinase	nonsegmental
noncluster	LOC_Os10g21400	NBS		cluster433	LOC_Os11g35580	NBS	nonsegmental
noncluster	LOC_Os10g21400	NBS		cluster446	LOC_Os11g45330	NBS	segmental
noncluster	LOC_Os06g16070	LRR-Pkinase		cluster448	LOC_Os11g47180	LRR-Pkinase	nonsegmental
noncluster	LOC_Os10g13970	LRR-Pkinase		cluster448	LOC_Os11g46970	LRR-Pkinase	nonsegmental
noncluster	LOC_Os10g13970	LRR-Pkinase		cluster448	LOC_Os11g46980	LRR-Pkinase	nonsegmental
noncluster	LOC_Os03g41460	Pkinase-Ser/Thr Kinase		cluster481	LOC_Os12g39630	Pkinase-Ser/Thr Kinase	segmental
noncluster	LOC_Os11g33380	LRR_Pkinase		cluster486	LOC_Os12g43640	LRR-Pkinase	nonsegmental
noncluster	LOC_Os03g27280	Pkinase-Ser/Thr Kinase		cluster60	LOC_Os01g64970	Pkinase-Ser/Thr Kinase	nonsegmental
noncluster	LOC_Os07g49470	Pkinase		cluster63	LOC_Os01g71000	Pkinase	nonsegmental
noncluster	LOC_Os04g51950	Pkinase-Ser/Thr Kinase		cluster73	LOC_Os02g07790	Pkinase-Ser/Thr Kinase	segmental
noncluster	LOC_Os06g35530	Pkinase		cluster83	LOC_Os02g14130	Pkinase	segmental
noncluster	LOC_Os03g25070	Pkinase		noncluster	LOC_Os07g42770	Pkinase	segmental
noncluster	LOC_Os03g55389	Pkinase		noncluster	LOC_Os07g02350	Pkinase	segmental
noncluster	LOC_Os03g57940	Pkinase		noncluster	LOC_Os01g10150	Pkinase	segmental
noncluster	LOC_Os06g18830	Pkinase		noncluster	LOC_Os08g38320	Pkinase	segmental
noncluster	LOC_Os10g01390	Pkinase		noncluster	LOC_Os07g14490	Pkinase	segmental
noncluster	LOC_Os10g10870	Pkinase		noncluster	LOC_Os03g14710	Pkinase	segmental
noncluster	LOC_Os03g17980	Pkinase		noncluster	LOC_Os08g37800	Pkinase	nonsegmental
noncluster	LOC_Os03g30050	Pkinase		noncluster	LOC_Os05g03620	Pkinase	nonsegmental
noncluster	LOC_Os03g41460	Pkinase-Ser/Thr Kinase		noncluster	LOC_Os04g59450	Pkinase-Ser/Thr Kinase	nonsegmental
noncluster	LOC_Os03g41460	Pkinase-Ser/Thr Kinase		noncluster	LOC_Os07g42940	Pkinase-Ser/Thr Kinase	nonsegmental
noncluster	LOC_Os03g57940	Pkinase		noncluster	LOC_Os01g56580	Pkinase	nonsegmental
noncluster	LOC_Os03g62700	Pkinase		noncluster	LOC_Os01g67340	Pkinase	nonsegmental
noncluster	LOC_Os05g05160	Pkinase		noncluster	LOC_Os06g26340	Pkinase	nonsegmental
noncluster	LOC_Os05g11140	Pkinase		noncluster	LOC_Os01g54100	Pkinase	nonsegmental
noncluster	LOC_Os05g11140	Pkinase		noncluster	LOC_Os01g56580	Pkinase	nonsegmental
noncluster	LOC_Os05g11140	Pkinase		noncluster	LOC_Os07g07560	Pkinase	nonsegmental
noncluster	LOC_Os06g18830	Pkinase		noncluster	LOC_Os04g46180	Pkinase	nonsegmental
noncluster	LOC_Os07g07560	Pkinase		noncluster	LOC_Os01g56580	Pkinase	nonsegmental
noncluster	LOC_Os09g08420	Pkinase		noncluster	LOC_Os08g38320	Pkinase	nonsegmental
noncluster	LOC_Os10g29274	LRR		noncluster	LOC_Os08g15590	LRR	nonsegmental
noncluster	LOC_Os10g34220	Pkinase		noncluster	LOC_Os11g28104	Pkinase	nonsegmental
noncluster	LOC_Os10g37740	Pkinase		noncluster	LOC_Os06g35530	Pkinase	nonsegmental
noncluster	LOC_Os11g06540	LRR_Pkinase		noncluster	LOC_Os08g33090	LRR-Pkinase	nonsegmental
noncluster	LOC_Os12g27520	Pkinase-Ser/Thr Kinase		noncluster	LOC_Os01g62080	Pkinase-Ser/Thr Kinase	nonsegmental
noncluster	LOC_Os12g33600	Pkinase		noncluster	LOC_Os01g04230	Pkinase	nonsegmental

## Sheet: BDI
Table S12C Transposed R-genes in Brachypodium
LOCI_1				LOCI_2			Type_transposition
Cluster	Gene_name	Annotation		Cluster	Gene_name	Annotation
cluster1	Bradi1g00260	Pkinase		cluster280	Bradi4g09480	Pkinase	segmental
cluster10	Bradi1g07620	Pkinase		cluster268	Bradi4g03220	Pkinase	segmental
cluster103	Bradi1g76760	Pkinase		cluster308	Bradi4g26410	Pkinase	nonsegmental
cluster11	Bradi1g07750	Pkinase		cluster85	Bradi1g59010	Pkinase	segmental
cluster11	Bradi1g07810	Pkinase		cluster85	Bradi1g59010	Pkinase	nonsegmental
cluster128	Bradi2g17450	NBS		cluster160	Bradi2g42900	NBS	segmental
cluster128	Bradi2g17450	NBS		noncluster	Bradi1g47420	NBS	nonsegmental
cluster128	Bradi2g17450	NBS		noncluster	Bradi2g07200	NBS	nonsegmental
cluster136	Bradi2g22350	Pkinase		cluster196	Bradi3g04630	Pkinase	nonsegmental
cluster145	Bradi2g32620	Pkinase		noncluster	Bradi2g11370	Pkinase	nonsegmental
cluster153	Bradi2g38590	Pkinase		noncluster	Bradi2g11370	Pkinase	segmental
cluster154	Bradi2g38970	Pkinase		noncluster	Bradi2g62290	Pkinase	segmental
cluster168	Bradi2g47060	Pkinase		cluster265	Bradi4g02170	Pkinase	nonsegmental
cluster170	Bradi2g47850	Pkinase		noncluster	Bradi2g14310	Pkinase	nonsegmental
cluster198	Bradi3g05520	Pkinase		cluster217	Bradi3g18150	Pkinase	segmental
cluster207	Bradi3g09070	Pkinase		noncluster	Bradi2g11370	Pkinase	segmental
cluster208	Bradi3g10320	Pkinase		noncluster	Bradi2g14310	Pkinase	nonsegmental
cluster227	Bradi3g28720	Pkinase		noncluster	Bradi2g14310	Pkinase	nonsegmental
cluster235	Bradi3g37210	LRR-Pkinase		cluster232	Bradi3g34470	LRR-Pkinase	nonsegmental
cluster237	Bradi3g39070	Pkinase		noncluster	Bradi1g43350	Pkinase	segmental
cluster242	Bradi3g45460	Pkinase		cluster268	Bradi4g03220	Pkinase	nonsegmental
cluster248	Bradi3g49100	Pkinase		noncluster	Bradi2g14310	Pkinase	nonsegmental
cluster251	Bradi3g51160	Pkinase		cluster43	Bradi1g29780	Pkinase	segmental
cluster256	Bradi3g55570	Pkinase		cluster43	Bradi1g29200	Pkinase	segmental
cluster260	Bradi3g61040	LRR-NBS		cluster282	Bradi4g09960	LRR	nonsegmental
cluster260	Bradi4g00280	Pkinase		noncluster	Bradi2g51370	Pkinase	nonsegmental
cluster285	Bradi4g10990	Pkinase		cluster3	Bradi1g01440	Pkinase	segmental
cluster29	Bradi1g21310	Pkinase		cluster268	Bradi4g03220	Pkinase	nonsegmental
cluster3	Bradi1g01440	Pkinase		cluster285	Bradi4g11000	Pkinase	nonsegmental
cluster308	Bradi4g26410	Pkinase		cluster24	Bradi1g17250	Pkinase	segmental
cluster314	Bradi4g33110	Pkinase		noncluster	Bradi1g43350	Pkinase	segmental
cluster314	Bradi4g33230	Pkinase		noncluster	Bradi2g34210	Pkinase	nonsegmental
cluster315	Bradi4g35050	Pkinase		cluster120	Bradi2g11230	Pkinase	nonsegmental
cluster334	Bradi5g01170	NBS		noncluster	Bradi1g00230	NBS	nonsegmental
cluster342	Bradi5g10300	Pkinase		cluster268	Bradi4g03220	Pkinase	nonsegmental
cluster354	Bradi5g19430	Pkinase		cluster304	Bradi4g24390	Pkinase	nonsegmental
cluster359	Bradi5g22620	LRR-Pkinase		cluster285	Bradi4g11000	Pkinase	nonsegmental
cluster4	Bradi1g02340	WRKY		cluster332	Bradi4g45290	WRKY	segmental
cluster4	Bradi1g02340	WRKY		cluster67	Bradi1g47690	WRKY	nonsegmental
cluster4	Bradi1g02160	Pkinase		noncluster	Bradi2g11370	Pkinase	nonsegmental
cluster50	Bradi1g34030	Pkinase		cluster305	Bradi4g24910	Pkinase	segmental
cluster50	Bradi1g34050	RG		cluster305	Bradi4g24930	LRR-NBS	segmental
cluster58	Bradi1g41860	Pkinase		cluster320	Bradi4g39490	Pkinase	nonsegmental
cluster59	Bradi1g42290	Pkinase		noncluster	Bradi2g40080	Pkinase	nonsegmental
cluster7	Bradi1g05950	Pkinase		noncluster	Bradi2g49590	Pkinase	nonsegmental
cluster7	Bradi1g05930	Pkinase		noncluster	Bradi2g51370	Pkinase	nonsegmental
cluster8	Bradi1g06270	Pkinase		cluster304	Bradi4g24390	Pkinase	nonsegmental
cluster8	Bradi1g06280	Pkinase		cluster49	Bradi1g33620	Pkinase	nonsegmental
cluster8	Bradi1g06270	Pkinase		noncluster	Bradi4g40300	Pkinase	nonsegmental
cluster8	Bradi1g06300	Pkinase		noncluster	Bradi4g40300	Pkinase	nonsegmental
cluster80	Bradi1g57750	Pkinase		cluster15	Bradi1g08990	Pkinase	nonsegmental
cluster86	Bradi1g59210	Pkinase		cluster190	Bradi2g62060	Pkinase	segmental
cluster90	Bradi1g65340	Pkinase		noncluster	Bradi1g16670	Pkinase	segmental
cluster91	Bradi1g66660	Pkinase		noncluster	Bradi2g62290	Pkinase	nonsegmental
cluster97	Bradi1g70690	Pkinase		cluster85	Bradi1g59010	Pkinase	nonsegmental
noncluster	Bradi2g36980	Pkinase		cluster120	Bradi2g11230	Pkinase	segmental
noncluster	Bradi2g53670	Pkinase		cluster196	Bradi3g04630	Pkinase	segmental
noncluster	Bradi2g42320	Pkinase		cluster250	Bradi3g50310	Pkinase	segmental
noncluster	Bradi1g14720	Pkinase		cluster268	Bradi4g03220	Pkinase	segmental
noncluster	Bradi1g60720	Pkinase		cluster268	Bradi4g03220	Pkinase	segmental
noncluster	Bradi3g33690	Pkinase		cluster268	Bradi4g03220	Pkinase	nonsegmental
noncluster	Bradi4g30830	Pkinase		cluster285	Bradi4g11000	Pkinase	nonsegmental
noncluster	Bradi3g51970	Pkinase		cluster304	Bradi4g24390	Pkinase	nonsegmental
noncluster	Bradi4g07280	Pkinase		cluster304	Bradi4g24390	Pkinase	nonsegmental
noncluster	Bradi3g03780	Pkinase		cluster305	Bradi4g24910	Pkinase	segmental
noncluster	Bradi1g64010	Pkinase		cluster308	Bradi4g26410	Pkinase	segmental
noncluster	Bradi3g01690	Pkinase		cluster43	Bradi1g29780	Pkinase	nonsegmental
noncluster	Bradi3g41060	Pkinase		cluster7	Bradi1g05890	Pkinase	nonsegmental
noncluster	Bradi1g47420	NBS		cluster88	Bradi1g61660	NBS	nonsegmental
noncluster	Bradi4g11540	RG		cluster91	Bradi1g66700	RG	segmental
noncluster	Bradi4g38310	Pkinase		noncluster	Bradi2g11640	Pkinase	segmental
noncluster	Bradi1g03650	Pkinase		noncluster	Bradi2g62290	Pkinase	segmental
noncluster	Bradi1g56970	Pkinase		noncluster	Bradi4g40300	Pkinase	segmental
noncluster	Bradi2g31990	Pkinase		noncluster	Bradi1g07010	Pkinase	segmental
noncluster	Bradi3g02270	Pkinase		noncluster	Bradi1g77330	Pkinase	segmental
noncluster	Bradi3g02600	Pkinase		noncluster	Bradi1g52570	Pkinase	segmental
noncluster	Bradi3g41060	Pkinase		noncluster	Bradi1g75950	Pkinase	nonsegmental
noncluster	Bradi3g47730	Pkinase		noncluster	Bradi2g11640	Pkinase	nonsegmental
noncluster	Bradi5g27710	Pkinase		noncluster	Bradi4g26810	Pkinase	nonsegmental
noncluster	Bradi3g31480	Pkinase		noncluster	Bradi2g11370	Pkinase	nonsegmental
noncluster	Bradi2g33040	Pkinase		noncluster	Bradi2g49590	Pkinase	nonsegmental
noncluster	Bradi1g56100	Pkinase		noncluster	Bradi2g51370	Pkinase	nonsegmental
noncluster	Bradi3g01690	Pkinase		noncluster	Bradi5g18420	Pkinase	nonsegmental
noncluster	Bradi3g54860	Pkinase		noncluster	Bradi2g14310	Pkinase	nonsegmental

## Sheet: SBI
Table S12D Transposed R-genes in Sorghum
LOCI_1				LOCI_2			Type_transposition
Cluster_name	Gene_name	Annotation		Cluster_name	Gene_name	Annotation
cluster1	Sb2853s002010	Pkinase		cluster143	Sb03g006715	Pkinase	nonsegmental
cluster1	Sb2853s002010	Pkinase		cluster143	Sb03g006736	Pkinase-Ser/Thr Kinase	nonsegmental
cluster1	Sb2853s002010	Pkinase		cluster143	Sb03g006765	Pkinase-Ser/Thr Kinase	nonsegmental
cluster1	Sb0019s004410	Pkinase		noncluster	Sb03g001410	Pkinase	nonsegmental
cluster1	Sb2853s002010	Pkinase		noncluster	Sb06g002970	Pkinase	nonsegmental
cluster128	Sb02g042320	Pkinase		cluster264	Sb06g014310	Pkinase	segmental
cluster131	Sb02g043520	Pkinase		cluster38	Sb01g037000	Pkinase	segmental
cluster135	Sb03g003320	Pkinase		cluster337	Sb08g020960	Pkinase	nonsegmental
cluster137	Sb03g004885	Pkinase		cluster298	Sb07g014870	Pkinase	nonsegmental
cluster137	Sb03g004885	Pkinase		noncluster	Sb05g005770	Pkinase	nonsegmental
cluster148	Sb03g011880	Pkinase		cluster350	Sb09g002900	Pkinase	segmental
cluster149	Sb03g012070	Pkinase		noncluster	Sb01g031220	Pkinase	segmental
cluster158	Sb03g027450	Pkinase		noncluster	Sb05g003690	Pkinase	nonsegmental
cluster167	Sb03g032560	Pkinase		noncluster	Sb09g030690	Pkinase	nonsegmental
cluster179	Sb03g037570	Pkinase		cluster314	Sb08g001380	Pkinase	segmental
cluster183	Sb03g038870	Pkinase		cluster121	Sb02g036730	Pkinase	nonsegmental
cluster19	Sb01g013890	Pkinase		cluster336	Sb08g020820	Pkinase	segmental
cluster190	Sb04g002830	Pkinase		cluster237	Sb05g010000	Pkinase	nonsegmental
cluster197	Sb04g007520	Pkinase		cluster103	Sb02g021800	Pkinase	nonsegmental
cluster197	Sb04g007520	Pkinase		cluster112	Sb02g032060	Pkinase	nonsegmental
cluster197	Sb04g007520	Pkinase		cluster112	Sb02g032110	Pkinase	nonsegmental
cluster199	Sb04g007765	Pkinase		cluster254	Sb05g026530	Pkinase	segmental
cluster199	Sb04g007765	Pkinase		cluster48	Sb01g046460	Pkinase	segmental
cluster201	Sb04g008580	Pkinase		cluster149	Sb03g012070	Pkinase	segmental
cluster205	Sb04g011060	Pkinase		cluster14	Sb01g010820	Pkinase	nonsegmental
cluster206	Sb04g024680	Pkinase		noncluster	Sb06g031750	Pkinase	nonsegmental
cluster209	Sb04g026150	Pkinase		noncluster	Sb03g003130	Pkinase	nonsegmental
cluster231	Sb05g006844	Pkinase		cluster361	Sb09g020410	Pkinase	nonsegmental
cluster237	Sb05g010000	Pkinase		cluster370	Sb09g028690	Pkinase	nonsegmental
cluster237	Sb05g010000	Pkinase		cluster372	Sb09g029370	Pkinase	nonsegmental
cluster237	Sb05g010000	Pkinase		noncluster	Sb03g029340	Pkinase	nonsegmental
cluster237	Sb05g010000	Pkinase		noncluster	Sb09g029720	Pkinase	nonsegmental
cluster237	Sb05g010000	Pkinase		noncluster	Sb10g029400	Pkinase	nonsegmental
cluster255	Sb05g027140	LRR-Pkinase		noncluster	Sb08g005450	LRR-Pkinase	nonsegmental
cluster268	Sb06g016960	Pkinase		noncluster	Sb02g039640	Pkinase	segmental
cluster268	Sb06g016960	Pkinase		noncluster	Sb03g041110	Pkinase	segmental
cluster268	Sb06g016960	Pkinase		noncluster	Sb04g022410	Pkinase	segmental
cluster273	Sb06g022560	Pkinase		cluster167	Sb03g032560	Pkinase	nonsegmental
cluster278	Sb06g026530	Pkinase		cluster320	Sb08g004510	Pkinase	nonsegmental
cluster296	Sb07g006320	Pkinase		cluster193	Sb04g004950	Pkinase	segmental
cluster296	Sb07g006310	Pkinase		noncluster	Sb06g027970	Pkinase	segmental
cluster296	Sb07g006320	Pkinase		noncluster	Sb06g027970	Pkinase	segmental
cluster314	Sb08g001430	Pkinase		cluster131	Sb02g043520	Pkinase	segmental
cluster336	Sb08g020750	Pkinase		cluster19	Sb01g013950	Pkinase	segmental
cluster337	Sb08g020960	Pkinase		cluster21	Sb01g019410	Pkinase	nonsegmental
cluster338	Sb08g021153	Pkinase		noncluster	Sb06g033075	Pkinase	nonsegmental
cluster344	Sb08g023280	Pkinase		noncluster	Sb09g006270	Pkinase	nonsegmental
cluster354	Sb09g005720	Pkinase		cluster337	Sb08g020960	Pkinase	nonsegmental
cluster357	Sb09g008030	Pkinase		noncluster	Sb03g000680	Pkinase	segmental
cluster359	Sb09g018470	Pkinase		noncluster	Sb03g045200	Pkinase	segmental
cluster359	Sb09g018500	Pkinase		noncluster	Sb04g020990	Pkinase	segmental
cluster359	Sb09g018490	Pkinase		noncluster	Sb02g044090	Pkinase	nonsegmental
cluster359	Sb09g018500	Pkinase		noncluster	Sb02g044090	Pkinase	nonsegmental
cluster365	Sb09g024100	Pkinase		cluster179	Sb03g037570	Pkinase	nonsegmental
cluster365	Sb09g024100	Pkinase		noncluster	Sb02g034640	Pkinase	nonsegmental
cluster374	Sb09g030440	Pkinase		cluster97	Sb02g006870	Pkinase	segmental
cluster5	Sb01g005750	Pkinase		cluster320	Sb08g004510	Pkinase	segmental
cluster5	Sb01g005780	Pkinase		cluster320	Sb08g004510	Pkinase	segmental
cluster57	Sb10g004793	Pkinase		cluster374	Sb09g030520	Pkinase	nonsegmental
cluster59	Sb10g006080	Pkinase		cluster234	Sb05g008160	NBS-Pkinase	nonsegmental
cluster64	Sb10g011150	Pkinase		cluster371	Sb09g028870	Pkinase	nonsegmental
cluster64	Sb10g011160	Pkinase		cluster371	Sb09g028880	Pkinase	nonsegmental
noncluster	Sb01g035420	Pkinase		cluster124	Sb02g038280	Pkinase	nonsegmental
noncluster	Sb01g035420	Pkinase		cluster128	Sb02g042260	Pkinase	segmental
noncluster	Sb06g023790	Pkinase		cluster13	Sb01g010400	Pkinase	nonsegmental
noncluster	Sb05g002000	Pkinase		cluster131	Sb02g043520	Pkinase	segmental
noncluster	Sb01g035420	Pkinase		cluster134	Sb03g002610	Pkinase	nonsegmental
noncluster	Sb10g029400	Pkinase		cluster160	Sb03g028740	Pkinase	nonsegmental
noncluster	Sb01g038560	Pkinase		cluster169	Sb03g033530	Pkinase	nonsegmental
noncluster	Sb05g002110	Pkinase		cluster179	Sb03g037570	Pkinase	nonsegmental
noncluster	Sb09g003280	Pkinase		cluster237	Sb05g010000	Pkinase	nonsegmental
noncluster	Sb10g002600	Pkinase		cluster26	Sb01g027360	Pkinase	segmental
noncluster	Sb10g002600	Pkinase		cluster26	Sb01g027370	Pkinase	segmental
noncluster	Sb02g044090	Pkinase		cluster264	Sb06g014310	Pkinase	nonsegmental
noncluster	Sb01g033570	Pkinase		cluster268	Sb06g016960	Pkinase	nonsegmental
noncluster	Sb02g003500	Pkinase		cluster278	Sb06g026530	Pkinase	segmental
noncluster	Sb10g002600	Pkinase		cluster303	Sb07g022380	Pkinase	nonsegmental
noncluster	Sb10g026160	Pkinase		cluster306	Sb07g027490	Pkinase	segmental
noncluster	Sb01g035420	Pkinase		cluster323	Sb08g006390	Pkinase	nonsegmental
noncluster	Sb01g033570	Pkinase		cluster332	Sb08g019700	Pkinase	nonsegmental
noncluster	Sb01g045360	Pkinase		cluster337	Sb08g020850	Pkinase	nonsegmental
noncluster	Sb09g025200	Pkinase		cluster337	Sb08g020960	Pkinase	nonsegmental
noncluster	Sb02g004030	Pkinase		cluster344	Sb08g023280	Pkinase	nonsegmental
noncluster	Sb01g038560	Pkinase		cluster367	Sb09g026450	Pkinase	nonsegmental
noncluster	Sb02g022880	Pkinase		cluster374	Sb09g030520	Pkinase	segmental
noncluster	Sb04g030210	Pkinase		cluster65	Sb10g013720	Pkinase	segmental
noncluster	Sb09g002100	Pkinase		cluster7	Sb01g007100	Pkinase	nonsegmental
noncluster	Sb04g003480	Pkinase		cluster82	Sb10g028780	Pkinase	segmental
cluster7	Sb01g007120	Pkinase		noncluster	Sb09g021410	Pkinase	nonsegmental
cluster71	Sb10g022290	Pkinase		noncluster	Sb01g045360	Pkinase	nonsegmental
noncluster	Sb01g033570	Pkinase		noncluster	Sb01g028760	Pkinase	segmental
noncluster	Sb02g027630	Pkinase		noncluster	Sb07g028750	Pkinase	segmental
noncluster	Sb04g022410	Pkinase		noncluster	Sb09g021410	Pkinase	segmental
noncluster	Sb04g023810	LRR-Pkinase		noncluster	Sb06g018760	LRR-Pkinase	segmental
noncluster	Sb04g024880	Pkinase		noncluster	Sb01g003990	Pkinase	segmental
noncluster	Sb05g007097	Pkinase		noncluster	Sb07g001220	Pkinase	segmental
noncluster	Sb07g004750	LRR-Pkinase		noncluster	Sb04g023810	LRR-Pkinase	segmental
noncluster	Sb07g028750	Pkinase		noncluster	Sb04g029460	Pkinase	segmental
noncluster	Sb08g019600	Pkinase		noncluster	Sb03g002790	Pkinase	segmental
noncluster	Sb09g021410	Pkinase		noncluster	Sb06g033990	Pkinase	segmental
noncluster	Sb01g023180	Pkinase		noncluster	Sb05g001450	Pkinase	nonsegmental
noncluster	Sb01g035420	Pkinase		noncluster	Sb04g022960	Pkinase	nonsegmental
noncluster	Sb01g035420	Pkinase		noncluster	Sb07g001220	Pkinase	nonsegmental
noncluster	Sb03g034440	Pkinase		noncluster	Sb07g020260	Pkinase	nonsegmental
noncluster	Sb03g036000	Pkinase		noncluster	Sb02g004030	Pkinase	nonsegmental
noncluster	Sb03g039230	Pkinase		noncluster	Sb02g011360	Pkinase	nonsegmental
noncluster	Sb04g022410	Pkinase		noncluster	Sb01g033570	Pkinase	nonsegmental
noncluster	Sb04g024880	Pkinase		noncluster	Sb03g026540	Pkinase	nonsegmental
noncluster	Sb04g024880	Pkinase		noncluster	Sb03g039230	Pkinase	nonsegmental
noncluster	Sb08g019600	Pkinase		noncluster	Sb03g034340	Pkinase	nonsegmental
noncluster	Sb09g006270	Pkinase		noncluster	Sb03g034340	Pkinase	nonsegmental
noncluster	Sb09g021410	Pkinase		noncluster	Sb01g014720	Pkinase	nonsegmental

## Sheet: ZMA
Table S12E Transposed R-genes in Maize
LOCI_1				LOCI_2			Type_transposition
Cluster_name	Gene_name	Annotation		Cluster_name	gene_name	Annotatioin
cluster101	GRMZM2G145045	Pkinase		cluster103	GRMZM2G049608	Pkinase	nonsegmental
cluster102	GRMZM2G032694	Pkinase		cluster41	GRMZM2G054152	Pkinase	segmental
cluster103	GRMZM2G347348	Pkinase		cluster101	GRMZM2G145051	Pkinase	segmental
cluster103	GRMZM2G037482	LRR		noncluster	AC203900.3_FGP006	LRR	segmental
cluster104	GRMZM2G045820	LRR		noncluster	AC226227.2_FGP006	LRR	segmental
cluster116	GRMZM2G001668	Pkinase		cluster313	GRMZM2G029530	Pkinase	nonsegmental
cluster116	GRMZM2G001668	Pkinase		cluster72	GRMZM2G061447	Pkinase	nonsegmental
cluster116	GRMZM2G001668	Pkinase		noncluster	GRMZM2G071877	Pkinase	segmental
cluster116	GRMZM2G001668	Pkinase		noncluster	GRMZM2G085038	Pkinase	nonsegmental
cluster116	GRMZM2G001668	Pkinase		noncluster	GRMZM2G346132	Pkinase	nonsegmental
cluster12	GRMZM2G493879	Pkinase		noncluster	GRMZM2G439819	Pkinase	nonsegmental
cluster120	GRMZM2G052434	Pkinase		cluster315	GRMZM2G162086	Pkinase	segmental
cluster125	GRMZM2G387310	LRR		noncluster	GRMZM2G019106	LRR	segmental
cluster125	GRMZM2G387310	LRR		noncluster	GRMZM2G153144	LRR	segmental
cluster130	GRMZM2G159756	Pkinase		cluster213	GRMZM2G340416	Pkinase	segmental
cluster130	GRMZM2G074496	NBS		noncluster	AC195587.4_FGP004	NBS	nonsegmental
cluster134	GRMZM2G082964	LRR		noncluster	GRMZM2G152290	LRR	segmental
cluster134	GRMZM2G083000	LRR		noncluster	GRMZM2G152290	LRR	segmental
cluster136	GRMZM2G143602	Pkinase		noncluster	AC205122.4_FGP004	Pkinase	nonsegmental
cluster139	GRMZM2G045330	Pkinase		cluster215	GRMZM2G121790	Pkinase	nonsegmental
cluster139	GRMZM2G045330	Pkinase		noncluster	GRMZM2G043350	Pkinase	segmental
cluster140	GRMZM2G055089	Pkinase		cluster124	GRMZM2G113512	Pkinase	nonsegmental
cluster140	GRMZM2G055089	Pkinase		cluster326	GRMZM2G432796	Pkinase	nonsegmental
cluster140	GRMZM2G055089	Pkinase		cluster337	GRMZM2G097805	Pkinase	segmental
cluster140	GRMZM2G055089	Pkinase		noncluster	GRMZM2G084347	Pkinase	segmental
cluster140	GRMZM2G055089	Pkinase		noncluster	GRMZM2G173962	Pkinase	segmental
cluster145	GRMZM2G412760	Pkinase		cluster334	GRMZM2G172396	Pkinase	segmental
cluster150	GRMZM2G378547	Pkinase		cluster116	GRMZM2G001668	Pkinase	nonsegmental
cluster150	GRMZM2G378547	Pkinase		noncluster	GRMZM2G085038	Pkinase	segmental
cluster151	GRMZM2G353957	Pkinase		cluster224	GRMZM2G027351	Pkinase	nonsegmental
cluster151	GRMZM2G353957	Pkinase		cluster54	GRMZM2G121228	Pkinase	nonsegmental
cluster152	GRMZM2G097533	Pkinase		noncluster	AC233871.1_FGP003	Pkinase	nonsegmental
cluster154	GRMZM2G044724	NBS		noncluster	GRMZM2G443525	NBS	segmental
cluster16	GRMZM2G138814	kinase		cluster331	GRMZM2G130950	kinase	segmental
cluster166	GRMZM2G346342	Pkinase		cluster176	GRMZM2G338293	Pkinase	nonsegmental
cluster166	GRMZM2G049691	Pkinase		noncluster	AC214743.3_FGP001	Pkinase	segmental
cluster166	GRMZM2G346342	Pkinase		noncluster	AC214743.3_FGP001	Pkinase	segmental
cluster167	GRMZM2G354711	LRR		cluster218	GRMZM2G450937	LRR	nonsegmental
cluster169	GRMZM2G382350	WRKY		cluster369	GRMZM2G029292	WRKY	segmental
cluster169	GRMZM2G465771	LRR-Pkinase		noncluster	AC218972.3_FGP004	LRR-Pkinase	segmental
cluster169	GRMZM2G069201	LRR-Pkinase		noncluster	GRMZM2G038165	LRR-Pkinase	segmental
cluster170	GRMZM2G050375	LRR		noncluster	GRMZM2G121820	LRR	segmental
cluster170	GRMZM2G167276	Pkinase		noncluster	GRMZM2G472311	Pkinase	nonsegmental
cluster172	GRMZM2G091338	Pkinase		noncluster	GRMZM2G139223	Pkinase	segmental
cluster173	GRMZM2G072586	LRR		cluster68	GRMZM2G067320	LRR	nonsegmental
cluster174	GRMZM2G004617	lysM		cluster262	GRMZM2G154301	lysM	nonsegmental
cluster179	GRMZM2G080499	Pkinase		noncluster	GRMZM2G007854	Pkinase	nonsegmental
cluster181	GRMZM2G088299	Pkinase		cluster29	GRMZM2G019434	Pkinase	nonsegmental
cluster182	GRMZM2G105140	WRKY		cluster357	GRMZM2G149683	WRKY	segmental
cluster184	GRMZM2G181081	Pkinase		cluster330	GRMZM2G166658	Pkinase	nonsegmental
cluster184	GRMZM2G075884	Pkinase		cluster58	GRMZM2G104655	Pkinase	segmental
cluster184	GRMZM2G181081	Pkinase		noncluster	GRMZM2G075002	Pkinase	nonsegmental
cluster184	GRMZM2G181081	Pkinase		noncluster	GRMZM2G114575	Pkinase	nonsegmental
cluster19	GRMZM2G062391	LRR		cluster398	GRMZM2G151295	LRR	segmental
cluster193	GRMZM2G003662	Pkinase		cluster92	GRMZM2G165060	Pkinase	nonsegmental
cluster196	GRMZM2G130018	Pkinase		noncluster	GRMZM2G000278	Pkinase	segmental
cluster196	GRMZM2G130018	Pkinase		noncluster	GRMZM2G110922	Pkinase	segmental
cluster197	GRMZM2G105933	Pkinase		noncluster	GRMZM2G127984	Pkinase	segmental
cluster2	GRMZM2G371137	LRR-Pkinase		cluster404	GRMZM2G172014	LRR-Pkinase	segmental
cluster20	GRMZM2G046297	Pkinase		cluster397	GRMZM2G147373	Pkinase	segmental
cluster202	GRMZM2G138683	WRKY		noncluster	GRMZM2G024505	WRKY	segmental
cluster203	GRMZM2G020938	Pkinase		noncluster	AC217842.3_FGP001	Pkinase	nonsegmental
cluster208	GRMZM2G113967	Pkinase		cluster61	GRMZM2G125001	Pkinase	segmental
cluster213	GRMZM2G002555	Pkinase		cluster212	GRMZM2G435592	Pkinase	nonsegmental
cluster214	GRMZM2G002531	Pkinase		cluster163	GRMZM2G152889	Pkinase	segmental
cluster216	GRMZM2G052948	Pkinase		cluster69	GRMZM2G140612	Pkinase	nonsegmental
cluster219	GRMZM2G361611	LRR		cluster246	GRMZM2G444748	LRR	segmental
cluster219	GRMZM2G374088	Pkinase		cluster358	GRMZM2G131334	Pkinase	segmental
cluster220	GRMZM2G025127	Pkinase		cluster201	GRMZM2G073359	Pkinase	nonsegmental
cluster220	GRMZM2G025127	Pkinase		cluster245	GRMZM2G156824	Pkinase	segmental
cluster224	GRMZM2G320506	Pkinase		cluster63	GRMZM2G347226	Pkinase	nonsegmental
cluster224	GRMZM2G320506	Pkinase		noncluster	GRMZM2G081310	Pkinase	nonsegmental
cluster225	GRMZM2G141903	Pkinase		noncluster	AC205122.4_FGP004	Pkinase	segmental
cluster225	GRMZM2G171435	Pkinase		noncluster	GRMZM2G110922	Pkinase	nonsegmental
cluster228	GRMZM2G350844	Pkinase		cluster346	GRMZM2G141738	Pkinase	nonsegmental
cluster228	GRMZM2G350844	Pkinase		cluster378	GRMZM2G443962	Pkinase	nonsegmental
cluster23	GRMZM2G022822	Pkinase		cluster395	GRMZM2G041125	Pkinase	segmental
cluster230	GRMZM2G017137	Pkinase		cluster47	GRMZM2G136025	Pkinase	segmental
cluster231	GRMZM2G023563	WRKY		cluster46	GRMZM2G070211	WRKY	segmental
cluster232	GRMZM2G166719	Pkinase		cluster39	GRMZM2G181231	Pkinase	segmental
cluster234	GRMZM2G112309	LRR-Pkinase		cluster42	GRMZM2G001812	LRR-Pkinase	segmental
cluster235	GRMZM2G456853	Pkinase		noncluster	GRMZM2G423486	Pkinase	segmental
cluster241	GRMZM2G115518	Pkinase		cluster232	GRMZM2G138245	Pkinase	nonsegmental
cluster25	GRMZM2G450308	Pkinase		cluster235	GRMZM2G456853	Pkinase	segmental
cluster25	GRMZM2G171110	LRR		cluster49	GRMZM2G023110	LRR-Pkinase	segmental
cluster256	GRMZM2G114127	LRR		cluster198	GRMZM2G042181	LRR	segmental
cluster258	GRMZM2G169558	Pkinase		cluster199	GRMZM2G180775	Pkinase	segmental
cluster259	GRMZM2G315726	RG		cluster117	GRMZM2G163426	RG	nonsegmental
cluster259	GRMZM2G020799	LRR		cluster204	GRMZM2G122846	LRR	segmental
cluster266	GRMZM2G125081	LRR-Pkinase		noncluster	GRMZM2G045981	LRR-Pkinase	segmental
cluster267	GRMZM2G160853	Pkinase		cluster90	GRMZM2G422340	Pkinase	segmental
cluster269	GRMZM2G160391	Pkinase		noncluster	GRMZM2G154014	Pkinase	segmental
cluster279	GRMZM2G137569	Pkinase		cluster299	GRMZM2G013236	Pkinase	nonsegmental
cluster279	GRMZM2G137569	Pkinase		cluster387	GRMZM2G171507	Pkinase	segmental
cluster279	GRMZM2G137569	Pkinase		noncluster	GRMZM2G146553	Pkinase	segmental
cluster28	GRMZM2G418223	Pkinase		noncluster	GRMZM2G018372	Pkinase	segmental
cluster282	GRMZM2G147869	NBS-LRR		cluster73	GRMZM2G397785	NBS	nonsegmental
cluster282	GRMZM2G517884	Pkinase		noncluster	GRMZM2G031893	Pkinase	nonsegmental
cluster282	GRMZM2G517884	Pkinase		noncluster	GRMZM2G539377	Pkinase	nonsegmental
cluster29	GRMZM2G049088	Pkinase		cluster141	GRMZM2G008513	Pkinase	nonsegmental
cluster29	GRMZM2G052650	Pkinase		cluster155	GRMZM2G390345	Pkinase	segmental
cluster29	GRMZM2G052650	Pkinase		cluster231	GRMZM2G051673	Pkinase	segmental
cluster29	GRMZM2G052650	Pkinase		cluster300	GRMZM2G456059	Pkinase	segmental
cluster29	GRMZM2G019434	Pkinase		cluster359	GRMZM2G063684	Pkinase	nonsegmental
cluster291	GRMZM2G390732	Pkinase		noncluster	GRMZM2G165597	Pkinase	segmental
cluster293	GRMZM2G077278	Pkinase		noncluster	GRMZM2G180704	Pkinase	nonsegmental
cluster297	GRMZM2G010953	Pkinase		cluster150	GRMZM2G034855	Pkinase	nonsegmental
cluster297	GRMZM2G010953	Pkinase		cluster180	GRMZM2G031400	Pkinase	nonsegmental
cluster297	GRMZM2G010953	Pkinase		noncluster	GRMZM2G026301	Pkinase	nonsegmental
cluster298	GRMZM2G101527	NBS		cluster136	GRMZM2G070503	NBS	segmental
cluster298	GRMZM2G026189	NBS		cluster303	GRMZM2G060714	NBS	nonsegmental
cluster3	GRMZM2G014366	Pkinase		cluster344	GRMZM2G147051	Pkinase	nonsegmental
cluster3	GRMZM2G014366	Pkinase		noncluster	GRMZM2G040964	Pkinase	nonsegmental
cluster300	GRMZM2G153741	LRR		cluster135	GRMZM2G176394	LRR	segmental
cluster303	GRMZM2G060714	NBS		cluster136	GRMZM2G070503	NBS	nonsegmental
cluster311	GRMZM2G125653	WRKY		cluster118	GRMZM2G057011	WRKY	segmental
cluster311	GRMZM2G129018	Pkinase		cluster118	GRMZM2G330049	Pkinase	segmental
cluster312	GRMZM2G464985	Pkinase		noncluster	AC217842.3_FGP001	Pkinase	segmental
cluster315	GRMZM2G160922	Pkinase		noncluster	GRMZM2G451132	Pkinase	nonsegmental
cluster317	GRMZM2G413030	Pkinase		noncluster	GRMZM2G301124	Pkinase	nonsegmental
cluster32	GRMZM2G419436	Pkinase		cluster31	GRMZM2G137861	Pkinase	segmental
cluster32	GRMZM2G129058	Pkinase		cluster31	GRMZM2G426147	Pkinase	segmental
cluster32	GRMZM2G391288	Pkinase		cluster31	GRMZM2G426147	Pkinase	segmental
cluster32	GRMZM2G362303	Pkinase		noncluster	AC210596.3_FGP004	Pkinase	nonsegmental
cluster32	GRMZM2G362303	Pkinase		noncluster	GRMZM2G433076	Pkinase	nonsegmental
cluster320	GRMZM2G174684	Pkinase		cluster122	GRMZM2G087625	Pkinase	segmental
cluster323	GRMZM2G028086	Pkinase		cluster152	GRMZM2G097533	Pkinase	nonsegmental
cluster328	GRMZM2G056732	Pkinase		noncluster	GRMZM2G035809	Pkinase	nonsegmental
cluster328	GRMZM2G109843	Pkinase		noncluster	GRMZM2G056612	Pkinase	segmental
cluster330	GRMZM2G149040	LRR		noncluster	AC206586.2_FGP007	LRR	segmental
cluster331	GRMZM2G130950	kinase		cluster161	GRMZM2G027632	kinase	nonsegmental
cluster332	GRMZM2G024151	Pkinase		noncluster	EF517601.1_FGP021	Pkinase	segmental
cluster332	GRMZM2G024151	Pkinase		noncluster	GRMZM2G109624	Pkinase	nonsegmental
cluster333	GRMZM2G077900	Pkinase		cluster146	GRMZM2G426917	Pkinase	segmental
cluster333	GRMZM2G502350	Pkinase		cluster73	GRMZM2G330708	Pkinase	nonsegmental
cluster333	GRMZM2G077900	Pkinase		cluster73	GRMZM2G436448	Pkinase	nonsegmental
cluster333	GRMZM2G502350	Pkinase		noncluster	AC187090.3_FGP008	Pkinase	segmental
cluster338	GRMZM2G472625	Pkinase		cluster215	GRMZM2G121790	Pkinase	nonsegmental
cluster339	GRMZM2G127687	LRR-Pkinase		cluster138	GRMZM2G012861	LRR-Pkinase	segmental
cluster34	GRMZM2G357919	Pkinase		cluster221	GRMZM2G010091	Pkinase	nonsegmental
cluster341	GRMZM2G063144	Pkinase		noncluster	GRMZM2G163861	Pkinase	segmental
cluster341	GRMZM2G058305	Pkinase		noncluster	GRMZM2G472311	Pkinase	segmental
cluster343	GRMZM2G057116	WRKY		noncluster	GRMZM2G163054	WRKY	segmental
cluster349	GRMZM2G170552	Pkinase		cluster61	GRMZM2G356128	Pkinase	nonsegmental
cluster352	GRMZM2G340224	Pkinase		noncluster	GRMZM2G472311	Pkinase	segmental
cluster353	GRMZM2G343024	Pkinase		cluster116	GRMZM2G001668	Pkinase	nonsegmental
cluster353	GRMZM2G084369	Pkinase		cluster34	GRMZM2G462808	Pkinase	segmental
cluster353	GRMZM2G084369	Pkinase		cluster396	GRMZM2G047546	Pkinase	segmental
cluster353	GRMZM2G343024	Pkinase		noncluster	GRMZM2G085038	Pkinase	segmental
cluster354	GRMZM2G120839	Pkinase		cluster268	GRMZM2G076868	Pkinase	segmental
cluster356	GRMZM2G050548	LRR-Pkinase		cluster183	GRMZM2G339540	LRR-Pkinase	segmental
cluster357	GRMZM2G145554	WRKY		noncluster	AC198725.4_FGP009	WRKY	segmental
cluster357	GRMZM2G025387	Pkinase		noncluster	GRMZM2G472311	Pkinase	nonsegmental
cluster358	GRMZM2G131334	Pkinase		cluster180	GRMZM2G122335	Pkinase	segmental
cluster358	GRMZM2G131334	Pkinase		cluster360	GRMZM2G007848	Pkinase	nonsegmental
cluster358	GRMZM2G131334	Pkinase		noncluster	GRMZM2G135904	Pkinase	nonsegmental
cluster358	GRMZM2G131334	Pkinase		noncluster	GRMZM2G306028	Pkinase	nonsegmental
cluster359	GRMZM2G375975	Pkinase		cluster358	GRMZM2G131334	Pkinase	nonsegmental
cluster36	GRMZM2G153945	Pkinase		noncluster	GRMZM2G085038	Pkinase	nonsegmental
cluster360	GRMZM2G301774	Pkinase		cluster297	GRMZM2G010953	Pkinase	nonsegmental
cluster361	GRMZM2G163141	Pkinase		cluster179	GRMZM2G080499	Pkinase	segmental
cluster362	GRMZM2G451147	Pkinase		cluster178	GRMZM2G448672	Pkinase	segmental
cluster363	GRMZM2G047479	Pkinase		cluster152	GRMZM2G097533	Pkinase	nonsegmental
cluster363	GRMZM2G305066	Pkinase		cluster177	GRMZM2G041719	Pkinase	segmental
cluster366	GRMZM2G134162	Pkinase		noncluster	AC203535.4_FGP007	Pkinase	segmental
cluster375	GRMZM2G007801	Pkinase		noncluster	GRMZM2G028037	Pkinase	nonsegmental
cluster375	GRMZM2G007801	Pkinase		noncluster	GRMZM2G132184	Pkinase	nonsegmental
cluster375	GRMZM2G007801	Pkinase		noncluster	GRMZM2G150806	Pkinase	nonsegmental
cluster387	GRMZM2G171616	LRR		cluster279	GRMZM2G137582	LRR	segmental
cluster387	GRMZM2G171507	Pkinase		noncluster	GRMZM2G021517	Pkinase	segmental
cluster388	GRMZM2G431524	Pkinase		noncluster	GRMZM2G171210	Pkinase	segmental
cluster39	GRMZM2G073399	Pkinase		noncluster	GRMZM2G351074	Pkinase	nonsegmental
cluster397	GRMZM2G117796	Pkinase		cluster125	GRMZM2G422576	Pkinase	segmental
cluster397	GRMZM2G117796	Pkinase		cluster20	GRMZM2G040954	Pkinase	segmental
cluster397	GRMZM2G147373	Pkinase		noncluster	AC234171.1_FGP001	Pkinase	segmental
cluster397	GRMZM2G117796	Pkinase		noncluster	GRMZM2G015703	Pkinase	segmental
cluster397	GRMZM2G117796	Pkinase		noncluster	GRMZM2G056612	Pkinase	nonsegmental
cluster398	GRMZM2G005869	Pkinase		cluster330	GRMZM2G080001	Pkinase	segmental
cluster4	GRMZM2G409976	Pkinase		cluster201	GRMZM2G073359	Pkinase	nonsegmental
cluster4	GRMZM2G109566	Pkinase		cluster403	GRMZM2G009869	Pkinase	segmental
cluster401	GRMZM2G330907	LRR-Pkinase		noncluster	GRMZM2G153393	LRR-Pkinase	segmental
cluster402	GRMZM2G178741	LRR		noncluster	GRMZM2G139963	LRR	segmental
cluster404	GRMZM2G317938	Pkinase		cluster3	GRMZM2G014366	Pkinase	segmental
cluster41	GRMZM2G054152	Pkinase		cluster264	GRMZM2G150932	Pkinase	nonsegmental
cluster41	GRMZM2G088245	Pkinase		cluster29	GRMZM2G049088	Pkinase	nonsegmental
cluster44	GRMZM2G111269	Pkinase		cluster29	GRMZM2G019434	Pkinase	segmental
cluster45	GRMZM2G423337	LRR		cluster156	GRMZM2G178102	LRR	segmental
cluster45	GRMZM2G423337	LRR		cluster29	GRMZM2G003509	LRR	segmental
cluster45	GRMZM2G044236	Pkinase		cluster29	GRMZM2G332821	Pkinase	segmental
cluster45	GRMZM2G044236	Pkinase		cluster379	GRMZM2G377199	Pkinase	nonsegmental
cluster49	GRMZM2G025048	Pkinase		cluster133	GRMZM2G149841	Pkinase	segmental
cluster49	GRMZM2G127570	Pkinase		noncluster	AC215181.3_FGP004	Pkinase	segmental
cluster52	GRMZM2G047855	Pkinase		noncluster	AC205122.4_FGP004	Pkinase	segmental
cluster52	GRMZM2G138819	Pkinase		noncluster	GRMZM2G066867	Pkinase	nonsegmental
cluster52	GRMZM2G300990	Pkinase		noncluster	GRMZM2G179308	Pkinase	segmental
cluster52	GRMZM2G300990	Pkinase		noncluster	GRMZM2G366935	Pkinase	segmental
cluster54	GRMZM2G028926	Pkinase		cluster224	GRMZM2G320506	Pkinase	segmental
cluster55	GRMZM2G355368	Pkinase		cluster296	GRMZM2G139199	Pkinase	nonsegmental
cluster55	GRMZM2G355368	Pkinase		cluster296	GRMZM2G139213	Pkinase	nonsegmental
cluster56	GRMZM2G123762	LRR		noncluster	AC211892.4_FGP002	LRR	segmental
cluster59	GRMZM2G004412	NBS		cluster58	GRMZM2G180244	NBS	segmental
cluster60	GRMZM2G083258	NBS		noncluster	AC152495.1_FGP002	NBS	nonsegmental
cluster60	GRMZM2G083258	NBS		noncluster	AC152495.1_FGP003	NBS	nonsegmental
cluster60	GRMZM2G069382	NBS		noncluster	AC152495.1_FGP010	NBS	segmental
cluster60	GRMZM2G083246	NBS-LRR		noncluster	AC152495.1_FGP017	NBS-LRR	nonsegmental
cluster60	GRMZM2G083258	NBS		noncluster	AC152495.1_FGP017	NBS-LRR	nonsegmental
cluster60	GRMZM2G349565	NBS-LRR		noncluster	AC152495.1_FGP017	NBS-LRR	nonsegmental
cluster61	GRMZM2G356128	Pkinase		cluster65	GRMZM2G137407	Pkinase	nonsegmental
cluster63	GRMZM2G475170	RG		noncluster	AC205250.3_FGP006	RG	segmental
cluster72	GRMZM2G099002	Pkinase		noncluster	GRMZM2G075002	Pkinase	segmental
cluster75	GRMZM2G418875	Pkinase		noncluster	GRMZM2G471787	Pkinase	segmental
cluster77	GRMZM2G043670	LRR-Pkinase		noncluster	GRMZM2G150024	LRR-Pkinase	segmental
cluster79	GRMZM2G061537	Pkinase		cluster104	GRMZM2G055957	Pkinase	segmental
cluster79	GRMZM2G330526	LRR		noncluster	AC226227.2_FGP006	LRR	segmental
cluster82	GRMZM2G091331	WRKY		cluster94	GRMZM2G071907	WRKY	segmental
cluster83	GRMZM2G126858	Pkinase		cluster93	GRMZM2G031536	Pkinase	segmental
cluster85	GRMZM2G007477	Pkinase		cluster89	GRMZM2G076212	Pkinase	segmental
cluster9	GRMZM2G480698	LRR		cluster135	GRMZM2G176394	LRR	nonsegmental
cluster90	GRMZM2G419318	Pkinase		cluster84	GRMZM2G000620	Pkinase	segmental
cluster92	GRMZM2G165060	Pkinase		noncluster	GRMZM2G029242	Pkinase	segmental
cluster96	GRMZM2G314396	Pkinase		noncluster	GRMZM2G035843	Pkinase	segmental
cluster96	GRMZM2G314396	Pkinase		noncluster	GRMZM2G047486	Pkinase	segmental
cluster98	GRMZM2G044752	LRR		cluster23	GRMZM2G148074	LRR	segmental
cluster98	GRMZM2G328781	Pkinase		noncluster	GRMZM2G303768	Pkinase	segmental
cluster99	GRMZM2G123387	WRKY		noncluster	GRMZM2G151444	WRKY	nonsegmental
noncluster	GRMZM2G478876	Pkinase		cluster10	GRMZM2G043470	Pkinase	segmental
noncluster	GRMZM2G055678	Pkinase		cluster10	GRMZM2G072292	Pkinase	nonsegmental
noncluster	GRMZM2G072107	Pkinase		cluster102	GRMZM2G032694	Pkinase	segmental
noncluster	AC226227.2_FGP003	LRR		cluster104	GRMZM2G342509	LRR	segmental
noncluster	GRMZM2G132489	RG		cluster116	GRMZM2G333478	RG	segmental
noncluster	GRMZM2G180555	Pkinase		cluster12	GRMZM2G377357	Pkinase	segmental
noncluster	GRMZM2G143213	Pkinase		cluster12	GRMZM2G493879	Pkinase	nonsegmental
noncluster	GRMZM2G112057	Pkinase		cluster121	GRMZM2G168706	Pkinase	nonsegmental
noncluster	GRMZM2G145740	Pkinase		cluster123	GRMZM2G099425	Pkinase	segmental
noncluster	GRMZM2G084347	Pkinase		cluster126	GRMZM2G369814	Pkinase	segmental
noncluster	GRMZM2G411288	Pkinase		cluster126	GRMZM2G459003	Pkinase	segmental
noncluster	GRMZM2G110085	Pkinase		cluster135	GRMZM2G037923	Pkinase	segmental
noncluster	GRMZM2G116151	Pkinase		cluster135	GRMZM2G037923	Pkinase	segmental
noncluster	GRMZM2G110085	Pkinase		cluster139	GRMZM2G045259	Pkinase	nonsegmental
noncluster	AC234160.1_FGP005	Pkinase		cluster147	GRMZM2G355636	Pkinase	segmental
noncluster	GRMZM2G458548	Pkinase		cluster147	GRMZM2G355636	Pkinase	segmental
noncluster	AC206223.3_FGP006	Pkinase		cluster15	GRMZM2G006370	Pkinase	segmental
noncluster	GRMZM2G479885	LRR		cluster157	GRMZM2G160902	LRR	segmental
noncluster	GRMZM2G143765	WRKY		cluster159	GRMZM2G076657	WRKY	segmental
noncluster	AC210596.3_FGP004	Pkinase		cluster162	GRMZM2G041544	Pkinase	nonsegmental
noncluster	GRMZM2G064725	kinase		cluster163	GRMZM2G148144	kinase	segmental
noncluster	GRMZM2G465833	Pkinase		cluster163	GRMZM2G152889	Pkinase	segmental
noncluster	AC214743.3_FGP001	Pkinase		cluster166	GRMZM2G006821	Pkinase	nonsegmental
noncluster	GRMZM2G091952	Pkinase		cluster169	GRMZM2G068151	Pkinase	nonsegmental
noncluster	GRMZM2G145740	Pkinase		cluster17	GRMZM2G006404	Pkinase	nonsegmental
noncluster	GRMZM2G048194	lysM		cluster174	GRMZM2G004617	lysM	nonsegmental
noncluster	GRMZM2G301355	Pkinase		cluster191	GRMZM2G118628	Pkinase	nonsegmental
noncluster	AC209208.3_FGP001	Pkinase		cluster200	GRMZM2G093316	Pkinase	segmental
noncluster	GRMZM2G098427	Pkinase		cluster202	GRMZM2G178822	Pkinase	segmental
noncluster	GRMZM2G108829	Pkinase		cluster202	GRMZM2G178822	Pkinase	segmental
noncluster	GRMZM2G155836	Pkinase		cluster215	GRMZM2G121790	Pkinase	segmental
noncluster	GRMZM2G131853	Pkinase		cluster215	GRMZM2G121790	Pkinase	nonsegmental
noncluster	GRMZM2G138676	Pkinase		cluster215	GRMZM2G121790	Pkinase	nonsegmental
noncluster	GRMZM2G070322	LRR		cluster223	GRMZM2G099491	LRR	segmental
noncluster	GRMZM2G035809	Pkinase		cluster23	GRMZM2G180916	Pkinase	nonsegmental
noncluster	GRMZM2G099754	Pkinase		cluster236	GRMZM2G110968	Pkinase	nonsegmental
noncluster	GRMZM2G146305	Pkinase		cluster240	GRMZM2G414899	Pkinase	segmental
noncluster	GRMZM2G063533	Pkinase		cluster241	GRMZM2G158045	Pkinase	segmental
noncluster	GRMZM2G147360	Pkinase		cluster241	GRMZM2G158045	Pkinase	segmental
noncluster	GRMZM2G125308	Pkinase		cluster249	GRMZM2G118939	Pkinase	segmental
noncluster	GRMZM2G153393	LRR-Pkinase		cluster250	GRMZM2G103070	LRR-Pkinase	segmental
noncluster	GRMZM2G026151	Pkinase		cluster251	GRMZM2G024024	Pkinase	segmental
noncluster	GRMZM2G143213	Pkinase		cluster251	GRMZM2G340076	Pkinase	nonsegmental
noncluster	GRMZM2G053261	Pkinase		cluster257	GRMZM2G075683	Pkinase	segmental
noncluster	GRMZM2G135091	Pkinase		cluster257	GRMZM2G096753	Pkinase	segmental
noncluster	GRMZM2G004207	Pkinase		cluster263	GRMZM2G166027	Pkinase	segmental
noncluster	GRMZM2G335052	Pkinase		cluster272	GRMZM2G426732	Pkinase	segmental
noncluster	GRMZM2G153393	LRR-Pkinase		cluster278	GRMZM2G162531	Pkinase	nonsegmental
noncluster	GRMZM2G035809	Pkinase		cluster289	GRMZM2G063961	Pkinase	nonsegmental
noncluster	GRMZM2G063069	Pkinase		cluster29	GRMZM2G019434	Pkinase	nonsegmental
noncluster	GRMZM2G180704	Pkinase		cluster293	GRMZM2G105409	Pkinase	nonsegmental
noncluster	AC205471.4_FGP008	LRR		cluster293	GRMZM2G340020	LRR	segmental
noncluster	GRMZM2G061408	WRKY		cluster308	GRMZM2G025895	WRKY	nonsegmental
noncluster	GRMZM2G429940	Pkinase		cluster311	GRMZM2G412601	Pkinase	segmental
noncluster	AC233861.1_FGP001	LRR-Pkinase		cluster312	GRMZM2G149051	LRR-Pkinase	segmental
noncluster	GRMZM2G039431	LRR-Pkinase		cluster312	GRMZM2G149051	LRR-Pkinase	segmental
noncluster	GRMZM2G085038	Pkinase		cluster313	GRMZM2G029530	Pkinase	nonsegmental
noncluster	GRMZM2G414255	Pkinase		cluster314	GRMZM2G162546	Pkinase	nonsegmental
noncluster	GRMZM2G085246	LRR-Pkinase		cluster322	GRMZM2G434277	Pkinase	nonsegmental
noncluster	GRMZM2G144630	Pkinase		cluster328	GRMZM2G062651	Pkinase	nonsegmental
noncluster	GRMZM2G153393	LRR-Pkinase		cluster328	GRMZM2G121573	LRR-Pkinase	segmental
noncluster	GRMZM2G137468	Pkinase		cluster329	GRMZM2G048210	Pkinase	segmental
noncluster	GRMZM2G140095	Pkinase		cluster329	GRMZM2G048210	Pkinase	nonsegmental
noncluster	GRMZM2G084347	Pkinase		cluster329	GRMZM2G333433	Pkinase	segmental
noncluster	GRMZM2G050427	Pkinase		cluster33	GRMZM2G020478	Pkinase	nonsegmental
noncluster	GRMZM2G064725	kinase		cluster331	GRMZM2G130950	kinase	segmental
noncluster	GRMZM2G075992	Pkinase		cluster332	GRMZM2G024151	Pkinase	nonsegmental
noncluster	GRMZM2G149277	Pkinase		cluster333	GRMZM2G366953	Pkinase	nonsegmental
noncluster	GRMZM2G002748	Pkinase		cluster334	GRMZM2G171807	Pkinase	nonsegmental
noncluster	GRMZM2G410085	Pkinase		cluster34	GRMZM2G462808	Pkinase	nonsegmental
noncluster	AC199810.3_FGP003	Pkinase		cluster346	GRMZM2G010522	Pkinase	nonsegmental
noncluster	GRMZM2G176651	LRR		cluster346	GRMZM2G099981	LRR	segmental
noncluster	GRMZM2G043069	Pkinase		cluster349	GRMZM2G140590	Pkinase	nonsegmental
noncluster	GRMZM2G154489	Pkinase		cluster352	GRMZM2G340224	Pkinase	nonsegmental
noncluster	GRMZM2G070961	Pkinase		cluster355	GRMZM2G012966	Pkinase	segmental
noncluster	GRMZM2G110085	Pkinase		cluster370	GRMZM2G116086	Pkinase	nonsegmental
noncluster	GRMZM2G413544	Pkinase		cluster39	GRMZM2G073399	Pkinase	segmental
noncluster	GRMZM2G153393	LRR-Pkinase		cluster390	GRMZM2G071573	LRR-Pkinase	segmental
noncluster	AC212827.3_FGP003	RG		cluster391	GRMZM2G033555	RG	nonsegmental
noncluster	AC206031.3_FGP005	RG		cluster393	GRMZM2G086773	RG	segmental
noncluster	GRMZM2G375904	Pkinase		cluster41	GRMZM2G088245	Pkinase	nonsegmental
noncluster	GRMZM2G143213	Pkinase		cluster49	GRMZM2G025048	Pkinase	nonsegmental
noncluster	GRMZM2G083998	Pkinase		cluster51	GRMZM2G454980	Pkinase	segmental
noncluster	GRMZM2G138774	Pkinase		cluster52	GRMZM2G154799	Pkinase	segmental
noncluster	GRMZM2G063792	Pkinase		cluster52	GRMZM2G300990	Pkinase	segmental
noncluster	GRMZM2G386991	Pkinase		cluster52	GRMZM2G300990	Pkinase	segmental
noncluster	GRMZM2G094039	Pkinase		cluster52	GRMZM2G300990	Pkinase	nonsegmental
noncluster	GRMZM2G055678	Pkinase		cluster53	GRMZM2G065214	Pkinase	segmental
noncluster	AC234175.1_FGP009	NBS		cluster59	GRMZM2G004412	NBS	nonsegmental
noncluster	AC152495.1_FGP015	NBS		cluster60	GRMZM2G143769	NBS	segmental
noncluster	GRMZM2G011919	Pkinase		cluster61	GRMZM2G125001	Pkinase	segmental
noncluster	GRMZM2G371276	Pkinase		cluster61	GRMZM2G356128	Pkinase	nonsegmental
noncluster	GRMZM2G003602	Pkinase		cluster69	GRMZM2G140612	Pkinase	segmental
noncluster	GRMZM2G102088	Pkinase		cluster69	GRMZM2G140612	Pkinase	segmental
noncluster	GRMZM2G085038	Pkinase		cluster72	GRMZM2G061447	Pkinase	segmental
noncluster	GRMZM2G141383	RG		cluster74	GRMZM2G159393	RG	segmental
noncluster	AC219002.2_FGP004	Pkinase		cluster75	GRMZM2G135378	Pkinase	segmental
noncluster	AC219002.2_FGP004	Pkinase		cluster75	GRMZM2G168263	Pkinase	nonsegmental
noncluster	AC219002.2_FGP004	Pkinase		cluster75	GRMZM2G418875	Pkinase	segmental
noncluster	GRMZM2G028709	Pkinase		cluster86	GRMZM2G104658	Pkinase	segmental
noncluster	GRMZM2G112470	WRKY		noncluster	AC184839.3_FGP002	WRKY	segmental
noncluster	GRMZM2G073315	NBS		noncluster	AC199068.2_FGP017	NBS	segmental
noncluster	GRMZM2G138774	Pkinase		noncluster	AC205122.4_FGP004	Pkinase	nonsegmental
noncluster	GRMZM2G324999	WRKY		noncluster	AC205562.3_FGP002	WRKY	segmental
noncluster	GRMZM2G145740	Pkinase		noncluster	AC210013.4_FGP014	Pkinase	nonsegmental
noncluster	GRMZM2G145740	Pkinase		noncluster	AC233871.1_FGP003	Pkinase	nonsegmental
noncluster	GRMZM2G174596	Pkinase		noncluster	GRMZM2G008327	Pkinase	nonsegmental
noncluster	GRMZM2G098747	Pkinase		noncluster	GRMZM2G008478	Pkinase	segmental
noncluster	GRMZM2G383240	Pkinase		noncluster	GRMZM2G021517	Pkinase	segmental
noncluster	GRMZM2G056612	Pkinase		noncluster	GRMZM2G031893	Pkinase	nonsegmental
noncluster	GRMZM2G066867	Pkinase		noncluster	GRMZM2G035809	Pkinase	nonsegmental
noncluster	GRMZM2G178958	LRR		noncluster	GRMZM2G043893	LRR	nonsegmental
noncluster	AC233893.1_FGP006	LRR		noncluster	GRMZM2G046729	LRR-Pkinase	segmental
noncluster	GRMZM2G429940	Pkinase		noncluster	GRMZM2G052067	Pkinase	segmental
noncluster	GRMZM2G402645	WRKY		noncluster	GRMZM2G052671	WRKY	segmental
noncluster	GRMZM2G157068	Pkinase		noncluster	GRMZM2G053868	Pkinase	segmental
noncluster	GRMZM2G004207	Pkinase		noncluster	GRMZM2G055982	Pkinase	nonsegmental
noncluster	AC235544.1_FGP007	LRR		noncluster	GRMZM2G061314	LRR	segmental
noncluster	GRMZM2G110908	Pkinase		noncluster	GRMZM2G066867	Pkinase	nonsegmental
noncluster	GRMZM2G155593	Pkinase		noncluster	GRMZM2G066867	Pkinase	nonsegmental
noncluster	GRMZM2G085038	Pkinase		noncluster	GRMZM2G071877	Pkinase	nonsegmental
noncluster	GRMZM2G066867	Pkinase		noncluster	GRMZM2G081915	Pkinase	segmental
noncluster	GRMZM2G003602	Pkinase		noncluster	GRMZM2G102088	Pkinase	nonsegmental
noncluster	GRMZM2G145740	Pkinase		noncluster	GRMZM2G104125	Pkinase	nonsegmental
noncluster	GRMZM2G180704	Pkinase		noncluster	GRMZM2G107867	Pkinase	nonsegmental
noncluster	GRMZM2G004207	Pkinase		noncluster	GRMZM2G127031	Pkinase	segmental
noncluster	GRMZM2G128169	LRR-Pkinase		noncluster	GRMZM2G128109	LRR-Pkinase	nonsegmental
noncluster	GRMZM2G080588	Pkinase		noncluster	GRMZM2G132116	Pkinase	segmental
noncluster	GRMZM2G062761	Pkinase		noncluster	GRMZM2G135904	Pkinase	segmental
noncluster	AC211175.3_FGP005	Pkinase		noncluster	GRMZM2G140474	Pkinase	segmental
noncluster	GRMZM2G004207	Pkinase		noncluster	GRMZM2G142390	Pkinase	nonsegmental
noncluster	GRMZM2G115420	LRR-Pkinase		noncluster	GRMZM2G150024	LRR-Pkinase	segmental
noncluster	GRMZM2G402645	WRKY		noncluster	GRMZM2G151407	WRKY	nonsegmental
noncluster	GRMZM2G003602	Pkinase		noncluster	GRMZM2G156013	Pkinase	nonsegmental
noncluster	GRMZM2G365035	Pkinase		noncluster	GRMZM2G157068	Pkinase	segmental
noncluster	GRMZM2G125762	Pkinase		noncluster	GRMZM2G159100	Pkinase	nonsegmental
noncluster	GRMZM2G472966	Pkinase		noncluster	GRMZM2G162637	Pkinase	segmental
noncluster	GRMZM2G053261	Pkinase		noncluster	GRMZM2G162637	Pkinase	nonsegmental
noncluster	GRMZM2G061408	WRKY		noncluster	GRMZM2G163418	WRKY	nonsegmental
noncluster	GRMZM2G089484	Pkinase		noncluster	GRMZM2G163861	Pkinase	nonsegmental
noncluster	GRMZM2G116151	Pkinase		noncluster	GRMZM2G164265	Pkinase	nonsegmental
noncluster	GRMZM2G143213	Pkinase		noncluster	GRMZM2G166771	Pkinase	segmental
noncluster	GRMZM2G021619	LRR-Pkinase		noncluster	GRMZM2G167280	LRR-Pkinase	segmental
noncluster	GRMZM2G056612	Pkinase		noncluster	GRMZM2G173928	Pkinase	nonsegmental
noncluster	GRMZM2G004207	Pkinase		noncluster	GRMZM2G175164	Pkinase	nonsegmental
noncluster	AC190982.3_FGP008	LRR		noncluster	GRMZM2G305060	LRR	segmental
noncluster	AC210596.3_FGP004	Pkinase		noncluster	GRMZM2G306282	Pkinase	segmental
noncluster	GRMZM2G155593	Pkinase		noncluster	GRMZM2G334791	Pkinase	segmental
noncluster	GRMZM2G085038	Pkinase		noncluster	GRMZM2G346132	Pkinase	nonsegmental
noncluster	GRMZM2G116685	Pkinase		noncluster	GRMZM2G359260	Pkinase	segmental
noncluster	GRMZM2G040263	LRR-Pkinase		noncluster	GRMZM2G395348	LRR-Pkinase	segmental
noncluster	GRMZM2G055678	Pkinase		noncluster	GRMZM2G416308	Pkinase	segmental
noncluster	GRMZM2G171428	WRKY		noncluster	GRMZM2G425430	WRKY	segmental
noncluster	GRMZM2G083998	Pkinase		noncluster	GRMZM2G432722	Pkinase	nonsegmental
noncluster	GRMZM2G702573	RG		noncluster	GRMZM2G444643	RG	segmental
noncluster	GRMZM2G164242	Pkinase		noncluster	GRMZM2G451132	Pkinase	nonsegmental
noncluster	AC214446.3_FGP002	Pkinase		noncluster	GRMZM2G465833	Pkinase	segmental
noncluster	GRMZM2G145360	Pkinase		noncluster	GRMZM2G481005	Pkinase	segmental
